# Supplementary material for: Predicting type 2 diabetes via machine learning integration of multiple omics from human pancreatic islets
Source: Sci Rep. 2024 Jun 25;14:14637. doi: 10.1038/s41598-024-64846-3 (PMC11199577; doi:10.1038/s41598-024-64846-3)
Supplement: Supplementary file 4 — Supplementary Table 1. [file 41598_2024_64846_MOESM4_ESM.xlsx]

## Sheet: Comp1_EXPR_FEATURES
Supplementary Table 1. List of features for each of the three Omics (mRNA expression (exp), DNA methylation (meth), genetic variation/SNPs (gen)) as well as clinical phenotypes (phen) ranked by their contribution to the T2D predictive model, based on PLS loading scores, for each train-test split (n=100). Features appearing in at least 70% of the 100 iterations were included in the final integrati…
Gene ID	iter1	iter2	iter3	iter4	iter5	iter6	iter7	iter8	iter9	iter10	iter11	iter12	iter13	iter14	iter15	iter16	iter17	iter18	iter19	iter20	iter21	iter22	iter23	iter24	iter25	iter26	iter27	iter28	iter29	iter30	iter31	iter32	iter33	iter34	iter35	iter36	iter37	iter38	iter39	iter40	iter41	iter42	iter43	iter44	iter45	iter46	iter47	iter48	iter49
OPRD1	93	92	93	95	96	92	96	93	91	96	94	95	94	93	90	93	94	97	96	88	94	94	97	96	92	93	91	91	93	95	94	94	92	88	98	96	91	97	94	89	93	93	94	94	94	97	94	93	97
SLC2A2	84	91	91	94	91	90	91	92	89	85	92	88	89	92	85	84	96	94	94	90	93	88	96	94	89	95	93	86	92	94	91	87	89	92	97	94	87	88	92	85	91	88	93	92	95	96	89	94	95
CHL1	91	90	92	91	92	91	88	90	90	92	88	92	90	90	87	89	98	93	89	87	89	90	93	92	86	94	90	87	90	91	88	90	87	91	96	91	86	95	90	86	90	90	91	88	93	88	92	92	96
GRAMD2B	90	87	89	92	95	93	90	86	87	95	90	94	87	84	86	87	93	95	95	84	90	92	91	93	87	88	87	88	87	92	93	91	88	89	95	89	89	94	88	87	88	91	89	90	91	94	90	89	94
FOXE1	92	94	94	93	93	89	87	91	92	83	91	90	92	91	91	90	97	92	87	89	92	93	95	95	90	92	92	90	91	93	90	93	90	93	94	95	92	93	91	88	92	89	92	0	92	91	93	91	98
ELFN1	87	89	90	80	84	87	83	85	88	90	89	86	84	89	79	77	92	89	97	85	91	89	94	91	88	90	89	83	88	90	95	89	85	90	86	93	90	89	86	83	89	92	90	75	88	95	88	84	87
GABRA2	88	93	88	89	94	88	84	89	86	81	93	74	95	87	84	92	95	86	93	86	82	87	92	90	91	91	84	92	89	89	83	85	91	86	93	92	93	92	93	84	94	86	87	70	86	93	91	74	86
ARG2	89	73	86	82	85	81	93	87	83	91	77	70	86	77	88	88	91	96	77	83	86	84	90	82	81	86	85	85	76	80	85	92	78	84	91	85	79	96	74	75	70	87	88	91	82	79	86	90	93
TFCP2L1	86	88	32.5	90	90	0	94	88	68	89	82	91	82	82	82	91	81	88	76	66	78	91	89	86	82	77	83	31.5	82	79	0	81	86	85	92	86	32	87	87	73	78	82	79	93	80	92	87	86	89
BARX1	77	86	84	33	72	82	33.5	77	74	77	85	69	88	83	71	32	88	69	91	82	88	85	87	89	85	84	82	77	80	88	75	75	82	76	34.5	88	88	34	89	81	87	76	84	0	83	89	85	77	79
CLTRN	0	85	83	78	73	83	85	82	82	75	84	77	81	88	80	0	86	34	85	81	85	83	85	84	80	0	81	82	84	87	86	73	77	87	85	87	78	34	82	82	83	73	86	0	85	90	72	73	71
PCOLCE2	66	82	77	86	87	76	86	83	80	88	83	33	83	80	73	32	90	87	34	77	87	32.5	88	83	73	33	68	72	32	81	87	71	76	77	88	79	85	34	83	77	85	83	66	32.5	33	83	78	65	88
RASGRP1	81	76	79	81	83	75	78	67	63	78	86	33	70	81	31	78	84	90	88	79	83	86	83	80	84	75	86	78	81	83	0	79	84	72	0	76	84	82	80	67	32.5	0	73	87	78	76	65	85	90
PLA1A	68	81	66	69	69	71	74	80	73	93	75	84	78	72	67	65	87	34	34	74	75	80	79	88	77	33	0	89	69	82	78	72	70	73	34.5	81	74	34	70	76	82	85	68	0	89	86	75	0	77
COMP	67	77	32.5	70	78	78	95	74	65	82	81	71	77	68	68	86	85	73	92	62	84	32.5	34	67	83	73	0	84	77	33	92	32.5	67	32	83	75	82	70	78	74	81	84	78	32.5	71	0	66	32.5	34.5
MPP1	70	74	87	33	88	85	81	0	76	70	0	0	93	71	81	82	70	82	86	75	80	79	69	87	70	85	79	81	66	72	0	84	0	74	90	77	77	86	84	78	66	0	80	0	84	72	80	87	80
GLRA1	74	80	75	66	89	86	0	75	84	0	76	0	0	78	70	81	89	91	0	76	68	76	82	81	78	89	88	79	71	86	0	83	79	0	82	82	0	83	76	70	79	0	85	72	81	0	84	88	85
GCNT4	83	83	32.5	76	33.5	64	33.5	79	75	33.5	79	87	0	79	31	74	34.5	34	82	30.5	71	77	80	0	74	33	72	68	85	71	73	70	74	80	0	69	0	0	71	80	84	78	82	85	90	68	69	82	34.5
HCN4	79	69	32.5	75	86	32	92	32	0	84	0	68	85	32	89	85	0	85	0	68	32.5	75	70	74	79	69	67	80	0	0	81	66	75	70	80	90	64	77	81	0	32.5	0	83	80	33	77	73	32.5	75
PRELP	0	84	32.5	71	75	72	67	71	31.5	33.5	78	0	33	66	0	32	83	34	74	73	74	0	77	33.5	67	78	32	76	73	85	77	32.5	64	32	78	33.5	80	81	32.5	0	77	68	32.5	78	33	71	0	32.5	34.5
RHOT1	73	32.5	32.5	84	33.5	0	76	64	64	0	0	76	0	67	0	0	34.5	0	69	30.5	70	81	84	73	31.5	0	32	71	0	75	0	67	31.5	75	34.5	0	0	69	0	79	65	0	69	73	79	34	74	75	70
MRO	0	32.5	32.5	73	79	0	69	81	31.5	0	65	83	73	74	69	72	0	0	0	0	32.5	73	34	85	0	0	32	31.5	78	33	74	69	83	66	34.5	80	0	0	73	0	71	0	32.5	0	66	75	77	0	0
GAD1	32	67	70	74	71	79	33.5	0	31.5	33.5	32.5	33	80	75	31	32	0	34	79	78	32.5	32.5	34	33.5	76	33	32	74	32	33	84	32.5	0	69	34.5	33.5	76	34	66	71	32.5	32	32.5	32.5	33	34	32.5	32.5	0
NTN1	71	0	81	79	77	0	89	0	0	94	0	33	71	32	77	83	0	79	34	63	79	69	68	75	0	0	0	0	0	0	0	65	69	0	87	74	70	68	85	61	72	0	0	0	0	80	70	0	82
DACH2	0	0	74	72	76	0	77	0	79	0	0	0	0	86	78	76	0	0	0	69	77	70	0	0	71	79	74	0	83	0	0	88	0	71	75	0	32	91	75	0	74	0	81	0	87	0	0	79	84
DCX	32	0	71	33	33.5	32	0	69	85	0	32.5	0	0	85	83	79	34.5	78	0	65	0	82	0	0	68	33	73	0	64	0	69	86	31.5	83	0	73	0	34	67	30	0	0	72	0	33	0	68	81	92
ARL4C	32	32.5	0	33	68	69	33.5	68	31.5	33.5	71	33	79	32	31	32	74	76	90	70	81	32.5	34	69	31.5	72	32	31.5	32	33	70	0	31.5	32	34.5	0	65	34	32.5	30	32.5	32	32.5	79	33	0	32.5	32.5	34.5
TBC1D4	0	0	69	85	82	73	72	0	0	0	0	75	0	70	76	0	0	0	0	72	0	0	0	79	0	0	65	0	0	84	0	82	73	82	81	78	0	90	0	72	76	0	71	0	0	81	82	78	0
CPXM2	0	75	32.5	88	33.5	32	0	32	31.5	0	72	33	33	32	31	32	34.5	34	34	64	32.5	32.5	34	33.5	31.5	33	32	31.5	75	33	33	32.5	72	32	0	0	32	0	32.5	30	32.5	32	32.5	32.5	33	87	32.5	32.5	34.5
FFAR4	32	0	85	0	74	32	0	0	0	0	0	0	75	0	66	0	34.5	81	84	71	76	32.5	72	70	0	83	70	73	0	0	0	32.5	0	0	0	0	75	75	77	0	0	0	0	32.5	0	34	0	68	91
SLC24A2	32	32.5	32.5	33	33.5	32	33.5	32	31.5	33.5	32.5	33	74	32	31	32	34.5	34	34	30.5	32.5	32.5	34	33.5	31.5	33	32	31.5	32	33	33	32.5	31.5	32	34.5	33.5	83	34	32.5	30	32.5	32	32.5	32.5	33	34	32.5	32.5	34.5
NOTUM	32	79	0	33	33.5	0	0	32	31.5	0	32.5	0	0	32	31	0	34.5	70	34	80	32.5	32.5	75	33.5	31.5	0	32	64	32	33	33	0	31.5	32	0	84	32	0	32.5	0	32.5	32	32.5	32.5	33	0	32.5	32.5	34.5
LRRC2	32	0	0	33	0	32	0	65	31.5	74	32.5	33	0	32	31	73	34.5	68	34	0	32.5	32.5	34	33.5	64	0	32	31.5	65	33	0	32.5	31.5	32	34.5	33.5	0	0	32.5	30	0	81	32.5	89	33	34	32.5	32.5	34.5
F11	0	32.5	0	0	0	77	0	72	77	33.5	80	85	33	32	31	80	82	0	34	0	0	72	0	33.5	72	33	32	31.5	32	33	67	32.5	31.5	0	0	0	72	0	65	69	32.5	80	32.5	0	33	0	76	32.5	34.5
CMTR2	65	32.5	0	33	67	0	79	84	0	33.5	0	89	0	32	0	70	0	34	34	0	32.5	32.5	78	0	31.5	33	0	31.5	74	33	33	32.5	81	32	0	33.5	0	0	32.5	30	32.5	65	67	86	75	0	32.5	0	0
LSAMP	32	32.5	32.5	33	33.5	32	33.5	32	31.5	33.5	32.5	33	33	32	31	32	34.5	34	34	30.5	32.5	32.5	34	33.5	31.5	33	32	0	32	33	33	32.5	31.5	32	34.5	33.5	32	34	32.5	30	32.5	32	32.5	32.5	33	34	32.5	32.5	34.5
CACNG5	32	32.5	0	33	0	32	33.5	32	31.5	33.5	32.5	33	72	32	31	32	34.5	34	0	30.5	32.5	32.5	34	33.5	31.5	0	32	0	32	33	33	32.5	31.5	32	34.5	33.5	32	34	32.5	30	32.5	32	32.5	32.5	33	34	32.5	32.5	0
NIPAL4	32	32.5	0	0	0	70	33.5	32	31.5	0	32.5	33	33	32	31	32	34.5	34	71	0	67	32.5	34	33.5	31.5	82	32	66	0	0	33	0	0	32	0	0	69	0	32.5	60	0	32	0	32.5	33	0	32.5	32.5	73
REEP1	32	32.5	32.5	33	33.5	32	33.5	32	31.5	33.5	32.5	33	0	32	0	32	34.5	34	34	30.5	32.5	32.5	0	33.5	31.5	33	32	31.5	32	33	33	32.5	31.5	32	34.5	33.5	32	34	32.5	30	32.5	32	32.5	0	33	34	32.5	32.5	34.5
TAGLN3	82	65	32.5	0	0	0	71	0	0	0	0	0	67	32	31	0	0	77	0	0	32.5	32.5	0	33.5	0	66	0	0	0	66	0	32.5	0	81	84	0	32	85	0	62	0	66	77	0	70	0	0	32.5	76
SERPINE2	0	71	0	83	33.5	0	33.5	0	31.5	0	87	0	0	32	0	68	72	34	0	30.5	0	32.5	81	33.5	0	0	64	0	72	33	68	0	31.5	0	70	0	32	34	32.5	63	80	0	0	65	0	78	32.5	0	0
CLCF1	76	32.5	32.5	0	0	0	73	32	31.5	76	32.5	72	0	0	0	71	80	0	34	0	0	32.5	0	33.5	69	0	0	31.5	32	0	33	32.5	31.5	32	0	0	0	34	68	65	32.5	32	32.5	71	33	34	32.5	32.5	69
C1QTNF1	0	32.5	32.5	33	33.5	65	68	0	0	33.5	67	0	0	0	0	0	73	72	81	30.5	66	0	34	68	0	81	32	70	0	33	33	0	0	32	0	0	68	79	0	64	0	0	32.5	32.5	33	0	0	32.5	34.5
TSKU	0	32.5	0	87	80	32	33.5	0	0	33.5	0	93	76	0	74	67	34.5	0	80	0	65	0	74	33.5	0	0	0	0	0	76	66	0	0	0	74	83	0	74	32.5	0	69	0	0	0	68	84	83	32.5	0
KCNA1	32	32.5	32.5	33	0	0	33.5	32	31.5	33.5	32.5	0	0	32	31	32	34.5	34	34	30.5	32.5	32.5	34	33.5	31.5	0	0	31.5	32	0	33	32.5	31.5	32	34.5	33.5	32	0	32.5	30	32.5	0	32.5	32.5	33	34	32.5	32.5	34.5
SV2B	32	32.5	32.5	33	33.5	0	33.5	32	0	33.5	32.5	33	0	32	31	0	34.5	34	34	30.5	73	32.5	34	0	31.5	0	32	0	32	33	33	32.5	31.5	32	0	33.5	32	34	32.5	30	0	32	32.5	0	33	0	32.5	32.5	34.5
CA5B	32	72	32.5	0	0	0	0	76	78	0	68	33	0	0	0	0	0	0	34	0	0	32.5	0	33.5	75	0	0	0	86	67	89	32.5	31.5	32	0	0	32	0	32.5	0	32.5	79	32.5	0	0	0	32.5	0	34.5
FSTL4	32	32.5	32.5	33	0	0	33.5	32	31.5	33.5	32.5	0	33	32	0	32	34.5	34	34	30.5	32.5	32.5	0	33.5	31.5	0	0	31.5	32	33	33	32.5	31.5	32	34.5	33.5	32	34	32.5	30	32.5	32	32.5	32.5	33	34	32.5	0	34.5
SIX6	0	0	68	33	81	80	0	0	31.5	0	0	33	66	32	31	0	79	0	83	67	32.5	0	0	0	66	0	0	75	0	0	33	0	31.5	0	0	0	81	0	32.5	0	86	0	0	0	0	0	0	0	0
DKK3	0	32.5	32.5	33	33.5	32	33.5	32	31.5	33.5	32.5	0	33	32	0	0	34.5	34	34	30.5	32.5	32.5	34	33.5	31.5	33	32	31.5	0	33	33	0	31.5	32	34.5	33.5	32	34	32.5	30	32.5	0	32.5	0	33	0	32.5	32.5	34.5
CNTN5	0	32.5	0	33	33.5	32	33.5	32	31.5	33.5	32.5	0	0	32	0	32	34.5	34	34	30.5	32.5	32.5	34	33.5	31.5	0	0	0	32	33	33	32.5	31.5	32	34.5	33.5	0	34	32.5	30	32.5	0	32.5	32.5	33	34	32.5	0	34.5
BEST3	72	78	67	0	0	0	0	0	70	0	0	33	0	69	0	0	0	0	0	30.5	69	32.5	0	33.5	0	33	71	0	32	77	0	32.5	0	79	0	33.5	0	0	0	0	32.5	32	70	0	0	34	71	71	0
FXYD2	0	32.5	32.5	33	33.5	32	33.5	32	31.5	0	32.5	0	33	32	0	0	34.5	34	34	30.5	32.5	32.5	34	33.5	31.5	0	32	31.5	32	33	33	32.5	31.5	32	0	33.5	32	34	32.5	30	32.5	0	32.5	0	33	0	32.5	32.5	34.5
NEFL	0	32.5	32.5	33	33.5	32	0	32	31.5	0	32.5	0	33	32	0	0	34.5	0	34	30.5	32.5	32.5	34	33.5	31.5	0	32	31.5	32	33	33	0	31.5	32	0	33.5	32	0	32.5	0	32.5	32	32.5	0	33	34	32.5	0	34.5
PKIB	0	0	78	77	0	0	0	0	0	0	0	80	68	32	63	0	0	0	0	0	32.5	68	0	33.5	0	33	32	31.5	0	68	0	80	0	0	71	0	0	34	0	68	32.5	0	0	0	0	85	81	0	0
SFRP1	0	32.5	32.5	33	0	0	80	32	0	80	32.5	33	0	0	0	32	34.5	34	0	0	32.5	32.5	34	33.5	0	0	0	0	0	33	82	0	31.5	0	34.5	0	0	34	0	30	32.5	75	0	32.5	0	73	0	0	0
HHATL	0	32.5	0	0	0	0	0	0	81	0	32.5	0	0	73	75	66	34.5	0	0	0	0	78	0	0	31.5	74	32	31.5	32	0	0	0	0	0	76	0	32	0	79	30	75	0	75	0	72	0	32.5	32.5	74
HRK	0	32.5	32.5	0	33.5	32	0	32	31.5	0	32.5	0	33	32	31	0	34.5	0	34	30.5	32.5	0	0	33.5	31.5	33	32	31.5	0	33	33	68	0	32	0	33.5	32	0	32.5	0	0	0	32.5	0	33	74	0	0	34.5
SULF1	0	0	32.5	33	33.5	32	0	0	31.5	0	32.5	0	0	32	0	0	34.5	34	34	30.5	32.5	32.5	34	33.5	31.5	33	32	31.5	0	33	33	0	0	32	0	33.5	32	34	0	0	0	0	32.5	0	33	0	32.5	32.5	34.5
GNAL	32	0	32.5	33	33.5	32	33.5	0	0	33.5	0	33	0	32	0	0	0	34	34	30.5	32.5	32.5	0	0	31.5	0	32	0	32	0	0	32.5	31.5	32	0	0	32	34	32.5	30	0	32	32.5	0	0	34	32.5	32.5	0
TSHR	32	0	0	33	0	0	33.5	32	31.5	33.5	0	33	0	0	31	32	0	34	0	0	0	32.5	34	0	31.5	0	0	0	32	33	0	32.5	31.5	32	34.5	33.5	0	34	32.5	30	32.5	32	32.5	32.5	0	34	32.5	32.5	0
SMPDL3A	0	32.5	0	0	0	66	0	32	0	0	0	0	33	32	0	0	77	0	0	30.5	32.5	0	0	0	65	0	32	31.5	32	33	0	0	0	32	0	72	66	0	32.5	30	0	0	32.5	0	0	0	0	0	0
PRICKLE2	0	32.5	32.5	33	33.5	0	33.5	0	31.5	0	32.5	0	0	0	0	0	0	34	34	30.5	32.5	0	34	33.5	31.5	0	0	31.5	32	33	33	0	31.5	32	0	33.5	32	34	32.5	30	32.5	0	32.5	32.5	33	0	0	0	0
WISP2	32	0	0	33	0	0	75	0	0	33.5	0	0	0	0	0	32	75	34	0	30.5	0	32.5	34	33.5	31.5	33	78	0	0	0	0	32.5	0	32	0	70	32	34	0	0	0	32	0	0	0	34	32.5	32.5	34.5
SCAI	32	32.5	0	33	33.5	0	0	32	0	0	0	33	0	0	0	0	34.5	0	0	0	0	32.5	0	0	0	0	32	0	32	33	0	0	66	32	0	33.5	0	0	0	0	68	72	32.5	77	33	0	32.5	66	0
MYRIP	0	32.5	32.5	0	33.5	0	0	32	0	79	66	79	0	0	0	0	0	0	34	61	32.5	0	34	33.5	0	0	32	0	32	0	0	32.5	80	0	0	0	32	0	32.5	0	0	32	0	32.5	33	34	0	32.5	0
PPP1R1A	32	0	0	0	0	0	0	0	31.5	0	0	0	0	0	31	32	0	84	0	0	0	0	34	72	63	87	69	67	0	0	0	32.5	31.5	0	34.5	0	0	84	0	30	0	0	65	32.5	0	0	0	69	0
ASCL2	0	32.5	32.5	0	0	32	33.5	32	31.5	0	32.5	33	33	32	0	32	34.5	0	34	0	32.5	0	0	0	31.5	0	32	31.5	32	0	33	32.5	0	0	0	0	32	0	32.5	30	32.5	0	32.5	0	33	0	32.5	0	0
EDARADD	0	0	0	0	0	0	0	0	0	0	0	0	0	0	72	69	0	80	0	0	0	71	71	0	0	68	80	0	0	0	0	78	0	0	0	0	0	78	0	0	0	0	0	0	76	0	67	83	81
TIAM1	0	0	0	33	0	0	33.5	32	31.5	33.5	32.5	0	0	0	31	32	34.5	34	0	0	0	32.5	34	0	31.5	0	0	0	0	0	0	32.5	31.5	32	34.5	0	0	34	32.5	0	32.5	32	0	32.5	0	34	32.5	32.5	0
NXPH3	32	0	0	33	0	0	33.5	0	0	33.5	0	33	0	0	0	32	34.5	0	0	30.5	32.5	32.5	0	33.5	31.5	0	0	0	32	33	33	0	0	32	34.5	0	0	34	0	30	32.5	32	32.5	0	0	34	32.5	32.5	0
GNLY	32	0	0	0	0	0	0	0	0	87	0	33	33	0	31	0	0	71	34	30.5	32.5	0	0	0	0	0	0	0	0	0	33	0	31.5	0	77	33.5	0	34	32.5	30	0	0	0	83	0	34	32.5	32.5	0
RASD2	0	32.5	0	0	33.5	32	33.5	32	0	69	32.5	33	0	0	0	32	34.5	34	34	0	0	0	34	0	0	33	0	0	0	33	76	0	0	0	0	0	0	34	0	0	0	71	0	32.5	0	34	0	0	0
CLMP	0	0	0	0	0	74	33.5	0	0	86	0	0	33	0	0	32	76	74	73	0	0	0	34	33.5	0	67	0	63	0	0	33	0	0	0	89	0	67	0	32.5	0	0	32	0	0	0	34	0	0	0
AK7	32	32.5	0	33	0	0	33.5	32	0	33.5	0	33	33	0	31	32	0	0	0	0	0	32.5	34	0	0	0	0	0	32	0	33	32.5	31.5	0	0	33.5	0	0	0	30	0	32	32.5	32.5	33	34	32.5	32.5	0
SYBU	0	0	0	0	0	0	0	0	0	0	0	81	0	64	62	0	0	0	0	0	0	66	0	0	0	0	32	0	0	0	0	77	0	0	79	0	0	0	0	0	0	0	0	0	0	82	79	76	78
GABRA1	0	66	0	0	0	0	0	0	0	0	0	0	0	0	0	0	0	0	0	0	0	0	0	78	0	80	66	0	68	69	0	0	0	0	69	68	71	0	0	0	67	0	0	0	67	70	0	0	0
AASS	0	68	0	0	33.5	32	0	66	0	0	32.5	0	0	0	0	32	34.5	0	70	30.5	0	0	0	0	31.5	33	32	0	32	33	0	0	31.5	0	0	0	32	0	32.5	0	0	0	32.5	32.5	33	0	0	32.5	34.5
FP565260.1	32	0	0	33	0	0	33.5	32	0	33.5	0	33	33	0	0	32	0	0	0	0	32.5	32.5	0	0	0	0	0	0	32	0	33	32.5	31.5	32	0	33.5	0	34	32.5	30	0	0	32.5	32.5	33	34	32.5	32.5	0
SYT13	78	0	0	0	0	0	0	0	0	0	0	0	0	0	31	0	0	83	0	0	0	0	0	0	0	76	76	65	0	0	0	0	0	0	34.5	33.5	0	34	0	0	0	0	76	0	73	0	0	80	0
SGCZ	0	32.5	32.5	33	33.5	0	0	0	0	0	0	0	33	32	0	32	34.5	34	0	30.5	32.5	0	0	33.5	31.5	0	0	0	0	33	0	0	31.5	0	34.5	0	32	34	32.5	30	32.5	0	0	0	33	0	32.5	0	0
RASSF10	0	32.5	32.5	33	33.5	32	0	0	0	0	32.5	0	0	32	0	0	34.5	0	34	30.5	32.5	0	0	33.5	31.5	33	32	31.5	0	0	0	0	0	32	0	33.5	32	0	32.5	30	0	0	32.5	0	33	0	0	32.5	34.5
MAP2K6	69	0	80	0	0	0	33.5	0	31.5	0	0	0	0	32	31	32	0	34	0	0	32.5	0	0	0	0	33	0	0	0	0	0	32.5	31.5	32	0	0	0	0	32.5	0	0	0	32.5	0	69	0	0	0	34.5
CYS1	0	0	0	33	0	32	0	0	0	0	0	0	0	32	0	32	0	34	34	30.5	0	0	34	0	0	0	32	31.5	0	33	0	0	31.5	0	0	33.5	0	0	0	30	0	0	0	32.5	33	0	0	32.5	34.5
SHISAL1	0	0	0	33	0	0	0	32	31.5	33.5	0	0	0	0	31	32	0	34	0	0	0	32.5	0	0	31.5	0	0	0	32	0	33	32.5	0	32	34.5	33.5	0	34	0	0	32.5	32	32.5	32.5	0	34	0	0	0
PTPN3	32	0	0	67	0	68	33.5	78	0	0	0	33	91	0	31	32	0	0	0	0	0	0	86	0	0	0	0	0	0	70	0	32.5	31.5	0	34.5	0	0	0	0	30	0	0	32.5	32.5	0	0	32.5	0	0
PTCHD4	0	0	0	33	33.5	0	0	0	31.5	0	32.5	0	0	0	0	0	34.5	34	34	30.5	32.5	0	0	33.5	0	0	0	0	0	33	33	0	0	0	34.5	33.5	32	0	0	0	32.5	0	0	0	0	0	0	32.5	34.5
PNMT	0	32.5	32.5	0	0	32	0	0	31.5	0	32.5	0	0	32	0	0	34.5	0	34	30.5	32.5	0	0	33.5	0	33	32	31.5	0	0	33	0	0	32	0	0	32	0	0	0	0	0	32.5	0	33	0	0	0	34.5
FAM20C	32	0	0	0	0	0	0	32	0	33.5	0	78	0	0	0	0	0	0	0	0	32.5	0	34	0	0	0	0	0	32	0	33	0	31.5	0	0	0	0	0	0	30	32.5	32	0	67	33	34	0	0	0
FAM19A4	32	0	82	33	0	0	0	0	71	0	0	0	33	0	0	0	0	0	0	0	0	0	0	76	0	0	0	0	0	74	0	0	0	67	34.5	0	0	73	0	0	0	0	0	0	0	0	0	0	0
CTSZ	0	0	32.5	0	33.5	32	0	0	0	0	32.5	0	0	32	0	0	34.5	0	34	0	32.5	0	0	33.5	0	33	0	31.5	0	33	0	0	0	32	0	33.5	32	0	32.5	0	0	0	0	0	33	0	0	0	34.5
SFTPA1	0	0	0	33	0	0	33.5	0	31.5	33.5	32.5	0	0	0	0	0	34.5	0	34	30.5	32.5	32.5	0	33.5	31.5	0	0	31.5	0	0	0	0	0	32	0	33.5	32	0	32.5	0	0	0	32.5	0	0	0	0	0	34.5
SYT1	0	0	0	0	0	0	33.5	32	31.5	33.5	0	33	0	0	31	0	0	34	0	0	0	32.5	0	0	31.5	0	0	0	0	0	0	32.5	31.5	0	34.5	0	0	34	0	0	0	32	32.5	32.5	0	34	32.5	0	0
PKD2	0	0	0	33	0	0	0	32	0	33.5	32.5	0	0	0	0	32	0	34	0	0	32.5	32.5	0	0	0	0	0	0	32	0	33	32.5	0	32	34.5	0	0	34	0	0	0	32	32.5	0	0	34	32.5	0	34.5
FSTL5	0	0	0	33	33.5	0	0	0	0	0	32.5	0	0	32	0	0	34.5	0	0	0	32.5	0	34	33.5	31.5	0	32	0	32	33	0	0	0	0	34.5	33.5	32	34	0	0	32.5	0	0	0	0	34	0	0	34.5
INSYN2B	0	0	0	0	0	84	0	32	31.5	0	74	33	0	0	0	0	78	0	0	0	0	0	0	0	0	33	0	0	32	0	80	32.5	31.5	0	34.5	0	0	0	0	0	0	32	0	32.5	0	0	0	0	0
HS6ST2	0	0	76	0	0	0	33.5	0	0	0	0	0	0	0	0	0	0	0	0	0	0	0	0	0	0	0	32	0	0	0	71	32.5	0	64	0	0	32	0	0	0	0	0	0	0	0	0	0	0	0
ASB9	0	0	73	0	0	0	82	0	0	0	0	0	0	76	0	0	0	0	0	0	72	0	0	0	0	0	0	0	0	0	0	0	0	78	0	0	0	0	72	0	0	0	74	0	77	0	0	0	0
RGS16	32	0	0	0	0	0	33.5	0	0	33.5	0	33	33	0	31	0	0	34	34	0	0	32.5	0	0	0	0	0	31.5	0	0	0	32.5	31.5	0	0	0	32	0	0	0	0	32	0	32.5	0	0	0	0	34.5
LRRTM2	0	32.5	0	33	0	32	0	32	0	0	32.5	0	0	32	0	32	0	0	0	0	32.5	0	34	0	31.5	0	0	0	32	33	33	0	31.5	0	34.5	0	0	34	32.5	0	32.5	0	0	32.5	33	34	0	0	0
FXYD6.FXYD2	0	0	32.5	33	33.5	0	0	0	0	0	32.5	0	0	32	0	0	34.5	0	0	0	32.5	0	0	33.5	31.5	0	32	0	0	33	0	0	0	0	0	0	32	0	32.5	0	0	0	0	0	0	0	0	32.5	34.5
PRMT8	0	0	32.5	0	33.5	32	33.5	32	0	0	0	0	0	32	0	32	34.5	0	34	0	0	0	34	33.5	0	0	0	0	0	33	33	32.5	0	0	0	0	0	0	0	0	0	0	0	0	0	0	0	32.5	34.5
GALNT10	0	0	0	0	0	32	0	0	31.5	0	0	0	0	32	0	0	34.5	34	34	30.5	32.5	0	0	33.5	0	33	0	31.5	0	0	33	0	0	32	34.5	0	32	0	32.5	0	0	0	0	0	33	0	0	0	0
UNC5D	0	70	72	0	0	0	0	0	66	0	0	0	0	0	0	0	0	0	0	0	0	0	0	0	0	0	77	0	79	78	0	76	0	68	0	0	0	0	0	0	73	0	0	0	74	0	0	0	0
STON1.GTF2A1L	32	32.5	0	0	0	0	0	0	0	0	0	0	0	0	0	0	0	0	34	0	0	32.5	34	0	31.5	0	32	0	32	0	0	0	31.5	32	0	0	0	0	32.5	0	0	0	32.5	0	33	0	0	32.5	0
DACT2	32	32.5	0	0	0	32	0	0	0	0	0	0	0	0	0	32	0	0	0	0	0	0	0	0	31.5	0	0	0	0	0	0	32.5	31.5	0	0	0	32	0	32.5	30	0	0	32.5	32.5	33	0	0	0	0
KIAA0319	0	0	0	0	0	0	0	0	31.5	33.5	32.5	0	0	0	0	32	34.5	34	0	0	0	32.5	0	0	31.5	0	0	0	32	0	0	32.5	0	0	34.5	33.5	0	34	0	0	0	32	0	0	0	34	32.5	0	0
SNCG	32	32.5	0	0	0	0	33.5	32	0	0	0	0	33	0	0	32	0	0	0	0	0	0	0	33.5	31.5	0	0	0	32	0	0	32.5	0	0	0	33.5	32	0	32.5	0	0	0	32.5	0	0	0	32.5	32.5	0
BTBD3	80	0	0	0	33.5	0	0	0	0	0	0	0	0	0	65	0	0	0	0	0	0	65	0	0	0	0	0	0	0	0	0	74	0	0	0	0	0	0	0	0	0	0	32.5	82	0	0	32.5	72	0
ULK2	0	0	0	0	0	0	0	0	31.5	0	0	0	0	32	0	0	34.5	0	0	0	32.5	0	0	33.5	31.5	0	0	0	0	33	33	0	0	0	34.5	0	32	0	0	0	32.5	0	0	0	33	0	0	0	0
ATP6V1A	75	32.5	0	0	0	0	0	70	0	0	0	73	0	0	0	0	0	0	0	0	0	0	0	0	31.5	0	0	0	67	0	0	0	71	65	0	0	0	0	0	30	0	69	32.5	0	0	0	0	0	0
ROR2	32	0	32.5	0	0	0	0	0	0	33.5	0	33	0	32	0	0	0	0	72	0	0	0	0	33.5	0	0	0	0	0	0	33	0	0	0	0	0	32	0	0	0	0	32	0	0	0	0	0	0	34.5
CHST15	32	0	0	0	0	32	33.5	0	0	73	0	66	0	0	0	32	34.5	0	0	0	0	0	0	0	0	0	0	0	0	0	72	0	0	0	0	0	0	0	0	0	0	70	0	0	0	34	0	0	34.5
ADAM22	0	0	0	33	0	0	0	0	31.5	0	32.5	0	0	32	0	0	34.5	0	0	30.5	32.5	0	34	33.5	0	33	0	0	0	0	33	0	0	0	34.5	0	0	34	0	0	32.5	0	0	0	0	0	0	0	34.5
COLEC12	0	0	32.5	0	33.5	0	0	0	0	0	32.5	0	69	0	0	0	0	0	78	0	0	32.5	0	77	31.5	0	0	31.5	0	0	0	0	0	0	0	0	0	0	0	0	0	0	0	0	0	0	0	0	0
TLR8	0	0	32.5	0	0	32	33.5	0	0	0	32.5	0	0	0	0	0	0	0	0	30.5	0	0	34	0	0	0	32	31.5	0	0	33	0	0	0	0	0	32	0	32.5	0	0	0	0	0	33	0	0	32.5	0
TMPRSS15	32	32.5	0	0	33.5	0	0	32	31.5	0	32.5	0	33	0	0	32	34.5	0	0	0	0	32.5	34	0	0	0	0	0	0	33	0	32.5	0	32	0	0	0	0	0	0	0	32	0	0	0	0	32.5	0	0
DGKB	32	0	0	0	0	0	0	32	0	33.5	0	33	0	0	31	0	0	34	0	0	0	0	0	0	0	0	0	0	0	0	0	32.5	0	0	34.5	33.5	0	0	0	0	0	0	0	32.5	0	34	32.5	32.5	0
CD300E	0	32.5	0	0	0	0	0	32	0	33.5	0	0	0	0	0	0	34.5	34	0	0	0	0	34	0	0	0	0	0	0	0	33	0	0	0	0	0	0	0	0	0	32.5	74	0	0	0	34	0	0	34.5
TIMM44	0	32.5	32.5	0	33.5	0	0	0	0	0	0	0	0	32	0	0	0	0	0	0	32.5	0	0	33.5	0	0	0	0	0	33	33	0	0	32	0	33.5	32	0	32.5	0	0	0	0	0	0	0	0	0	0
PPY	0	32.5	0	0	0	32	0	0	31.5	0	0	0	0	0	0	0	34.5	0	0	0	32.5	0	34	0	31.5	0	0	31.5	0	0	33	0	0	0	0	0	0	0	0	0	32.5	0	0	0	33	34	32.5	32.5	0
SLC35D3	32	0	0	0	0	0	0	0	0	33.5	0	33	0	0	31	32	0	34	0	0	0	32.5	0	0	0	0	0	0	0	0	0	32.5	0	0	0	0	0	0	0	0	0	32	0	32.5	0	0	32.5	0	0
CFAP300	0	32.5	32.5	0	33.5	32	33.5	0	0	0	0	0	33	32	0	32	34.5	0	0	0	0	0	0	33.5	0	0	32	0	0	33	0	0	31.5	0	0	0	0	0	0	30	32.5	0	0	0	33	0	0	0	34.5
C1S	0	0	0	68	33.5	0	0	0	0	68	0	33	0	0	0	0	0	0	0	0	0	0	0	0	0	0	32	31.5	0	0	0	0	0	0	34.5	0	0	76	0	0	0	0	0	0	0	34	0	0	0
TUBB2B	0	32.5	32.5	0	0	0	33.5	0	31.5	0	0	0	33	0	0	0	0	0	0	0	0	0	0	0	0	0	32	31.5	0	0	33	32.5	0	0	0	0	32	34	0	30	32.5	0	32.5	0	0	0	0	32.5	0
VOPP1	0	0	0	33	0	0	0	0	0	0	0	0	0	32	0	0	0	0	34	0	32.5	0	0	33.5	0	0	0	0	0	33	33	0	0	32	0	0	0	0	32.5	30	32.5	0	32.5	0	33	0	0	0	0
KCNK15	32	0	65	0	0	0	0	0	0	0	0	0	0	0	0	0	0	0	0	0	0	32.5	0	0	0	0	0	0	32	0	0	0	0	32	0	33.5	0	0	0	0	0	0	32.5	0	33	0	32.5	70	83
GLB1L2	0	32.5	0	0	0	0	0	0	0	0	0	0	0	32	0	0	0	0	0	0	0	32.5	0	0	0	0	0	0	32	33	33	0	0	0	0	33.5	0	0	0	0	32.5	0	32.5	0	33	0	0	0	0
SELENOW	0	32.5	32.5	0	33.5	32	0	0	31.5	0	32.5	0	0	0	0	0	0	0	34	0	0	0	0	0	31.5	0	32	31.5	0	0	0	0	0	0	34.5	0	0	34	0	0	0	0	0	0	33	0	0	32.5	0
SPON1	0	0	0	33	0	32	0	0	0	33.5	32.5	0	0	0	31	32	34.5	0	0	0	0	0	34	0	0	0	0	0	0	0	79	0	0	0	34.5	0	0	0	0	0	0	0	0	0	0	0	0	0	0
FBLN5	0	0	0	33	0	0	33.5	0	0	67	0	0	0	0	0	75	71	34	0	0	0	0	76	0	0	0	0	0	0	0	0	0	0	0	72	0	0	0	0	0	0	32	0	0	0	34	0	0	0
NUDT10	0	0	0	0	0	0	0	0	0	0	0	0	0	0	0	0	0	34	34	0	0	0	0	0	0	0	0	31.5	0	0	0	0	0	0	0	0	0	0	0	0	32.5	0	0	0	33	34	0	32.5	0
NDUFA7	0	32.5	0	0	0	0	0	32	31.5	0	32.5	0	0	0	0	32	0	34	0	0	0	0	34	0	0	0	32	0	0	0	0	0	0	32	34.5	33.5	0	0	0	0	0	0	0	0	0	34	0	32.5	34.5
OSGIN1	0	0	0	0	33.5	0	0	0	0	0	0	0	33	0	0	0	0	0	0	30.5	32.5	0	34	33.5	0	33	0	31.5	0	0	0	0	0	0	0	0	32	0	0	0	0	0	0	0	0	0	0	0	0
CD5	0	0	0	0	0	0	0	0	31.5	0	0	0	33	32	0	0	0	0	34	0	32.5	0	0	33.5	31.5	33	0	0	0	0	0	0	0	0	0	33.5	0	0	32.5	30	0	32	0	0	0	0	32.5	0	34.5
GATD3B	32	0	0	0	0	0	0	32	0	33.5	0	33	0	0	31	0	0	0	0	0	0	32.5	0	0	0	0	0	0	0	0	0	32.5	0	0	0	0	0	0	0	30	0	32	32.5	0	0	34	32.5	32.5	0
PCDHB7	32	0	0	0	0	0	0	32	0	33.5	0	33	0	0	31	32	0	0	0	0	0	32.5	0	0	0	0	0	0	32	0	0	32.5	31.5	0	0	0	0	0	0	0	0	32	32.5	0	0	0	0	0	0
PTCH1	64	0	0	0	0	0	33.5	0	0	33.5	0	67	0	0	0	32	0	0	0	0	0	67	0	0	31.5	0	0	0	0	0	0	0	0	0	0	0	0	0	32.5	0	0	32	0	0	0	0	0	32.5	34.5
PAPPA2	0	0	32.5	0	33.5	0	0	0	0	0	32.5	0	0	0	0	0	34.5	0	0	30.5	0	0	0	33.5	31.5	33	0	0	0	33	0	0	0	0	34.5	0	0	0	32.5	0	0	0	0	0	33	0	0	0	34.5
TMEM176B	0	0	0	0	33.5	0	0	0	31.5	0	0	0	0	32	0	0	34.5	0	0	30.5	0	0	0	33.5	0	0	0	0	32	0	0	0	0	32	34.5	33.5	0	0	0	0	32.5	0	0	0	0	34	0	0	34.5
NPAS2	85	0	0	0	0	0	0	0	0	0	0	0	0	0	0	0	0	0	0	0	0	0	0	0	0	0	32	0	0	0	0	0	0	0	0	0	0	0	0	0	0	0	32.5	84	0	0	32.5	67	0
KIF26B	32	0	0	0	0	32	0	0	0	33.5	0	0	0	0	0	0	0	0	0	0	0	0	0	0	0	0	0	0	32	0	33	0	0	32	0	0	0	34	32.5	30	0	0	0	32.5	33	0	0	32.5	0
RIN2	0	0	0	33	0	0	33.5	0	0	33.5	0	0	0	0	0	32	0	34	0	0	32.5	0	34	0	0	0	0	0	0	0	0	0	0	0	34.5	33.5	0	34	0	0	0	0	0	0	0	0	0	0	34.5
LDLRAD3	32	0	0	0	0	0	0	32	0	33.5	0	33	0	0	31	0	0	0	34	0	0	32.5	0	0	0	0	0	0	32	0	0	32.5	31.5	0	0	0	73	0	0	0	0	32	0	0	0	0	0	0	0
THBS2	0	0	0	33	0	0	33.5	0	0	71	0	33	0	0	0	32	0	0	0	0	0	0	0	0	0	0	0	0	0	0	0	0	0	0	0	0	0	0	0	0	0	0	0	32.5	0	34	0	0	0
HSPG2	32	0	0	0	0	0	33.5	0	0	0	0	33	0	0	0	0	0	0	0	0	0	0	0	0	0	0	0	0	0	0	33	0	0	0	0	0	0	0	0	0	0	77	0	0	0	0	0	0	0
ARTN	0	32.5	0	0	0	0	33.5	0	0	0	0	0	0	0	0	0	0	0	0	0	32.5	0	34	0	0	0	0	0	32	0	0	0	0	0	0	0	32	0	32.5	0	0	0	32.5	0	0	0	0	32.5	0
SEMA4B	32	0	0	0	0	0	33.5	0	0	0	0	0	0	0	0	0	0	0	0	0	0	0	0	0	0	0	0	0	0	0	33	0	0	32	0	33.5	0	0	0	0	0	0	0	76	0	0	0	0	0
HSPB1	0	32.5	0	33	33.5	0	33.5	0	0	33.5	0	0	33	0	0	0	0	34	0	0	0	0	34	0	0	0	0	0	0	0	0	0	0	0	0	33.5	0	0	0	0	0	0	32.5	0	0	34	32.5	32.5	0
FES	0	32.5	0	0	33.5	0	33.5	0	0	0	0	0	0	32	0	0	0	0	0	0	0	0	0	0	0	0	0	0	32	0	0	0	0	0	0	33.5	0	0	0	30	0	0	0	0	0	0	32.5	32.5	0
RPRD1A	0	0	0	0	0	0	0	0	69	0	0	0	0	0	0	0	0	0	68	0	0	0	0	0	31.5	0	0	0	32	33	0	0	0	0	0	33.5	0	0	0	0	32.5	0	0	0	0	0	0	0	0
MARK1	0	0	32.5	0	33.5	32	0	0	0	0	0	0	0	0	0	0	34.5	0	34	30.5	32.5	0	0	0	0	33	32	31.5	0	0	0	0	0	0	0	0	32	0	0	0	0	0	0	0	0	0	0	0	0
C11orf87	32	0	32.5	0	0	32	0	32	0	0	0	0	0	0	0	0	0	0	0	0	0	0	0	33.5	0	0	0	0	32	33	0	0	31.5	32	0	0	0	0	0	0	0	0	0	0	0	0	0	32.5	34.5
LRRC39	0	0	0	0	0	0	0	32	0	0	32.5	0	0	0	0	0	0	0	34	0	0	0	0	33.5	31.5	0	0	31.5	0	0	33	0	0	0	0	0	0	0	0	0	32.5	0	0	0	33	0	0	0	0
GRIN2A	0	0	0	0	0	0	0	32	0	0	0	0	0	0	31	0	0	0	0	0	0	0	0	0	0	0	0	0	0	0	33	0	0	0	0	0	0	0	32.5	0	32.5	0	0	32.5	0	0	0	0	0
NEU4	0	0	32.5	0	33.5	0	70	0	0	0	0	0	0	0	0	0	0	0	0	0	0	0	0	0	0	0	32	0	0	0	33	0	0	0	0	0	32	0	0	0	0	0	0	0	0	0	0	0	34.5
SGIP1	0	0	0	0	0	0	0	0	0	33.5	0	33	0	0	0	32	0	34	0	0	0	32.5	0	0	0	0	0	0	0	0	0	0	0	0	0	0	0	0	0	0	0	32	0	32.5	0	34	0	0	0
TGM2	0	0	0	0	0	0	0	0	0	72	0	33	0	0	0	0	0	0	0	0	0	0	0	0	0	0	0	0	0	0	0	0	0	0	34.5	0	0	0	0	0	0	0	0	81	0	0	32.5	0	0
SORBS1	0	0	0	0	0	0	0	32	0	0	0	0	0	0	0	0	0	0	0	0	0	0	34	0	0	33	0	0	0	0	0	0	31.5	0	0	0	0	34	0	0	0	0	0	0	33	0	32.5	0	0
SERPINF1	0	0	0	33	33.5	0	0	0	0	0	73	0	0	0	0	32	34.5	0	0	0	0	0	73	0	0	33	32	0	0	0	33	0	0	0	0	0	0	72	0	0	0	0	0	0	0	0	0	0	0
PTH2R	0	0	0	0	0	0	0	0	0	0	0	0	0	0	0	0	0	0	0	0	0	0	0	71	0	0	0	0	0	73	0	0	0	0	0	0	0	0	0	0	0	0	0	0	33	0	0	0	0
ASTN1	0	0	0	33	0	0	0	0	0	0	32.5	0	0	0	0	0	0	34	0	30.5	0	32.5	0	33.5	0	0	0	0	32	33	0	0	0	0	34.5	0	0	34	0	0	0	0	0	0	0	0	0	0	0
SLC38A8	0	0	0	0	0	32	0	0	31.5	0	32.5	0	0	0	0	0	0	34	34	30.5	0	0	0	0	0	0	0	31.5	0	0	0	0	0	0	0	0	32	0	0	0	32.5	0	0	0	0	0	0	0	0
THBD	0	0	0	0	0	0	0	0	0	0	0	0	0	0	0	0	0	0	0	30.5	0	0	34	0	0	0	0	31.5	0	0	0	0	0	0	0	0	0	34	0	0	0	0	0	0	33	0	0	0	0
ZNF626	0	0	0	0	0	0	33.5	32	0	33.5	0	0	0	0	0	32	0	0	0	0	0	0	0	0	0	0	0	0	0	0	0	32.5	0	0	34.5	33.5	0	0	0	0	0	0	32.5	0	0	34	32.5	0	0
ALDOB	0	0	32.5	0	0	0	0	0	0	0	0	0	0	0	0	0	34.5	0	34	30.5	32.5	0	0	33.5	0	0	0	0	0	33	0	0	0	0	0	0	0	0	0	0	0	0	0	0	0	0	0	0	34.5
SLC35D1	0	0	32.5	0	0	0	0	0	31.5	0	0	0	0	0	0	0	34.5	0	0	30.5	32.5	0	0	0	0	0	0	0	0	0	0	0	0	0	0	0	32	0	32.5	0	0	0	0	0	0	0	0	0	34.5
ESRRA	0	0	0	0	33.5	0	0	0	0	33.5	0	0	33	0	0	0	0	34	0	0	0	0	34	0	0	0	0	0	0	0	33	0	0	0	0	33.5	0	0	0	30	0	0	0	0	0	0	0	0	0
PTCHD1	0	0	0	0	0	32	0	0	67	0	0	0	33	0	0	0	0	0	0	0	0	32.5	0	0	0	0	0	0	0	0	0	0	0	0	0	0	32	0	0	0	32.5	32	0	0	0	0	0	0	0
TUBB2A	0	32.5	0	0	0	32	0	0	0	0	0	0	33	32	0	0	0	34	0	0	0	0	0	0	0	0	0	0	0	0	0	0	0	0	34.5	0	0	34	0	0	0	0	32.5	0	0	0	0	0	0
C3orf67	0	0	0	0	33.5	0	0	0	0	0	0	0	0	32	0	0	0	34	34	30.5	32.5	0	34	0	0	0	0	0	0	0	0	0	0	0	0	33.5	0	0	0	0	0	0	0	0	0	0	0	0	34.5
TTYH3	32	0	0	0	0	0	0	0	0	0	32.5	0	0	0	0	0	0	0	0	0	0	0	0	0	0	0	0	0	70	0	0	0	31.5	0	0	33.5	0	0	0	0	32.5	32	0	0	0	0	0	0	0
PPM1E	0	0	0	0	0	0	0	0	0	0	0	0	0	0	0	0	0	0	0	0	0	0	0	0	0	0	0	0	0	0	0	0	0	0	0	67	0	71	0	0	0	0	0	0	0	0	0	0	0
PON3	0	0	0	0	0	0	33.5	0	0	0	0	0	33	0	0	0	0	0	0	0	0	32.5	0	0	0	0	0	0	0	0	0	32.5	0	0	0	33.5	0	0	0	0	0	0	0	0	0	0	32.5	0	0
ASIC2	0	0	0	0	0	0	0	0	31.5	0	32.5	0	0	0	0	0	0	0	0	0	0	0	34	33.5	0	0	0	0	0	0	33	0	0	32	0	0	0	0	0	0	0	0	0	0	0	0	0	0	34.5
NEGR1	0	0	0	33	0	0	33.5	32	0	0	0	0	0	0	0	0	0	0	0	0	0	0	0	0	0	0	0	0	0	33	33	0	31.5	0	0	0	0	0	0	0	0	0	0	32.5	0	0	0	0	0
ST8SIA1	0	0	0	33	0	0	0	0	0	0	0	0	33	0	0	32	0	0	0	0	0	0	0	0	0	0	0	0	0	0	0	0	0	0	34.5	0	32	0	0	0	32.5	0	0	0	0	34	32.5	0	0
SPP1	0	0	32.5	0	0	32	0	0	0	0	0	0	0	0	0	0	34.5	0	34	0	32.5	0	0	0	0	0	0	31.5	0	0	0	0	0	32	0	0	32	0	0	0	0	0	0	0	0	0	0	0	0
ADAMTS5	0	0	0	0	0	0	0	0	0	0	0	0	0	0	0	0	0	0	0	0	0	0	0	0	0	0	0	31.5	0	0	0	32.5	0	0	0	0	0	0	32.5	0	0	0	0	32.5	0	0	0	0	0
GLIS1	0	0	0	0	0	0	0	0	0	0	0	0	0	0	0	0	0	0	34	0	0	0	0	0	31.5	0	0	0	0	0	0	0	0	0	0	0	0	0	69	0	32.5	0	0	0	33	0	0	0	0
KCNK9	0	32.5	0	0	0	0	0	0	31.5	33.5	32.5	0	0	0	0	32	0	0	0	0	0	0	0	0	0	0	0	0	0	0	0	0	0	0	0	0	0	0	0	0	0	32	0	0	0	0	0	32.5	0
OPCML	0	0	32.5	0	0	32	0	0	31.5	0	0	0	0	32	0	0	0	0	34	0	32.5	0	0	0	0	0	0	0	0	0	0	0	0	32	0	0	32	0	0	0	0	0	0	0	0	0	0	0	34.5
PARP8	0	32.5	0	0	0	0	33.5	0	0	0	0	0	0	0	0	0	0	0	0	0	0	0	0	0	0	0	0	0	0	0	0	0	31.5	0	0	33.5	0	0	0	0	0	0	32.5	0	0	0	32.5	0	0
MEP1B	0	0	32.5	0	33.5	32	0	0	0	0	0	0	0	0	0	0	0	0	0	0	32.5	0	0	33.5	0	33	0	0	0	0	0	0	0	0	0	0	0	0	0	0	0	0	0	0	0	0	0	0	34.5
PLCXD2	32	0	0	0	0	0	0	0	0	0	0	0	0	0	31	0	0	0	0	0	0	0	0	0	31.5	0	0	0	0	0	0	0	0	0	0	0	0	0	0	0	0	32	0	32.5	0	0	0	0	0
ZNF544	0	0	0	0	0	0	0	0	0	0	0	0	0	0	0	0	0	0	0	0	0	0	0	0	0	0	0	0	0	0	0	32.5	0	0	0	0	0	0	0	0	32.5	0	0	0	0	34	0	0	0
VASH2	0	0	0	0	0	32	0	0	31.5	0	32.5	0	0	0	0	0	69	0	0	0	0	0	0	0	0	0	0	31.5	0	0	0	0	0	0	34.5	0	0	0	0	0	32.5	0	0	0	0	34	0	0	0
NPNT	0	0	0	0	33.5	32	0	0	0	0	0	0	0	0	0	0	0	0	34	0	0	0	0	0	0	33	0	0	0	0	0	0	0	0	0	0	0	0	0	0	0	0	0	0	0	0	0	0	34.5
PAX5	0	0	0	0	0	0	0	0	0	0	0	0	33	0	0	0	0	0	0	30.5	0	0	0	0	31.5	0	0	0	0	0	0	0	0	32	0	0	0	34	0	0	0	0	0	0	0	0	0	0	0
COL4A4	0	32.5	0	0	33.5	0	33.5	0	0	0	0	0	0	0	0	0	0	0	0	30.5	0	0	34	0	0	0	32	0	0	0	0	0	0	0	0	33.5	0	0	0	0	0	0	0	0	0	0	0	0	0
WIPF3	0	0	32.5	0	33.5	0	0	0	0	0	0	0	33	0	0	0	0	0	0	0	0	0	0	0	0	0	0	0	0	33	0	0	0	0	0	0	0	0	0	0	32.5	0	0	0	0	0	0	0	0
GRASP	0	0	0	0	0	0	0	0	31.5	0	0	0	0	0	0	0	0	0	0	0	0	0	0	33.5	0	0	32	0	0	33	33	0	0	0	0	33.5	0	0	0	0	0	0	0	0	0	0	0	32.5	0
WRAP53	0	0	0	0	0	0	0	32	0	0	32.5	0	0	0	0	0	0	0	34	0	0	0	0	33.5	0	0	0	0	0	0	33	0	0	32	34.5	0	0	0	0	0	0	0	0	0	0	34	0	0	0
GAP43	0	0	0	0	0	0	0	0	0	33.5	0	0	0	0	0	0	0	0	0	0	0	0	0	33.5	0	0	0	0	0	0	0	0	0	0	0	0	0	0	0	0	0	0	0	32.5	0	0	0	0	0
ADAM12	0	0	0	0	0	32	0	0	0	0	0	0	0	0	0	0	34.5	0	34	0	0	0	0	0	0	33	0	0	0	0	0	0	0	0	0	0	0	0	0	0	0	0	0	0	33	0	0	0	0
PACSIN3	0	32.5	0	33	33.5	0	33.5	0	0	0	0	0	33	0	0	0	0	0	0	0	0	0	34	0	0	0	0	0	0	0	0	0	0	0	0	0	0	0	0	0	32.5	0	0	0	0	0	0	0	0
COL8A2	0	0	0	0	0	0	0	0	0	0	0	0	0	32	0	0	0	0	0	0	32.5	0	0	0	0	0	0	31.5	0	0	0	0	0	0	0	0	0	0	0	0	0	0	0	0	0	0	0	0	34.5
S100B	0	0	0	0	33.5	32	0	0	0	0	0	0	0	0	0	0	0	34	0	30.5	0	0	34	0	0	0	0	0	0	33	0	0	31.5	0	0	33.5	0	34	0	0	0	0	0	0	0	0	0	0	0
HBS1L	0	0	0	0	0	0	0	0	0	0	0	0	0	0	0	0	0	0	0	0	0	0	0	0	0	0	0	0	32	0	0	0	31.5	0	0	0	0	0	0	0	0	0	0	0	0	0	0	0	0
SPECC1L.ADORA2A	0	0	0	0	0	0	0	0	0	0	0	33	0	0	31	0	0	0	0	0	0	0	0	0	0	0	0	0	0	0	0	0	31.5	0	0	0	0	0	0	30	0	0	0	0	0	0	0	0	0
TMED6	0	0	0	0	0	0	0	0	0	0	0	0	0	32	0	0	0	0	0	0	0	32.5	0	0	0	0	0	0	0	0	0	32.5	0	0	0	71	0	0	32.5	0	0	0	0	0	0	34	0	0	0
DPYSL3	0	0	0	33	70	0	0	0	0	0	0	0	0	0	0	0	0	0	0	0	0	0	0	0	0	0	0	0	0	0	0	0	0	0	0	0	0	0	0	0	0	0	0	32.5	0	0	0	0	0
MAP10	0	0	0	33	0	0	0	0	0	0	0	0	0	0	0	32	0	0	0	0	0	32.5	0	0	0	0	0	0	32	0	0	0	0	0	0	0	0	0	32.5	0	0	0	0	0	0	34	0	0	0
PDE7B	32	0	0	0	0	0	33.5	0	0	0	0	0	0	0	0	32	0	0	0	0	0	32.5	0	0	0	0	0	0	0	0	0	0	31.5	0	0	0	0	0	0	0	0	0	0	32.5	0	0	0	0	0
TWIST1	0	0	0	0	0	67	33.5	0	0	0	0	82	0	0	0	0	0	0	0	0	0	0	0	0	0	0	0	0	0	0	0	0	0	0	0	0	0	34	0	66	0	0	0	0	0	0	0	0	0
PRODH	0	32.5	0	0	0	0	0	32	0	0	0	33	0	0	0	0	0	0	0	0	0	0	0	0	0	0	0	0	32	0	33	0	0	0	0	33.5	0	0	0	0	0	0	32.5	0	0	0	0	0	0
BCL3	32	0	0	0	0	0	0	0	0	0	0	0	0	0	0	0	0	0	0	0	0	0	0	0	0	0	0	0	32	0	0	0	68	0	0	0	0	0	0	0	0	0	0	69	0	0	0	0	0
TMEM150C	0	0	0	0	0	0	0	0	0	33.5	0	33	0	0	0	0	0	0	0	0	0	0	0	0	0	0	0	0	0	0	0	0	0	0	0	0	0	0	0	0	0	0	32.5	0	0	34	0	0	0
HSD17B13	32	0	0	33	0	0	0	0	0	0	0	0	0	0	31	0	0	0	0	0	0	0	0	0	0	0	0	0	0	0	0	0	31.5	0	0	0	0	0	0	0	0	32	0	0	0	0	0	0	0
PCDH20	0	0	32.5	0	0	0	0	0	0	0	0	0	0	0	0	0	0	0	0	0	0	0	0	0	0	0	0	0	0	0	0	0	0	0	0	0	0	0	0	0	0	0	0	0	0	0	0	0	0
TVP23B	0	0	0	0	0	0	0	0	0	0	0	0	0	0	0	0	0	0	0	0	0	0	0	0	0	0	0	69	0	0	0	0	0	0	0	0	0	0	0	0	0	0	0	0	0	0	0	0	0
ATOH8	0	0	0	0	33.5	0	0	0	0	0	0	0	0	0	31	0	0	34	75	0	0	0	0	0	0	0	0	0	0	0	0	0	0	0	0	0	0	0	0	0	0	0	0	0	0	0	0	0	0
MRAP2	0	0	0	0	0	0	0	0	0	0	0	0	33	0	0	0	34.5	0	0	0	0	0	0	0	0	0	0	0	0	0	0	0	0	0	0	0	0	0	0	0	32.5	0	0	0	0	34	0	0	0
TTBK1	0	0	0	33	0	0	0	0	0	0	0	0	0	0	0	0	0	0	0	0	0	0	0	0	0	0	0	0	0	33	0	0	0	0	34.5	0	0	0	0	0	0	32	0	0	0	0	0	0	0
BDH1	0	0	0	0	0	0	0	0	0	0	0	33	0	0	31	0	0	0	0	0	0	0	0	0	0	71	0	0	32	0	0	0	0	0	0	0	0	0	0	0	0	0	0	0	0	0	0	0	0
CMTM7	0	0	0	0	0	0	0	0	31.5	0	0	0	0	0	0	0	0	0	0	0	0	0	0	0	0	0	0	0	32	0	0	0	0	0	0	0	0	0	0	0	0	0	32.5	0	0	0	0	32.5	72
CUX1	0	0	0	0	33.5	0	0	0	0	0	0	0	0	0	0	0	0	34	0	0	0	0	0	0	0	0	0	0	0	33	0	0	0	0	0	33.5	0	0	0	0	0	0	0	0	0	0	0	0	0
AARD	0	0	0	0	0	32	0	0	0	0	32.5	0	0	0	0	0	0	0	0	0	0	0	0	0	0	0	0	0	0	0	0	0	0	0	0	0	0	0	0	0	0	0	0	0	0	0	0	0	34.5
DNM3	0	0	0	0	0	0	0	0	0	33.5	0	0	0	0	0	0	0	0	0	0	0	0	0	0	0	0	0	0	0	0	0	0	0	0	0	0	0	0	0	0	0	32	0	32.5	0	0	0	0	0
ZNF831	0	0	0	0	0	0	0	0	0	0	0	0	0	0	0	0	0	0	0	0	0	0	0	0	0	0	0	0	0	0	0	32.5	0	0	0	0	0	34	0	0	0	0	0	0	0	0	32.5	0	0
CHCHD6	0	0	0	0	0	0	33.5	0	0	0	32.5	0	0	0	0	0	0	0	0	0	0	0	0	0	0	0	0	0	0	0	0	0	0	32	0	0	0	0	0	0	0	0	0	0	0	0	0	0	0
ST6GAL2	32	32.5	0	0	0	0	0	0	0	0	0	0	0	0	0	0	0	0	0	0	0	0	0	0	0	0	32	0	0	0	0	0	0	0	0	33.5	32	0	0	0	0	0	0	0	0	0	0	32.5	0
RAMP3	0	0	0	0	0	32	0	0	0	0	0	0	0	0	0	0	0	0	34	30.5	0	0	0	0	0	0	0	0	0	0	33	0	0	0	0	0	0	34	0	0	0	32	0	0	0	0	0	0	0
AHNAK2	0	0	0	0	0	32	0	0	0	0	0	0	0	0	0	0	0	0	0	0	0	0	0	0	0	0	0	0	0	0	0	32.5	0	0	0	0	0	0	0	0	0	32	0	0	0	0	0	0	0
MIIP	0	32.5	0	0	33.5	0	0	0	0	0	0	0	0	32	0	0	0	0	0	0	0	0	0	33.5	0	0	32	0	0	0	0	0	0	0	0	33.5	0	0	32.5	0	0	0	0	0	0	0	32.5	0	0
SEC14L6	0	0	0	0	0	0	0	0	0	0	0	0	0	32	0	0	0	0	34	0	0	0	0	0	0	0	32	0	0	0	0	0	0	0	0	0	0	0	0	0	0	0	0	0	0	0	0	0	0
KBTBD8	32	0	0	0	0	0	0	32	0	0	0	0	33	0	0	32	0	0	0	0	0	32.5	0	0	0	0	0	0	0	0	0	0	31.5	0	0	0	0	0	0	0	0	0	0	32.5	0	0	0	0	0
KCNAB2	0	0	0	0	0	0	0	0	0	0	0	0	0	0	0	0	0	0	0	0	0	0	0	0	31.5	0	0	0	0	0	0	0	0	0	0	0	0	0	0	30	0	32	0	0	0	0	0	0	0
DACH1	0	0	0	0	0	0	0	0	0	0	0	0	33	0	0	0	0	0	0	0	0	0	0	0	0	0	0	0	0	0	0	0	0	0	34.5	0	0	0	0	0	0	0	0	0	0	34	0	0	0
ZNF157	0	0	0	0	0	0	0	0	0	0	0	0	0	0	0	0	0	34	0	0	0	0	34	0	0	0	0	0	0	0	0	0	0	0	34.5	0	0	0	0	0	0	0	0	0	0	0	0	32.5	0
HTR2A	0	0	32.5	0	0	0	0	0	31.5	0	32.5	0	0	0	0	0	0	0	0	0	0	0	0	0	0	0	0	31.5	0	0	0	0	0	0	0	0	0	0	0	0	0	0	0	0	0	0	0	0	0
PABPC1P4	0	0	0	0	0	0	0	0	31.5	0	0	0	0	0	0	0	0	0	34	0	0	0	0	33.5	0	0	0	31.5	0	0	0	0	0	0	0	0	0	0	0	0	0	0	0	0	0	0	0	0	0
DPP4	0	0	0	0	0	0	0	0	0	0	0	0	0	32	0	0	0	0	0	0	0	32.5	0	0	0	0	0	0	0	0	0	0	0	0	34.5	0	0	0	0	0	32.5	0	0	0	0	34	0	0	0
TP73	0	0	0	0	0	0	0	0	0	0	0	0	0	0	0	0	0	0	0	30.5	32.5	0	0	0	31.5	0	0	0	0	0	0	0	0	0	0	0	0	0	32.5	30	0	0	0	0	0	0	0	0	0
PDGFRA	0	0	0	33	0	0	0	0	0	0	0	0	0	0	64	0	0	0	0	0	0	0	0	0	0	0	32	0	0	0	0	0	0	0	0	0	0	0	0	0	0	0	0	0	0	69	0	0	0
TRIOBP	32	0	0	0	0	0	0	0	0	0	0	0	0	0	0	0	0	0	0	0	0	74	0	0	0	0	0	0	0	0	0	0	0	0	0	0	0	0	0	0	0	0	0	0	0	0	0	0	0
ZNF542P	0	0	0	0	0	0	0	32	0	0	0	33	0	0	0	0	0	0	0	0	0	0	0	0	0	0	0	0	0	0	0	0	0	0	0	0	0	0	0	30	0	32	0	0	0	34	0	0	0
WFIKKN2	0	0	0	0	0	0	0	32	31.5	0	0	0	0	0	0	0	34.5	0	0	0	0	0	0	0	0	0	0	0	0	0	0	0	0	0	0	0	0	0	0	0	0	0	0	0	0	0	0	0	0
PRRX2	0	0	0	0	0	32	0	0	0	0	32.5	0	0	0	0	0	0	0	0	0	0	0	0	0	31.5	0	0	31.5	0	0	0	0	0	0	0	0	32	0	0	0	0	0	0	0	0	0	0	0	0
GRIN2D	0	32.5	0	0	0	0	0	0	0	0	0	0	0	0	31	0	0	0	0	0	0	0	0	0	0	0	0	0	0	0	0	0	0	0	0	0	0	0	0	0	32.5	0	0	0	0	0	0	0	0
IL6	0	0	0	0	0	0	33.5	0	0	33.5	0	0	0	0	0	0	0	75	0	0	0	0	0	0	0	0	0	0	0	0	0	0	0	0	0	0	0	0	0	0	0	0	0	68	0	0	0	0	0
HAPLN4	0	0	0	0	0	0	0	0	0	0	0	0	0	0	0	0	0	0	0	0	0	0	0	33.5	0	0	0	0	0	33	0	0	0	32	0	0	0	34	0	0	0	0	0	0	0	0	0	0	0
MRGPRF	0	32.5	0	0	0	0	0	32	0	0	32.5	0	0	0	0	32	0	0	34	0	0	0	34	0	0	0	0	0	0	0	0	0	0	0	0	0	0	0	0	0	0	0	0	0	0	0	0	0	0
CADM1	0	0	0	0	0	0	33.5	32	0	0	0	0	0	0	0	0	0	0	0	0	0	0	0	0	0	0	0	0	0	0	0	0	0	0	0	0	0	0	0	0	0	0	0	0	0	0	0	0	0
PCDHB12	32	0	0	0	0	0	0	0	0	0	0	0	0	0	31	0	0	0	0	0	0	0	0	0	0	0	0	0	0	0	0	32.5	0	0	0	0	0	0	0	0	0	32	0	0	0	0	0	0	0
GRIN1	0	0	0	0	0	0	0	0	0	0	0	0	0	0	0	0	0	0	0	0	0	0	0	0	0	33	0	0	0	0	0	0	0	32	0	0	0	34	0	0	0	0	0	0	0	0	0	0	0
POU3F1	0	0	0	0	0	0	0	0	0	0	0	0	0	0	0	0	0	0	34	0	0	0	0	0	0	33	32	0	0	0	0	0	0	0	0	0	0	0	0	0	0	0	0	0	0	0	0	0	0
AL645929.1	0	0	0	0	0	0	0	0	0	0	0	0	0	0	0	0	34.5	0	0	0	0	0	0	0	31.5	0	0	0	0	0	0	0	0	0	0	0	0	0	32.5	0	0	0	0	0	0	0	0	0	0
ADM2	0	0	0	0	0	0	0	0	0	0	0	0	0	0	31	0	0	0	0	0	0	0	0	0	0	0	0	0	0	0	0	0	0	0	0	0	0	0	0	0	0	32	0	0	0	0	0	0	0
SLC34A2	0	0	0	0	0	0	0	0	0	0	0	0	0	0	0	0	0	0	0	0	0	0	0	0	0	0	0	0	0	0	0	32.5	0	0	0	0	0	0	0	30	0	0	0	0	0	0	0	0	0
TIMP2	0	0	0	0	0	0	0	0	0	0	0	0	0	0	0	0	0	0	0	0	0	0	0	0	0	33	0	0	0	0	33	0	0	0	0	0	0	0	0	0	0	0	0	0	0	0	0	0	0
C16orf89	0	0	0	0	0	0	0	0	0	0	0	0	33	0	0	0	0	0	34	0	0	0	0	0	0	33	0	31.5	0	0	0	0	0	0	0	0	0	0	0	0	0	0	0	0	0	0	0	0	0
CTSF	0	0	0	0	0	0	0	0	0	0	0	33	0	0	0	0	0	0	0	0	0	32.5	0	0	0	0	0	0	0	0	0	0	0	0	0	0	0	0	0	0	0	32	0	32.5	0	34	0	0	0
GLT1D1	0	0	0	0	0	0	0	0	0	0	0	0	0	0	0	0	0	0	0	0	0	0	0	0	0	0	0	0	32	0	0	0	0	0	0	0	32	34	0	0	32.5	0	0	0	0	0	0	0	0
RGS8	0	0	0	0	0	0	0	0	0	0	0	0	0	0	0	0	0	0	0	0	0	0	0	0	0	0	0	0	0	0	0	0	0	0	0	0	0	0	0	0	0	0	0	0	0	0	0	0	0
TFPT	0	32.5	0	33	0	0	0	0	0	0	0	0	0	0	0	0	0	34	0	0	0	0	34	0	0	0	0	0	0	0	0	0	0	0	0	0	0	0	0	0	0	0	0	0	0	0	0	0	0
CCDC107	0	0	0	33	0	0	0	0	0	33.5	0	0	0	0	0	0	0	0	0	0	0	0	0	0	0	0	0	0	0	0	0	0	0	0	0	0	0	34	0	30	0	0	0	0	0	0	0	0	0
FAM135B	0	0	0	0	0	0	0	0	0	33.5	0	33	0	0	31	0	0	0	0	0	0	0	0	0	0	0	0	0	0	0	0	0	0	0	0	0	0	0	0	0	0	32	0	0	0	0	0	0	0
ZFP57	0	0	0	0	0	0	0	0	0	0	0	33	0	0	0	0	0	0	0	0	0	0	0	0	0	0	0	0	0	0	0	0	0	0	0	0	0	0	0	30	32.5	0	0	0	0	0	0	0	0
ABAT	0	0	0	0	33.5	0	0	0	31.5	0	0	0	0	32	0	0	0	0	0	0	0	0	0	0	0	0	0	0	0	0	0	0	0	0	0	33.5	0	0	0	0	0	0	32.5	0	0	0	0	0	0
C2orf69P1	0	0	0	33	0	0	0	0	0	0	0	33	0	0	0	0	0	0	0	0	0	0	0	0	0	0	0	0	0	0	0	0	0	0	0	0	0	0	0	30	0	0	0	0	0	0	0	0	0
CASP16P	32	0	0	0	0	0	0	0	0	0	0	0	0	0	31	32	0	0	0	0	0	0	0	0	0	0	0	0	0	0	0	0	0	0	0	0	0	0	0	0	0	0	0	0	0	0	0	0	0
GLUD2	0	0	0	0	33.5	0	0	0	0	0	0	0	0	32	0	0	0	0	0	0	0	0	0	0	0	0	0	31.5	0	0	0	0	0	0	0	0	0	0	0	0	0	0	0	0	0	0	0	0	0
TTC30A	0	0	0	0	0	0	0	32	0	0	0	0	0	0	31	32	0	0	0	0	0	0	0	0	0	0	0	0	0	0	0	0	0	0	0	0	0	0	0	0	0	0	0	32.5	0	0	32.5	0	0
CCBE1	0	0	0	0	0	0	0	0	0	0	0	0	0	0	31	0	0	0	0	0	0	0	0	0	0	0	0	0	0	33	0	0	0	0	0	0	0	0	0	30	0	0	0	0	0	0	0	0	0
EFEMP2	0	0	0	0	0	0	0	0	0	0	0	0	0	0	0	0	0	0	0	0	0	0	0	0	0	0	0	0	0	0	0	0	31.5	0	0	0	0	0	0	0	0	0	0	0	0	0	0	0	0
FYN	0	0	0	0	0	0	0	73	0	0	0	0	0	0	0	0	0	0	0	0	0	0	34	0	0	0	0	0	0	0	0	0	31.5	0	0	0	0	0	0	0	0	0	0	0	0	0	0	0	0
IL1R1	0	0	0	0	0	0	0	0	0	0	0	0	0	0	0	0	34.5	34	0	0	0	0	0	0	0	33	0	0	0	0	0	0	0	0	34.5	0	0	34	0	0	0	0	0	0	0	0	0	0	0
APOD	0	0	0	0	0	0	0	0	0	0	0	0	0	0	0	64	34.5	0	0	0	0	0	34	0	0	33	0	0	0	0	0	0	0	0	0	0	0	0	0	0	0	0	0	0	0	0	0	0	0
LIF	0	0	0	0	0	0	0	0	0	33.5	0	0	0	0	0	0	0	0	0	0	0	0	0	0	0	0	0	0	0	0	33	0	0	0	34.5	0	0	0	0	0	0	0	0	0	0	34	0	0	0
FAM98C	0	0	0	0	33.5	0	0	0	0	0	0	0	0	0	0	0	0	0	0	0	0	0	0	0	0	0	0	0	0	0	33	0	0	0	0	0	0	0	32.5	0	0	0	0	0	0	0	0	0	0
A4GALT	0	0	0	0	0	0	33.5	0	0	0	0	0	0	0	0	0	34.5	0	0	0	0	0	0	0	0	0	0	0	32	0	0	0	0	0	0	0	0	0	0	0	0	0	0	0	0	0	0	0	0
ADRA2C	0	0	0	0	0	0	0	0	0	0	0	0	0	0	0	0	0	0	34	0	0	0	0	0	0	0	0	31.5	0	0	0	0	0	0	0	0	0	0	0	0	0	0	0	0	0	0	0	0	0
MESD	0	0	0	0	0	0	0	0	0	0	0	0	0	0	0	0	0	0	0	0	0	0	0	0	0	0	0	0	0	0	0	0	0	0	0	0	0	0	0	0	0	0	0	0	0	0	0	0	0
EIF2B5	0	0	0	0	0	0	0	32	0	0	0	0	0	0	0	0	0	0	0	0	0	0	0	0	0	0	0	0	32	0	0	0	0	0	0	0	0	0	0	0	0	32	0	0	0	0	0	0	0
TMEM159	0	0	0	0	0	0	0	0	0	0	0	0	33	0	0	0	0	0	0	0	0	32.5	0	0	0	0	32	0	0	0	0	0	0	0	0	0	0	0	0	30	0	0	0	0	0	0	32.5	0	0
ARPC1B	0	0	0	0	0	0	0	0	0	0	0	0	0	0	0	0	0	0	0	30.5	0	0	0	0	31.5	0	0	0	32	0	0	0	0	0	0	33.5	0	0	0	0	0	0	0	0	0	0	0	0	0
LGMN	0	0	0	33	0	0	0	0	0	0	0	0	0	0	0	0	0	0	0	0	0	0	0	0	0	0	0	0	32	0	0	0	31.5	0	0	0	0	0	0	30	0	0	0	0	0	0	0	0	0
REN	32	0	0	0	0	0	0	0	0	0	0	0	0	0	31	0	0	0	0	0	0	0	0	0	0	0	0	0	0	0	0	0	0	0	0	0	0	0	0	0	0	0	0	32.5	0	0	0	0	0
FHL2	0	0	0	0	0	0	0	0	0	0	0	33	0	0	0	0	0	0	0	0	0	0	0	0	0	0	0	0	0	0	0	0	0	0	0	0	0	80	0	0	0	0	0	74	0	0	0	0	0
RRAGD	0	0	0	0	0	0	0	0	0	0	0	0	0	0	0	0	0	0	0	0	0	0	0	0	0	0	0	0	0	0	0	0	0	0	0	0	0	0	0	0	0	0	0	0	0	0	0	0	0
LRFN2	0	0	0	0	0	0	0	0	0	0	0	0	0	0	0	0	0	0	0	0	0	0	0	0	0	0	0	0	0	0	0	0	0	0	0	0	0	0	0	0	0	0	0	0	0	0	0	0	0
DDX19A	0	0	0	0	0	0	0	0	0	0	0	0	0	0	0	0	34.5	0	0	0	0	0	0	33.5	0	0	0	0	0	0	0	0	0	0	0	0	0	0	0	0	0	0	0	0	0	0	0	0	34.5
EDIL3	0	0	0	0	0	0	0	0	0	33.5	0	33	0	0	0	0	0	0	0	0	0	0	0	0	0	0	0	0	0	0	0	0	0	0	0	0	0	0	0	0	0	0	0	0	0	0	0	0	0
RNASEK.C17orf49	0	0	0	0	0	0	0	0	0	0	0	0	0	0	0	0	0	0	0	0	0	0	0	0	0	0	0	0	0	0	0	0	0	0	0	0	0	0	0	0	0	0	0	0	0	0	0	0	34.5
PCBP3	0	0	0	0	0	0	0	0	0	0	0	0	0	0	0	0	0	0	34	0	32.5	0	0	0	0	0	0	0	0	0	0	0	0	0	0	0	0	0	0	0	0	0	0	0	0	0	0	0	0
TMC8	0	0	0	0	33.5	0	0	0	0	0	0	0	0	0	0	0	0	0	0	0	0	0	0	0	0	0	0	0	0	0	0	0	0	0	0	0	0	0	0	0	0	0	0	0	0	0	0	0	0
TMEM130	0	0	0	33	0	0	0	0	0	0	0	0	33	0	0	0	0	0	0	0	0	0	0	0	0	0	0	0	0	33	0	0	0	0	34.5	0	0	0	0	0	0	0	0	0	0	0	0	0	0
RNASE6	0	0	32.5	0	0	32	0	0	0	0	0	0	0	0	0	0	0	0	0	0	0	0	0	0	0	33	0	0	0	0	0	0	0	0	0	0	0	0	0	0	0	0	0	0	33	0	0	0	0
HMCN1	0	0	0	0	0	32	0	0	0	0	0	0	0	0	0	0	0	0	0	0	0	0	0	0	0	33	0	0	0	0	0	0	0	0	0	0	32	0	0	0	0	0	0	0	0	0	0	0	0
KCNB1	0	0	0	0	0	0	0	0	0	0	0	0	0	0	0	0	0	0	0	0	0	0	0	0	0	0	0	0	0	0	0	0	0	0	0	0	0	34	0	0	0	0	0	0	0	34	0	0	0
EYA1	0	0	0	0	0	0	0	0	0	0	0	0	0	0	0	0	0	0	0	0	0	0	0	0	0	0	0	0	0	0	0	0	0	0	34.5	0	0	0	0	0	0	0	0	0	0	0	0	0	0
ESPNL	0	0	0	0	0	0	0	0	0	0	0	0	0	0	0	0	0	0	34	0	0	0	0	0	0	0	32	0	0	0	0	0	0	0	0	0	0	0	0	0	0	0	0	0	33	0	0	0	0
F2RL2	0	0	32.5	0	0	0	0	0	0	0	32.5	0	0	32	0	0	0	0	34	0	0	0	0	0	0	0	0	0	0	0	0	0	0	0	0	0	32	0	0	0	0	0	0	0	0	0	0	0	0
RIMS4	0	0	0	0	0	0	0	0	0	0	0	0	0	0	0	0	0	0	0	30.5	0	0	0	0	0	0	0	0	0	0	0	0	0	32	0	0	0	0	0	0	0	0	0	0	0	0	0	0	0
SPOCK3	0	0	0	0	0	0	0	0	0	0	0	0	0	0	0	32	0	0	0	0	0	32.5	0	0	0	0	0	0	32	0	0	0	0	0	34.5	0	0	0	0	0	0	0	0	0	0	0	0	0	0
STARD10	0	0	0	0	0	0	0	0	0	0	32.5	0	0	0	0	0	0	34	0	0	0	0	0	0	0	0	32	0	0	0	0	0	0	0	0	0	0	0	0	0	0	0	0	0	0	0	0	0	0
TEKT1	0	0	32.5	0	0	0	0	0	0	0	0	0	0	0	0	0	0	0	0	0	0	0	0	0	0	0	0	0	0	0	0	0	0	32	0	0	32	0	0	0	0	0	0	0	0	0	0	0	0
MAFG	0	0	0	0	0	0	0	0	0	0	0	0	0	0	0	0	0	0	0	0	0	0	0	0	0	33	32	0	0	0	0	0	0	0	0	0	0	0	0	0	0	0	0	0	0	0	0	0	0
HNRNPCP4	0	0	0	0	0	0	0	0	0	0	0	0	0	0	0	0	0	0	0	0	0	0	0	0	0	0	0	0	0	0	0	32.5	0	0	0	0	0	0	0	30	0	0	0	0	33	0	0	0	0
CST7	0	0	0	0	0	0	0	0	0	0	0	0	0	0	0	0	0	0	0	30.5	0	0	0	0	0	0	0	0	0	0	0	0	0	0	0	0	0	0	0	0	0	0	0	32.5	0	0	0	32.5	0
PCDHB4	32	0	0	0	0	0	0	0	0	0	0	0	0	0	31	0	0	0	0	0	0	0	0	0	0	0	0	0	0	0	0	0	0	0	0	0	0	0	0	0	0	32	0	0	0	0	0	0	0
RBP4	0	0	0	0	0	0	0	0	0	0	0	0	0	0	0	0	0	0	0	0	0	0	0	0	0	0	32	0	0	0	0	0	31.5	0	0	0	0	0	0	30	0	0	0	0	0	0	0	0	0
PCDHB6	32	0	0	0	0	0	0	0	0	33.5	0	0	0	0	0	0	0	0	0	0	0	0	0	0	0	0	0	0	0	0	0	0	0	0	0	0	0	0	0	0	0	32	0	0	0	0	0	0	0
ITGB5	0	0	0	0	0	0	0	0	0	0	0	0	0	0	0	0	0	0	0	0	0	0	0	0	0	0	0	0	0	0	0	0	0	0	73	0	0	0	0	0	0	0	0	0	0	0	0	0	0
SARS	0	0	0	0	0	0	0	0	0	0	0	0	0	0	31	0	0	0	0	0	0	0	0	0	0	0	0	0	0	0	0	0	0	0	0	0	0	0	0	0	0	0	0	0	0	0	0	0	0
TMCC3	32	0	0	0	0	0	0	0	0	0	0	0	0	0	0	0	0	0	0	0	0	0	0	0	0	0	0	0	0	0	0	0	0	0	0	0	0	0	0	0	0	0	0	0	0	0	0	0	0
CDHR1	0	0	0	0	0	0	0	0	0	0	0	0	0	0	0	0	0	0	0	0	0	0	0	0	0	0	0	0	0	0	0	0	0	0	0	0	0	0	0	0	0	0	0	0	0	0	0	0	0
ZFP36	0	0	0	0	0	0	33.5	0	0	0	0	0	0	0	0	0	0	0	0	0	0	0	0	0	0	70	0	0	0	0	0	0	0	0	0	0	0	0	0	0	0	0	0	0	0	0	0	0	0
CPQ	0	0	0	0	33.5	0	0	0	0	0	0	0	33	0	0	0	0	0	0	0	0	0	0	0	0	0	0	0	0	0	0	0	0	0	0	0	0	0	0	0	0	0	0	0	0	0	0	0	0
MPV17L2	0	0	0	0	33.5	0	0	0	0	0	0	0	0	0	0	0	0	34	0	0	0	0	34	0	0	0	0	0	0	0	0	0	0	0	0	0	0	0	0	0	0	0	0	0	0	0	0	0	0
SULF2	0	0	32.5	0	0	0	0	0	0	0	0	33	0	0	0	0	0	0	0	0	0	0	0	0	0	0	0	0	0	0	0	0	0	0	0	0	0	0	0	0	0	0	0	0	0	0	0	0	0
SCG2	0	0	0	0	0	0	0	0	0	0	0	0	33	0	0	0	0	0	0	0	0	0	0	0	0	0	0	0	0	0	0	0	0	0	34.5	0	0	0	32.5	0	0	0	0	0	0	0	0	0	0
BMPR1A	0	0	0	0	0	0	33.5	32	0	0	0	0	0	0	0	0	0	0	0	0	0	0	0	0	0	0	0	0	0	0	0	32.5	0	0	0	0	0	0	0	0	0	0	0	0	0	0	0	0	0
ACAN	0	0	0	0	0	0	0	0	0	0	0	0	0	0	0	0	0	0	0	0	0	0	0	0	0	0	0	0	0	0	0	0	0	0	0	0	0	0	0	0	0	32	0	0	0	0	0	0	0
CCL22	0	0	0	0	0	0	0	0	0	33.5	0	0	0	0	0	0	0	0	0	0	0	0	0	0	0	0	0	0	0	0	0	0	0	0	0	0	0	0	0	0	0	67	0	0	0	0	0	0	0
GPR34	0	0	0	0	0	32	0	0	0	0	0	0	0	0	0	0	34.5	0	0	0	0	0	0	0	0	0	0	0	0	0	0	0	0	0	0	0	32	0	0	0	0	0	0	0	0	0	0	0	0
IGFBP2	0	0	0	0	0	0	0	0	0	0	0	0	0	0	0	0	0	0	0	0	0	0	0	0	0	0	0	0	0	33	0	0	0	0	0	0	0	0	0	0	0	0	0	0	0	0	0	0	0
FBLN1	0	0	0	0	0	0	0	0	0	0	32.5	0	0	0	0	0	0	0	0	0	0	0	0	0	0	33	0	0	0	0	0	0	0	0	0	0	0	0	0	0	0	0	0	0	0	0	0	0	0
NEBL	0	0	0	0	33.5	0	0	0	0	0	0	0	0	0	0	0	0	0	0	0	0	0	0	0	0	0	0	0	0	0	0	32.5	0	0	0	0	0	0	0	0	0	0	0	0	0	0	0	0	0
NTRK1	0	32.5	0	0	0	0	0	0	0	0	0	0	0	0	0	0	0	0	0	0	0	0	0	0	0	0	0	0	0	0	0	0	0	32	0	0	0	0	0	0	0	0	0	0	0	0	0	0	0
CAPN13	0	0	0	0	0	0	0	0	0	0	0	0	0	0	0	0	0	0	0	0	0	0	0	0	0	0	32	0	0	0	0	0	0	0	0	0	0	0	0	0	0	0	0	0	0	0	0	0	0
CLIC3	0	0	0	0	0	0	0	0	0	0	0	0	0	0	0	0	0	0	0	0	0	0	0	0	0	0	0	0	0	0	0	0	0	0	0	0	0	0	0	0	0	0	0	66	0	0	32.5	0	0
CYBRD1	0	0	0	0	33.5	0	0	0	0	0	0	0	0	0	0	0	0	0	0	0	0	0	0	0	0	0	0	0	0	0	0	0	0	0	0	0	0	0	0	0	0	0	0	0	0	0	0	0	0
NNMT	0	0	0	0	0	0	0	0	0	0	0	0	0	0	0	0	0	0	0	0	0	0	0	0	0	33	0	31.5	0	0	0	0	0	0	0	0	0	0	0	0	0	0	0	0	0	0	0	0	0
TWSG1	0	0	0	0	0	32	0	0	0	0	0	0	33	0	0	0	0	0	0	0	0	0	0	0	0	0	0	0	0	0	0	0	0	0	0	0	32	0	0	0	0	0	0	0	0	0	0	0	0
C5orf46	0	0	0	0	0	32	0	0	0	0	0	0	0	0	0	0	0	0	0	0	0	0	0	0	0	33	0	0	0	0	0	0	0	0	0	0	0	0	0	0	0	0	0	0	0	0	0	0	0
MYCN	0	32.5	0	0	0	0	0	0	0	0	32.5	0	0	0	0	0	0	0	0	0	0	0	0	0	31.5	0	0	0	0	0	0	0	0	0	0	0	0	0	0	0	0	0	0	0	0	0	0	0	0
PTPRC	0	0	0	0	0	0	0	0	0	0	0	0	33	0	0	0	0	0	0	0	0	0	0	0	0	0	32	0	0	33	0	0	0	0	0	0	0	0	0	0	0	0	0	0	0	0	0	0	0
TMEM132C	0	0	0	0	0	0	0	0	0	0	0	0	0	0	0	0	0	0	0	0	0	0	0	0	0	33	0	31.5	0	0	0	0	0	0	0	0	0	0	0	0	0	0	0	0	0	0	0	0	0
CSPG4P10	0	0	0	0	0	0	33.5	0	0	0	0	0	0	0	0	0	0	0	0	0	0	0	0	0	0	0	0	0	0	0	0	0	0	0	0	0	0	0	0	0	0	0	0	0	0	0	0	0	0
PTPRU	0	32.5	0	0	0	0	0	0	0	0	0	0	0	0	0	0	0	0	0	0	0	0	0	0	0	0	0	0	0	0	0	0	0	0	0	0	0	0	0	0	0	0	0	0	0	0	0	0	0
SLC6A9	0	0	0	0	0	0	0	0	0	0	0	0	0	0	31	0	0	0	0	0	0	0	0	0	0	0	0	0	0	0	0	32.5	0	0	0	0	0	0	0	0	0	0	0	0	0	0	0	0	0
BRIP1	0	0	0	0	0	0	0	32	0	0	0	0	0	0	0	0	0	0	0	0	0	0	0	0	0	0	0	0	0	0	0	0	0	0	0	0	0	0	0	0	0	0	0	0	0	0	0	0	0
LINGO1	32	0	0	0	0	0	0	0	0	0	0	0	0	0	0	0	0	0	0	0	0	0	0	0	0	0	0	0	0	0	0	0	0	0	0	0	0	0	0	0	0	0	0	0	0	0	32.5	0	0
LMBRD1	0	0	0	0	0	0	0	0	0	0	0	0	0	0	0	0	0	0	0	0	0	0	0	0	31.5	0	0	31.5	0	0	0	0	0	0	0	0	0	0	0	0	0	0	0	0	0	0	0	0	0
NPY	0	0	0	0	0	0	0	0	0	0	32.5	0	0	0	0	0	0	0	0	30.5	0	0	0	0	0	0	0	0	0	0	0	0	0	0	0	0	0	0	0	0	0	0	0	0	0	0	0	0	0
GLIS2	0	0	0	0	0	0	0	0	0	0	0	0	0	0	0	0	0	0	0	0	0	0	0	0	0	0	32	31.5	0	0	0	0	0	0	0	0	0	0	0	0	0	0	0	0	0	0	0	0	0
VPS11	32	0	0	0	0	0	0	0	0	0	0	0	0	0	0	0	0	0	0	0	0	32.5	0	0	0	0	0	0	0	0	0	32.5	0	0	0	0	0	0	0	0	0	0	0	0	0	0	0	0	0
PIGY	0	0	0	0	0	0	0	0	0	0	0	0	0	0	0	0	0	0	0	0	0	0	0	0	31.5	0	0	0	0	0	0	0	0	0	0	0	0	0	0	0	0	0	0	0	0	0	0	0	0
ABI3BP	0	0	0	0	0	0	0	0	0	0	0	33	0	0	0	0	0	0	0	0	0	0	0	0	0	0	0	0	0	0	0	0	0	0	0	0	0	0	0	0	0	0	0	0	0	0	0	0	0
SVOP	0	0	0	0	0	0	0	0	0	0	0	0	0	0	31	0	0	0	0	0	0	0	0	0	0	0	75	0	0	0	0	0	0	0	0	0	0	0	0	0	0	0	0	0	0	0	0	0	0
FBLN2	0	0	0	0	0	0	0	0	0	0	69	0	0	0	0	0	0	0	0	0	0	0	0	0	0	0	0	0	0	0	0	0	0	0	0	0	0	34	0	0	0	0	0	0	0	0	0	0	0
PTGDS	0	0	0	0	0	0	0	0	0	0	70	0	0	0	0	0	0	0	0	0	0	0	0	0	0	0	0	0	0	0	33	0	0	0	0	0	0	0	0	0	0	0	0	0	0	0	0	0	0
HS2ST1	0	0	0	0	0	0	33.5	0	0	0	0	0	0	0	0	0	0	0	0	0	0	0	0	0	0	0	0	0	0	0	0	0	0	0	0	0	0	0	0	0	0	0	0	0	0	0	0	0	0
GREM2	0	0	0	0	0	0	0	0	0	0	0	0	0	0	0	0	0	0	0	0	0	0	0	0	0	0	0	0	0	0	0	0	0	0	0	0	32	0	0	0	0	0	0	0	0	0	0	0	0
KCNJ8	0	0	0	0	0	0	0	0	0	0	0	0	0	0	0	0	0	0	0	0	0	0	0	0	0	33	0	0	0	0	0	0	0	0	0	0	0	0	0	0	0	0	0	0	0	0	0	0	34.5
UBL4A	0	0	0	0	0	0	0	0	0	0	0	0	0	0	0	0	0	34	0	0	0	0	34	0	0	0	0	0	0	0	0	0	0	0	0	0	0	0	0	0	0	0	0	0	0	0	0	0	0
IGF1	0	0	0	0	0	0	33.5	0	0	0	0	0	0	0	0	0	0	0	0	0	0	0	0	0	0	0	0	0	0	0	0	0	0	0	0	0	0	0	0	0	0	0	0	0	0	0	0	0	0
MRM3	0	0	0	0	0	0	0	0	0	0	0	0	33	0	0	0	0	0	0	0	0	0	0	0	0	0	0	0	0	0	0	0	0	0	34.5	0	0	0	0	0	0	0	0	0	0	0	0	0	0
BICRAL	0	0	0	0	0	0	0	0	0	0	0	0	0	0	0	0	0	0	0	0	0	0	0	0	0	0	0	0	0	0	0	0	0	0	0	0	0	0	0	0	0	0	0	0	0	0	0	0	0
LAIR1	0	0	0	0	0	0	0	0	0	0	0	0	0	0	0	0	0	0	0	0	0	0	0	0	0	33	0	0	0	0	0	0	0	0	0	0	0	0	0	0	0	0	0	0	0	0	0	0	0
DPF1	0	0	0	0	0	0	0	0	0	0	0	0	0	0	0	0	0	0	0	0	0	0	0	0	31.5	0	0	0	0	0	0	0	0	0	0	0	0	0	0	0	0	0	0	0	0	0	0	0	0
NR4A1	0	0	0	0	0	0	0	0	0	0	0	0	0	0	0	0	0	0	0	0	0	0	0	0	0	0	0	0	0	0	0	0	0	0	0	0	0	0	0	0	0	0	0	32.5	0	0	0	0	0
AIF1	0	0	0	0	0	32	0	0	0	0	0	0	0	0	0	0	0	0	0	0	0	0	0	0	0	33	0	0	0	0	0	0	0	0	0	0	0	0	0	0	0	0	0	0	0	0	0	0	0
AOC1	0	0	0	0	33.5	0	0	0	0	0	0	0	33	0	0	0	0	0	0	0	0	0	0	0	0	0	0	0	0	0	0	0	0	0	0	0	0	0	0	0	0	0	0	0	0	0	0	0	0
DOLPP1	0	0	0	0	0	0	0	32	0	0	0	0	0	0	0	0	0	0	0	0	0	0	0	0	0	0	0	0	0	0	0	0	0	0	0	0	0	0	0	0	0	0	0	0	0	34	0	0	0
WISP1	0	0	0	0	0	0	0	0	0	0	0	0	0	0	0	0	0	0	0	0	0	0	0	0	0	33	0	0	0	0	0	0	0	0	0	0	0	0	0	0	0	0	0	0	0	0	0	0	34.5
ALOX5AP	0	0	32.5	0	0	0	0	0	0	0	0	0	0	0	0	0	0	0	0	0	0	0	0	0	0	0	0	0	0	0	0	0	0	0	0	0	0	0	0	0	0	0	0	0	0	0	0	0	0
PPFIBP2	0	0	0	0	0	0	0	0	0	0	0	33	0	0	0	0	0	0	0	0	0	0	0	0	0	0	0	0	0	0	0	0	0	0	0	0	0	0	0	0	0	0	0	0	0	0	0	0	0
SCN7A	0	0	0	0	0	0	0	0	0	0	0	0	0	0	0	0	34.5	0	0	30.5	0	0	0	0	0	0	0	0	0	0	0	0	0	0	0	0	0	34	0	0	0	0	0	0	0	0	0	0	0
MPP7	0	0	0	0	0	0	0	0	0	0	0	0	0	0	0	0	0	0	0	0	0	0	0	0	0	0	0	0	0	0	0	0	0	0	0	0	0	0	0	0	0	0	0	0	0	0	0	0	0
OSR1	0	0	0	0	0	0	0	0	0	0	0	0	0	0	0	0	0	0	34	0	0	0	0	0	0	0	0	31.5	0	0	0	0	0	0	0	0	0	0	0	0	0	0	0	0	0	0	0	0	0
SLC9B2	0	0	0	0	0	0	0	0	0	0	0	0	0	0	0	0	0	0	0	0	0	0	0	0	0	0	0	0	0	0	0	0	0	0	0	0	0	0	0	0	0	0	0	32.5	0	0	0	0	0
ST8SIA6	0	0	32.5	0	0	0	0	0	0	0	0	0	0	0	0	0	0	0	0	0	0	0	0	0	0	0	0	0	0	0	0	0	0	0	0	0	0	0	0	0	0	0	0	0	0	0	0	0	0
BHMT2	0	0	0	0	0	0	0	0	0	0	0	0	0	0	0	0	34.5	0	0	0	0	0	0	0	0	0	0	0	0	0	0	0	0	0	0	0	0	0	0	0	0	0	0	0	0	0	0	0	0
JDP2	32	0	0	0	0	0	0	0	0	33.5	0	0	0	0	0	0	0	0	0	0	0	0	0	0	0	0	0	0	0	0	0	0	0	0	0	0	0	0	0	0	0	0	0	0	0	0	0	0	0
TMEM158	0	0	0	0	0	32	0	0	0	0	0	0	0	0	0	32	0	34	0	0	0	0	0	0	0	0	0	0	0	0	0	0	0	0	0	0	0	0	0	0	0	0	0	0	0	0	0	0	0
AC026403.1	0	0	0	0	0	0	0	0	0	0	0	0	0	0	0	0	0	0	0	0	0	0	0	0	0	0	0	0	0	0	0	0	65	0	0	0	0	0	0	0	0	0	0	0	0	0	0	0	0
ADORA2B	0	0	0	0	0	0	0	0	0	0	0	0	0	0	31	0	0	0	0	0	0	0	0	0	0	0	0	0	0	0	0	0	0	0	0	0	0	0	0	0	0	0	0	0	0	0	0	0	0
MAP9	0	0	0	0	0	0	0	0	0	0	0	0	0	0	31	0	0	0	0	0	0	0	0	0	0	0	0	0	0	0	0	0	0	0	0	0	0	0	0	0	0	0	0	0	0	0	0	0	0
NAALAD2	0	0	0	0	0	0	0	0	0	0	0	0	33	0	0	0	0	0	0	0	0	0	0	0	0	0	0	0	0	0	0	0	0	0	0	33.5	0	0	0	0	0	0	0	0	0	0	0	0	0
PTGES	0	0	0	0	0	0	0	0	0	0	0	0	0	0	0	0	0	0	0	0	0	0	0	0	0	0	0	0	0	0	0	0	0	0	0	0	0	0	0	0	0	0	0	32.5	0	0	0	0	0
SAMSN1	0	0	0	0	0	0	0	0	0	0	0	0	0	0	0	0	0	0	0	0	0	0	0	0	0	0	0	31.5	0	33	0	0	0	0	0	0	0	0	0	0	0	0	0	0	0	0	0	0	0
DBN1	0	0	0	0	0	0	0	0	0	0	0	0	0	0	0	0	0	0	0	0	0	0	0	0	0	0	0	0	0	0	0	0	0	0	0	0	0	0	0	0	0	64	0	0	0	0	0	0	0
ESM1	0	0	0	0	0	0	0	0	31.5	0	0	0	0	0	0	0	0	0	0	0	0	0	0	0	0	0	0	0	0	0	0	0	0	0	0	0	0	0	0	0	32.5	0	0	0	0	0	0	0	0
FAIM2	0	0	0	0	0	0	0	32	0	0	0	0	0	0	0	0	0	0	0	0	0	0	0	0	0	0	0	0	32	0	0	0	0	0	0	0	0	0	0	0	0	0	0	0	0	0	0	0	0
TMEM59L	0	0	0	0	0	0	0	0	0	0	0	0	0	0	0	0	0	0	0	0	0	0	0	0	0	0	0	0	0	0	0	0	31.5	0	0	0	0	0	0	0	0	0	0	0	0	0	0	0	0
TNFAIP8L3	0	0	0	0	0	0	0	0	0	0	0	0	0	0	0	0	0	0	0	0	0	0	0	0	0	0	0	0	0	0	0	0	0	0	0	0	0	0	0	30	0	0	0	0	0	0	0	0	0
AQP9	0	0	32.5	0	0	0	0	0	0	0	0	0	0	0	0	0	0	0	0	0	0	0	0	0	0	0	0	0	0	0	0	0	0	0	0	0	0	0	0	0	0	0	0	0	0	0	0	0	0
FNDC5	0	0	0	0	0	0	0	0	0	0	0	0	0	0	31	0	0	0	0	0	0	0	0	0	0	0	0	0	0	0	0	0	0	0	0	0	0	0	0	0	0	0	0	0	0	0	0	32.5	0
FXR1	0	0	0	0	0	0	0	0	0	0	0	0	0	0	0	0	0	0	0	0	0	0	0	0	0	0	0	31.5	0	0	0	0	0	0	0	0	0	0	0	0	0	0	0	0	0	0	0	0	0
HNF1A	0	0	0	0	0	0	0	0	0	0	0	0	0	0	0	0	0	0	0	0	0	0	0	0	0	0	0	0	0	0	0	0	0	0	0	0	0	0	0	0	0	0	0	0	33	0	0	0	0
ITGAV	0	0	0	0	0	0	0	0	0	0	0	0	0	0	0	0	0	0	0	30.5	0	0	0	0	0	0	0	0	0	0	0	0	0	0	0	0	0	0	0	0	0	0	0	0	0	0	0	0	0
PTTG1IP	0	0	0	0	0	0	0	0	0	0	0	0	0	0	0	0	0	0	0	0	0	0	0	0	0	0	0	0	0	0	0	0	0	0	0	0	0	0	0	0	0	0	0	0	0	0	0	0	0
ERICH5	0	0	0	0	0	0	0	0	0	0	0	0	0	0	0	0	0	0	0	0	0	0	0	0	0	0	0	0	0	0	0	0	0	0	0	0	0	0	0	0	0	0	0	0	0	0	0	0	0
AQP4	0	0	0	0	0	0	0	0	72	0	0	0	0	0	0	0	0	0	0	0	0	0	0	0	0	0	0	0	0	0	0	0	0	0	0	0	0	0	0	0	0	0	0	0	0	0	0	0	0
EXOSC2	0	0	0	0	0	0	0	0	0	0	0	0	0	0	0	0	0	0	0	0	0	0	0	0	0	0	0	0	0	0	0	0	0	0	0	0	0	0	0	0	0	0	0	0	0	0	0	0	34.5
HOXB4	0	0	0	0	0	0	0	0	0	0	0	0	0	0	0	0	0	0	0	0	0	0	0	0	0	0	0	0	0	0	0	0	0	0	0	0	0	0	0	0	0	0	0	0	0	0	0	0	0
SHISA6	0	0	0	0	0	0	0	0	0	0	0	0	0	0	0	0	0	0	0	0	0	0	0	0	0	0	0	0	0	0	0	0	0	0	0	0	0	0	0	0	0	0	0	0	0	0	0	0	34.5
A2M	0	0	0	0	0	0	0	0	0	0	0	0	0	0	0	0	0	0	0	0	0	0	0	0	0	0	0	0	0	0	0	0	0	0	0	0	0	0	0	0	0	0	0	0	0	0	0	0	0
PLGRKT	0	0	0	0	0	0	0	0	0	0	0	0	0	0	0	0	0	0	0	0	0	0	0	0	0	0	0	0	0	0	0	0	0	0	34.5	0	0	0	0	0	0	0	0	0	0	0	0	0	0
RBBP8	0	0	0	0	0	0	0	0	0	0	0	0	0	0	0	0	0	0	0	0	0	0	0	0	0	0	0	0	0	0	0	0	0	0	34.5	0	0	34	0	0	0	0	0	0	0	0	0	0	0
TCP1	0	0	0	0	0	0	0	0	0	0	0	0	0	0	0	0	0	0	0	0	0	0	0	0	0	0	0	0	0	0	0	0	0	0	0	0	0	0	0	0	0	0	0	0	0	0	0	0	34.5
CCL19	0	0	0	0	0	0	0	0	0	0	0	0	0	0	0	0	0	0	0	0	0	0	0	0	0	0	0	0	0	0	0	0	0	0	0	0	0	0	0	0	0	0	0	0	0	0	0	0	0
FXYD1	0	0	0	0	0	0	0	0	0	0	0	0	0	0	0	0	0	0	0	0	0	0	0	0	0	0	0	0	0	33	0	0	0	0	0	0	0	0	0	0	0	0	0	0	0	0	0	0	0
GPR137C	0	0	0	0	0	0	0	0	0	0	0	0	0	0	0	0	0	0	0	0	0	0	0	0	0	0	0	0	0	0	0	0	0	0	0	33.5	0	0	0	0	0	0	0	0	0	0	0	0	34.5
GRIK2	0	0	0	0	0	0	0	0	0	0	0	0	0	0	0	0	0	34	0	0	0	0	34	0	0	0	0	0	0	0	0	0	0	0	0	0	0	0	0	0	0	0	0	0	0	0	0	0	0
FAM124A	0	0	0	0	0	0	0	0	0	33.5	0	0	0	0	0	0	0	34	0	0	0	0	0	0	0	0	0	0	0	0	0	0	0	0	0	0	0	0	0	0	0	0	0	0	0	0	0	0	0
RIOK2	0	0	0	0	0	0	0	0	0	0	0	0	0	0	0	0	0	0	0	0	32.5	0	0	0	0	0	0	0	0	0	0	0	0	0	0	0	0	0	0	0	0	0	0	0	0	0	0	0	34.5
SGTB	0	0	0	0	0	0	0	0	0	0	0	0	0	0	0	0	0	0	0	0	0	0	0	0	0	0	0	0	0	0	0	0	0	0	0	0	0	0	0	0	0	0	0	0	0	0	0	0	0
ZC2HC1A	0	0	0	0	0	0	0	0	0	0	0	0	33	0	0	0	0	0	0	0	0	0	0	0	0	0	0	0	0	0	0	0	0	0	0	0	0	0	0	0	0	0	0	0	0	0	0	0	0
CBLC	0	0	0	0	0	0	0	0	0	0	0	0	0	0	0	0	0	0	0	0	0	0	0	0	0	0	0	0	0	0	0	0	0	0	0	0	0	0	0	0	0	0	0	0	33	0	0	0	0
NUDT1	0	0	0	33	0	0	0	0	0	0	0	0	0	0	0	0	0	0	0	0	0	0	0	0	0	0	0	0	0	0	0	0	0	0	0	0	0	0	0	0	0	0	0	0	0	0	0	0	0
TYMP	0	0	0	0	0	0	0	0	0	0	0	0	0	0	0	0	0	0	0	0	0	0	0	0	0	0	0	0	0	0	0	0	0	0	0	0	0	34	0	0	0	0	0	0	0	0	0	0	0
ENPEP	0	0	0	0	0	0	0	0	0	0	0	33	0	0	0	0	0	0	0	0	0	0	0	0	0	0	0	0	0	0	33	0	0	0	0	0	0	0	0	0	0	0	0	0	0	0	0	0	0
FERMT3	0	0	0	0	0	0	0	0	0	0	0	0	0	0	0	0	0	0	0	0	0	0	0	0	0	0	0	0	0	0	0	0	0	0	0	0	0	0	0	0	0	32	0	0	0	0	0	0	0
FNDC9	0	0	0	0	0	0	0	0	0	0	0	0	0	0	0	0	0	0	0	0	0	0	0	0	0	0	0	0	0	0	0	0	0	0	0	0	0	0	0	0	0	0	0	0	0	0	0	0	0
HRH4	0	0	0	0	0	0	0	0	0	0	0	0	0	0	0	0	0	0	0	0	0	0	0	0	0	0	0	0	0	0	0	0	0	0	0	0	0	0	0	0	0	0	0	0	0	0	0	0	0
ILKAP	0	0	0	0	0	0	0	0	0	0	0	0	0	0	0	0	0	0	0	0	0	0	0	0	0	0	0	0	0	0	0	0	0	0	0	33.5	0	0	0	0	0	0	0	0	0	0	0	0	0
LIMCH1	0	0	0	0	0	0	0	0	0	0	0	0	0	0	0	0	0	0	0	0	0	0	0	0	0	0	0	0	0	0	0	0	0	0	0	0	0	0	0	0	0	0	0	0	0	0	0	0	0
ST8SIA4	0	0	0	0	0	0	0	0	0	0	0	0	0	0	0	0	0	0	0	0	0	0	0	0	0	0	0	0	0	0	0	0	0	0	0	0	0	0	0	0	0	0	0	0	0	0	0	0	0
TNFRSF19	0	0	0	0	0	0	0	32	0	0	0	0	0	0	0	0	0	0	0	0	0	0	34	0	0	0	0	0	0	0	0	0	0	0	0	0	0	0	0	0	0	0	0	0	0	0	0	0	0
XKR8	0	0	0	0	0	0	0	0	0	0	0	0	0	0	0	32	0	34	0	0	0	0	0	0	0	0	0	0	0	0	0	0	0	0	0	0	0	0	0	0	0	0	0	0	0	0	0	0	0
BOP1	0	0	0	0	0	0	0	0	0	0	0	0	33	0	0	0	0	0	0	0	0	0	0	0	0	0	0	0	0	0	0	0	0	0	0	0	0	0	0	0	0	0	0	0	0	0	0	0	0
COA3	0	0	0	0	0	0	0	0	0	0	0	33	0	0	0	0	0	0	0	0	0	0	0	0	0	0	0	0	0	0	0	0	0	0	0	0	0	0	0	0	0	0	0	0	0	0	0	0	0
DAPK3	0	0	0	0	0	0	0	0	0	0	0	0	0	0	0	0	0	0	0	0	0	0	0	0	0	33	0	0	0	0	0	0	0	0	0	0	0	0	0	0	0	0	0	0	0	0	0	0	0
FAM78B	0	0	0	0	0	0	0	0	0	0	0	33	0	0	0	0	0	0	0	0	0	0	0	0	0	0	0	0	0	0	0	32.5	0	0	0	0	0	0	0	0	0	0	0	0	0	0	0	0	0
SLC9A3R1	0	0	0	0	0	0	0	0	0	0	0	0	0	0	0	0	0	0	0	0	0	0	0	0	0	0	0	0	0	0	0	0	0	0	0	0	0	0	0	0	0	0	0	0	0	34	0	0	0
ZSWIM7	0	0	0	0	0	0	0	0	0	0	0	33	0	0	0	0	0	0	0	0	0	0	0	0	0	0	0	0	0	0	0	0	0	0	0	0	0	0	0	0	0	0	0	0	0	0	0	0	0
AC239809.2	0	0	0	0	0	0	0	0	0	0	0	0	0	0	0	0	0	0	0	0	0	0	34	0	0	0	0	0	0	0	0	0	0	0	0	0	0	0	0	0	0	0	0	0	0	0	0	0	0
C7orf61	0	0	0	0	0	0	0	0	0	0	0	0	0	0	0	0	0	0	0	0	0	0	0	0	0	0	0	0	0	0	0	0	0	0	0	0	0	0	0	0	0	0	0	0	0	0	0	0	0
CD8B	0	0	0	0	0	0	0	0	0	0	0	0	0	0	0	0	0	0	0	0	0	0	0	0	0	0	0	0	0	0	0	0	0	0	0	0	0	0	0	0	0	0	0	0	0	0	0	0	0
CDH12	0	0	0	0	0	0	0	0	0	33.5	0	0	0	0	0	0	0	0	0	0	0	0	0	0	0	0	0	0	0	0	0	0	0	0	0	0	0	0	0	0	0	0	0	0	0	0	0	0	0
CLDN12	0	0	0	0	0	0	0	0	0	0	32.5	0	0	0	0	0	0	0	0	0	0	0	0	0	0	0	0	0	0	0	0	0	0	0	0	0	0	0	0	0	0	0	0	0	0	0	0	0	0
COBLL1	0	0	0	0	0	0	0	0	0	0	32.5	0	0	0	0	0	0	0	0	0	0	0	0	0	0	0	0	0	0	0	0	0	0	0	0	0	0	0	0	0	0	0	0	32.5	0	0	0	0	0
CSGALNACT1	0	0	0	0	0	0	0	0	0	0	0	0	0	0	0	0	0	0	0	0	0	0	0	0	0	0	0	0	0	0	0	0	0	0	0	0	0	0	0	0	0	0	0	0	0	0	0	0	0
CXXC4	0	0	0	0	0	0	0	0	0	0	0	0	0	0	31	0	0	0	0	0	0	0	0	0	0	0	0	0	0	0	0	0	0	0	0	0	0	0	0	0	0	0	0	0	0	34	0	0	0
DIO2	0	0	0	0	0	0	0	0	0	0	0	0	0	0	0	0	0	0	0	0	0	0	34	0	0	0	0	0	0	0	0	0	0	0	0	0	0	0	0	0	0	0	0	0	0	0	0	0	0
MKNK2	0	0	0	0	0	0	0	0	0	0	0	0	0	0	0	0	0	0	0	0	0	0	0	0	0	0	0	0	0	0	0	0	0	0	0	0	0	0	0	0	0	0	0	0	0	0	0	0	0
NRG3	0	0	0	0	0	0	0	0	0	0	0	0	0	65	0	0	0	0	0	0	0	0	0	0	0	0	0	0	0	0	0	0	0	0	0	0	0	0	0	0	0	0	0	0	0	0	0	0	0
RGS6	0	0	0	0	0	0	0	0	0	0	0	0	0	0	0	0	0	0	0	0	0	0	0	0	0	0	0	0	0	0	0	0	0	0	0	0	0	0	0	0	0	0	0	0	0	0	0	0	0
SAMD15	0	0	0	0	0	0	0	0	0	0	0	0	0	0	0	0	0	0	0	0	0	0	0	0	0	0	0	0	0	0	0	0	0	0	0	0	0	0	0	0	0	0	0	0	0	0	0	0	0
TCTN1	0	0	0	0	0	0	0	0	0	0	0	0	0	0	0	0	0	0	0	0	0	0	0	0	0	0	0	0	0	0	0	0	0	0	0	0	0	0	0	0	0	0	0	0	0	0	0	0	0
TRAFD1	0	0	0	0	0	0	0	0	0	0	0	0	0	0	0	0	0	0	0	0	0	0	0	0	0	0	0	0	0	0	0	0	0	0	0	0	32	0	0	0	0	0	0	0	0	0	0	0	0
ZNF365	0	0	0	0	0	0	0	0	0	0	0	33	0	0	0	0	0	0	0	0	0	0	0	0	0	0	0	0	0	0	0	0	0	0	0	0	0	0	0	0	0	32	0	0	0	0	0	0	0
ADRB1	0	0	0	0	0	0	0	0	0	0	0	0	0	0	0	0	0	0	0	0	0	0	0	0	0	0	0	0	0	0	0	0	0	0	0	0	0	0	0	0	0	0	0	0	0	0	0	0	0
CCDC181	0	0	0	0	0	0	0	0	0	0	0	0	0	0	31	0	0	0	0	0	0	0	0	0	0	0	0	0	0	0	0	0	0	0	0	0	0	0	0	0	0	0	0	0	0	0	0	0	0
CHADL	0	0	0	0	0	0	0	0	0	0	0	0	0	0	0	0	0	0	0	0	0	0	0	0	0	0	0	0	0	0	0	0	0	32	0	0	0	0	32.5	0	0	0	0	0	0	0	0	0	0
KBTBD11	0	0	0	0	0	0	0	0	0	0	0	0	0	0	0	0	0	0	0	0	0	0	0	0	0	0	0	0	0	0	0	0	0	0	0	0	0	0	0	30	0	0	0	0	0	0	0	0	0
MAP3K19	0	0	0	0	0	0	0	0	0	0	0	0	0	0	0	0	0	0	0	0	0	0	0	0	0	0	0	0	0	0	0	0	0	0	0	0	0	0	0	0	0	0	0	0	0	0	0	0	0
PRR18	0	0	0	0	0	0	0	0	0	0	0	0	0	32	0	0	0	0	0	0	0	0	0	0	0	0	0	0	0	0	0	0	0	0	0	0	0	0	0	0	0	0	0	0	0	0	0	0	0
STON1	0	0	32.5	0	0	32	0	0	0	0	0	0	0	0	0	0	0	0	0	0	0	0	0	0	0	0	0	0	0	0	0	0	0	0	0	0	0	0	0	0	0	0	0	0	0	0	0	0	0
ZFPL1	0	0	32.5	0	0	0	0	0	0	0	0	0	0	0	0	0	0	0	0	0	0	0	0	0	0	0	0	0	0	0	0	0	0	0	0	0	0	0	0	0	0	0	0	0	0	0	0	0	0
ZNF286A	0	0	0	0	0	0	0	0	0	0	0	0	0	0	0	32	0	0	0	0	0	0	0	0	0	0	0	0	0	0	0	0	0	0	0	0	0	0	0	0	0	0	0	0	0	0	0	0	0
APBB1IP	0	0	0	0	0	32	0	0	0	0	0	0	0	0	0	0	0	0	0	0	0	0	0	0	0	0	0	0	0	0	0	0	0	0	0	0	0	0	0	0	0	0	0	0	0	0	0	0	0
FAM20A	0	0	0	0	0	0	0	0	0	0	0	0	0	0	0	0	0	0	0	0	0	0	0	0	0	0	0	31.5	0	0	0	0	0	0	0	0	0	0	0	0	32.5	0	0	0	0	0	0	0	0
IAPP	0	0	0	0	0	0	0	0	0	0	0	0	0	0	0	0	0	0	0	0	0	0	0	0	0	0	0	0	0	0	0	0	0	0	0	0	0	0	0	0	0	0	0	0	0	0	0	0	0
ODF3L1	0	0	0	0	0	0	0	0	31.5	0	0	0	0	0	0	0	0	0	0	0	0	0	0	0	0	0	0	0	0	0	0	0	0	0	0	0	0	0	0	0	0	0	0	0	0	0	0	0	0
SCNM1	0	0	0	0	0	0	0	0	0	0	0	0	0	0	0	0	0	0	0	30.5	0	0	0	0	0	0	0	0	0	0	0	0	0	0	0	0	0	0	0	0	0	0	0	0	0	0	0	0	0
TENT4B	0	0	0	0	0	0	0	0	0	0	0	0	0	0	0	0	0	0	0	0	0	0	0	0	0	0	0	0	0	0	0	0	0	0	0	0	0	0	0	0	0	0	0	0	0	0	0	0	0
ZC2HC1C	0	0	0	0	0	0	0	0	31.5	0	0	0	0	0	0	0	0	0	0	0	0	0	0	0	0	0	0	0	0	0	0	0	0	0	0	0	0	0	0	0	32.5	0	0	0	0	0	0	0	0
ZNF823	0	0	0	0	0	0	0	0	0	0	0	0	0	0	0	0	0	0	0	0	0	0	0	0	0	0	0	0	0	0	0	0	0	0	0	0	0	0	0	0	0	0	0	32.5	0	0	0	0	0
BIN3	0	0	0	0	0	0	0	0	0	0	0	0	0	0	0	0	0	0	0	0	0	0	0	0	0	33	0	0	0	0	0	0	0	0	0	0	0	0	0	0	0	0	0	0	0	0	0	0	0
PCDHB18P	0	0	0	0	0	0	0	0	0	0	0	0	0	0	31	0	0	0	0	0	0	0	0	0	0	0	0	0	0	0	0	0	0	0	0	0	0	0	0	0	0	0	0	0	0	0	0	0	0
SBK3	0	0	0	0	0	0	0	0	0	0	0	0	0	0	0	0	0	0	0	0	0	0	0	0	0	0	0	0	0	0	0	0	0	0	0	0	0	0	0	30	0	0	0	0	0	0	0	0	0
NEXMIF	0	0	0	0	0	0	0	0	0	0	0	0	0	0	0	0	0	0	0	0	0	0	0	0	0	0	0	0	0	0	0	0	63	0	0	0	0	0	0	0	0	0	0	0	0	0	0	0	0
AC091982.2	0	0	0	0	0	0	0	0	0	0	0	0	0	0	31	0	0	0	0	0	0	0	0	0	0	0	0	0	0	0	0	0	31.5	0	0	0	0	0	0	0	0	0	0	0	0	0	0	0	0
HOXD1	0	0	0	0	0	0	0	0	0	0	0	0	0	0	0	0	0	0	0	0	0	0	0	0	0	0	0	0	0	0	0	0	0	0	0	0	0	0	0	0	0	0	0	0	0	0	0	0	0
ZDHHC22	0	0	0	0	0	32	0	0	0	0	0	0	0	0	0	0	0	0	0	30.5	0	0	0	0	0	0	0	0	0	0	0	0	0	0	0	0	0	0	0	0	0	0	0	0	0	0	0	0	0
CRH	0	0	0	0	0	0	0	0	0	0	0	0	0	0	0	0	0	0	0	30.5	0	0	0	0	0	0	0	0	0	0	0	0	0	0	0	0	0	0	0	0	0	0	0	0	0	0	0	0	0
NOD1	0	0	0	0	0	32	0	0	0	0	0	0	0	0	0	0	0	0	0	0	0	0	0	0	0	0	0	0	0	0	0	0	0	0	0	0	0	0	0	30	0	0	0	0	0	0	0	0	0
ANGPTL5	0	0	0	0	0	0	0	0	0	0	0	0	0	0	0	0	0	0	0	0	0	0	0	0	0	0	0	0	0	0	0	0	0	0	0	0	0	0	0	0	0	0	0	0	0	0	0	0	0
ADGRG2	0	0	0	0	0	0	0	0	0	0	0	0	0	0	0	0	0	0	0	0	0	0	0	0	0	0	0	0	0	0	0	0	0	0	34.5	0	0	0	0	0	0	0	0	0	0	0	0	0	0
APMAP	0	0	0	0	0	0	0	0	0	0	0	0	0	0	0	0	0	0	0	0	0	0	0	0	0	0	0	0	0	0	0	0	0	0	0	0	0	0	0	0	0	0	0	0	0	0	0	0	34.5
CD99L2	0	0	0	0	0	0	0	0	0	0	0	0	0	0	0	0	0	0	0	0	0	0	0	0	0	0	0	0	0	0	0	0	0	0	0	0	0	0	0	0	0	0	0	0	0	0	0	0	0
CDH10	0	0	0	0	0	0	0	0	0	0	0	0	0	0	0	0	0	0	0	0	0	0	0	0	0	0	0	0	0	0	0	0	0	0	0	0	0	0	0	0	0	0	0	0	0	0	0	0	0
ETFDH	0	0	0	0	0	0	0	0	0	0	0	0	0	0	0	0	0	0	0	0	0	0	0	0	0	0	0	0	0	0	0	0	0	0	34.5	0	0	0	0	0	0	0	0	0	0	0	0	0	0
FRRS1L	0	0	0	0	0	0	0	0	0	0	0	0	0	0	0	0	0	0	0	0	0	0	0	0	0	0	0	0	0	0	0	0	0	0	0	0	0	0	0	0	0	0	0	0	0	0	0	0	0
GALNT13	0	0	0	0	0	0	0	0	0	0	0	0	0	0	0	0	0	0	0	0	0	0	0	0	0	0	0	0	0	0	0	0	0	0	0	0	0	0	0	0	0	0	0	0	0	0	0	0	0
GPR179	0	0	0	0	0	0	0	0	0	0	0	0	0	0	0	0	0	0	0	0	0	0	0	0	0	0	0	0	0	0	0	0	0	0	0	0	0	0	0	0	0	0	0	0	0	0	0	0	0
IBA57	0	0	0	0	0	0	0	0	0	0	0	0	0	0	0	0	0	0	0	0	0	0	0	0	0	0	0	0	0	0	0	0	0	0	0	0	0	0	0	0	0	0	0	0	0	0	0	0	0
IGFBP6	0	0	0	0	0	0	0	0	0	0	0	0	0	0	0	0	0	0	0	0	0	0	0	0	0	0	0	0	0	0	0	0	0	0	0	0	0	0	0	0	0	0	0	0	0	0	0	0	0
KCNMB2	0	0	0	0	0	0	0	0	0	0	0	0	0	0	0	0	0	0	0	0	0	0	0	0	0	0	0	0	0	0	0	0	0	0	0	0	0	0	0	0	0	0	0	0	0	0	0	0	0
PCDHGB5	0	0	0	0	0	0	0	0	0	0	0	0	0	0	0	0	34.5	0	0	0	0	0	0	0	0	0	0	0	0	0	0	0	0	0	0	0	0	0	0	0	0	0	0	0	0	0	0	0	0
PCSK2	0	0	0	0	0	0	0	0	0	0	0	0	0	0	0	0	0	0	0	0	0	0	0	0	0	0	0	0	0	0	0	0	0	0	34.5	0	0	0	0	0	0	0	0	0	0	0	0	0	0
PDE3B	0	0	0	0	0	0	0	0	0	0	0	0	0	0	0	0	0	0	0	0	0	0	0	0	0	0	0	0	0	0	0	0	0	0	0	0	0	0	0	0	0	0	0	0	0	0	0	0	0
PFKM	0	0	0	0	0	0	0	0	0	0	0	0	0	0	0	0	0	0	0	0	0	0	0	0	0	0	0	0	0	0	0	0	0	0	0	0	0	0	0	0	0	0	0	0	0	0	0	0	0
PTPRT	0	0	0	0	0	0	0	0	0	0	0	0	0	0	0	0	0	0	0	0	0	0	0	0	0	0	0	0	0	0	0	0	0	0	0	0	0	0	0	0	0	0	0	0	0	0	0	0	0
2020-09-09	0	0	0	0	0	0	0	0	0	0	0	0	0	0	0	0	0	0	0	0	0	0	0	0	0	0	0	0	0	0	0	0	0	0	34.5	0	0	0	0	0	0	0	0	0	0	0	0	0	0
ZNF253	0	0	0	0	0	0	0	0	0	0	0	0	0	0	0	0	0	0	0	0	0	0	0	0	0	0	0	0	0	0	0	0	0	0	34.5	0	0	0	0	0	0	0	0	0	0	0	0	0	0
ASNS	0	0	0	0	0	0	0	0	0	0	0	0	0	0	0	0	0	0	0	0	0	0	0	0	0	0	0	0	0	0	0	0	0	0	0	0	0	34	0	0	0	0	0	0	0	0	0	0	0
BCL2L12	0	0	0	0	0	0	0	0	0	0	0	0	0	0	0	0	0	34	0	0	0	0	0	0	0	0	0	0	0	0	0	0	0	0	0	0	0	0	0	0	0	0	0	0	0	0	0	0	0
BSPRY	0	0	0	0	0	0	0	0	0	0	0	0	0	0	0	0	0	0	0	0	0	0	0	0	0	0	0	0	0	0	0	0	0	0	0	0	0	34	0	0	0	0	0	0	0	0	0	0	0
C19orf48	0	0	0	0	0	0	0	0	0	0	0	0	0	0	0	0	0	0	0	0	0	0	0	0	0	0	0	0	0	0	0	0	0	0	0	0	0	34	0	0	0	0	0	0	0	0	0	0	0
CCT4	0	0	0	0	0	0	0	0	0	0	0	0	0	0	0	0	0	0	0	0	0	0	0	0	0	0	0	0	0	0	0	0	0	0	0	0	0	0	0	0	0	0	0	0	0	0	0	0	0
CLSTN2	0	0	0	0	0	0	0	0	0	0	0	0	0	0	0	0	0	34	0	0	0	0	0	0	0	0	0	0	0	0	0	0	0	0	0	0	0	0	0	0	0	0	0	0	0	0	0	0	0
CNTN1	0	0	0	0	0	0	0	0	0	0	0	0	0	0	0	0	0	0	0	0	0	0	0	0	0	0	0	0	0	0	0	0	0	0	0	0	0	0	0	0	0	0	0	0	0	34	0	0	0
COASY	0	0	0	0	0	0	0	0	0	0	0	0	0	0	0	0	0	0	0	0	0	0	34	0	0	0	0	0	0	0	0	0	0	0	0	0	0	0	0	0	0	0	0	0	0	0	0	0	0
EPHA7	0	0	0	0	0	0	0	0	0	0	0	0	0	0	0	0	0	0	0	0	0	0	34	0	0	0	0	0	0	0	0	0	0	0	0	0	0	0	0	0	0	0	0	0	0	0	0	0	0
FAM206A	0	0	0	0	0	0	0	0	0	0	0	0	0	0	0	0	0	0	0	0	0	0	34	0	0	0	0	0	0	0	0	0	0	0	0	0	0	0	0	0	0	0	0	0	0	0	0	0	0
FMOD	0	0	0	0	0	0	0	0	0	0	0	0	0	0	0	0	0	0	34	0	0	0	0	0	0	0	0	0	0	0	0	0	0	0	0	0	0	0	0	0	0	0	0	0	0	0	0	0	0
FZD10	0	0	0	0	0	0	0	0	0	0	0	0	0	0	0	0	0	34	0	0	0	0	0	0	0	0	0	0	0	0	0	0	0	0	0	0	0	0	0	0	0	0	0	0	0	0	0	0	0
KCNJ3	0	0	0	0	0	0	0	0	0	0	0	0	0	0	0	0	0	0	0	0	0	0	0	0	0	0	0	0	0	0	0	0	0	0	0	0	0	0	0	0	0	0	0	0	0	34	0	0	0
KCNJ6	0	0	0	0	0	0	0	0	0	0	0	0	0	0	0	0	0	0	0	0	0	0	0	0	0	0	0	0	0	0	0	0	0	0	0	0	0	0	0	0	0	0	0	0	0	34	0	0	0
KLHL12	0	0	0	0	0	0	0	0	0	0	0	0	0	0	0	0	0	0	0	0	0	0	0	0	0	0	0	0	0	0	0	0	0	0	0	0	0	0	0	0	0	0	0	0	0	0	0	0	0
LST1	0	0	0	0	0	0	0	0	0	0	0	0	0	0	0	0	0	0	0	0	0	0	0	0	0	0	0	0	0	0	0	0	0	0	0	0	0	0	0	0	0	0	0	0	0	0	0	0	0
MATN4	0	0	0	0	0	0	0	0	0	0	0	0	0	0	0	0	0	0	0	0	0	0	0	0	0	0	0	0	0	0	0	0	0	0	0	0	0	0	0	0	0	0	0	0	0	0	0	0	0
MOB1B	0	0	0	0	0	0	0	0	0	0	0	0	0	0	0	0	0	0	0	0	0	0	0	0	0	0	0	0	0	0	0	0	0	0	0	0	0	0	0	0	0	0	0	0	0	0	0	0	0
NFASC	0	0	0	0	0	0	0	0	0	0	0	0	0	0	0	0	0	0	0	0	0	0	0	0	0	0	0	0	0	0	0	0	0	0	0	0	0	0	0	0	0	0	0	0	0	0	0	0	0
POLR1D	0	0	0	0	0	0	0	0	0	0	0	0	0	0	0	0	0	0	0	0	0	0	0	0	0	0	0	0	0	0	0	0	0	0	0	0	0	34	0	0	0	0	0	0	0	0	0	0	0
RRM2B	0	0	0	0	0	0	0	0	0	0	0	0	0	0	0	0	0	0	0	0	0	0	0	0	0	0	0	0	0	0	0	0	0	0	0	0	0	0	0	0	0	0	0	0	0	34	0	0	0
SCN11A	0	0	0	0	0	0	0	0	0	0	0	0	0	0	0	0	0	0	0	0	0	0	0	0	0	0	0	0	0	0	0	0	0	0	0	0	0	34	0	0	0	0	0	0	0	0	0	0	0
STX17	0	0	0	0	0	0	0	0	0	0	0	0	0	0	0	0	0	0	0	0	0	0	0	0	0	0	0	0	0	0	0	0	0	0	0	0	0	0	0	0	0	0	0	0	0	0	0	0	0
WASH8P	0	0	0	0	0	0	0	0	0	0	0	0	0	0	0	0	0	0	34	0	0	0	0	0	0	0	0	0	0	0	0	0	0	0	0	0	0	0	0	0	0	0	0	0	0	0	0	0	0
ABCC6P1	0	0	0	0	0	0	0	0	0	33.5	0	0	0	0	0	0	0	0	0	0	0	0	0	0	0	0	0	0	0	0	0	0	0	0	0	0	0	0	0	0	0	0	0	0	0	0	0	0	0
AC245033.3	0	0	0	0	0	0	0	0	0	33.5	0	0	0	0	0	0	0	0	0	0	0	0	0	0	0	0	0	0	0	0	0	0	0	0	0	0	0	0	0	0	0	0	0	0	0	0	0	0	0
ASAP1	0	0	0	0	0	0	0	0	0	0	0	0	0	0	0	0	0	0	0	0	0	0	0	0	0	0	0	0	0	0	0	0	0	0	0	0	0	0	0	0	0	0	0	0	0	0	0	0	0
B3GNT9	0	0	0	0	0	0	0	0	0	0	0	0	0	0	0	0	0	0	0	0	0	0	0	0	0	0	0	0	0	0	0	0	0	0	0	0	0	0	0	0	0	0	0	0	0	0	0	0	0
FMO3	0	0	0	0	0	0	0	0	0	0	0	0	0	0	0	0	0	0	0	0	0	0	0	0	0	0	0	0	0	0	0	0	0	0	0	0	0	0	0	0	0	0	0	0	0	0	0	0	0
GALNT2	0	0	0	0	0	0	0	0	0	0	0	0	0	0	0	0	0	0	0	0	0	0	0	0	0	0	0	0	0	0	0	0	0	0	0	0	0	0	0	0	0	0	0	0	0	0	0	0	0
GJC3	0	0	0	0	0	0	0	0	0	33.5	0	0	0	0	0	0	0	0	0	0	0	0	0	0	0	0	0	0	0	0	0	0	0	0	0	0	0	0	0	0	0	0	0	0	0	0	0	0	0
HGS	0	0	0	0	0	0	0	0	0	0	0	0	0	0	0	0	0	0	0	0	0	0	0	0	0	0	0	0	0	0	0	0	0	0	0	33.5	0	0	0	0	0	0	0	0	0	0	0	0	0
HSPB3	0	0	0	0	0	0	0	0	0	0	0	0	0	0	0	0	0	0	0	0	0	0	0	0	0	0	0	0	0	0	0	0	0	0	0	0	0	0	0	0	0	0	0	0	0	0	0	0	0
IL23R	0	0	0	0	0	0	0	0	0	0	0	0	0	0	0	0	0	0	0	0	0	0	0	0	0	0	0	0	0	0	0	0	0	0	0	0	0	0	0	0	0	0	0	0	0	0	0	0	0
ITGB4	0	0	0	0	0	0	0	0	0	0	0	0	0	0	0	0	0	0	0	0	0	0	0	0	0	0	0	0	0	0	0	0	0	0	0	0	0	0	0	0	0	0	0	0	0	0	0	0	0
MELTF	0	0	0	0	0	0	0	0	0	0	0	0	0	0	0	0	0	0	0	0	0	0	0	0	0	0	0	0	0	0	0	0	0	0	0	0	0	0	0	0	0	0	0	0	0	0	0	0	0
MST1R	0	0	0	0	0	0	0	0	0	0	0	0	0	0	0	0	0	0	0	0	0	0	0	0	0	0	0	0	0	0	0	0	0	0	0	0	0	0	0	0	0	0	0	0	0	0	0	0	0
MYO1G	0	0	0	0	0	0	0	0	0	33.5	0	0	0	0	0	0	0	0	0	0	0	0	0	0	0	0	0	0	0	0	0	0	0	0	0	0	0	0	0	0	0	0	0	0	0	0	0	0	0
NRG1	0	0	0	0	0	0	0	0	0	0	0	0	0	0	0	0	0	0	0	0	0	0	0	0	0	0	0	0	0	0	0	0	0	0	0	0	0	0	0	0	0	0	0	0	0	0	0	0	0
PCDH7	0	0	0	0	0	0	0	0	0	0	0	0	0	0	0	0	0	0	0	0	0	0	0	0	0	0	0	0	0	0	0	0	0	0	0	0	0	0	0	0	0	0	0	0	0	0	0	0	0
PCSK9	0	0	0	0	0	0	0	0	0	0	0	0	0	0	0	0	0	0	0	0	0	0	0	0	0	0	0	0	0	0	0	0	0	0	0	33.5	0	0	0	0	0	0	0	0	0	0	0	0	0
PDIK1L	0	0	0	0	0	0	0	0	0	0	0	0	0	0	0	0	0	0	0	0	0	0	0	0	0	0	0	0	0	0	0	0	0	0	0	0	0	0	0	0	0	0	0	0	0	0	0	0	0
RPL35	0	0	0	0	0	0	0	0	0	0	0	0	0	0	0	0	0	0	0	0	0	0	0	0	0	0	0	0	0	0	0	0	0	0	0	0	0	0	0	0	0	0	0	0	0	0	0	0	0
SMCO2	0	0	0	0	0	0	0	0	0	33.5	0	0	0	0	0	0	0	0	0	0	0	0	0	0	0	0	0	0	0	0	0	0	0	0	0	0	0	0	0	0	0	0	0	0	0	0	0	0	0
SNX29P2	0	0	0	0	0	0	0	0	0	0	0	0	0	0	0	0	0	0	0	0	0	0	0	0	0	0	0	0	0	0	0	0	0	0	0	0	0	0	0	0	0	0	0	0	0	0	0	0	0
STX10	0	0	0	0	0	0	33.5	0	0	0	0	0	0	0	0	0	0	0	0	0	0	0	0	0	0	0	0	0	0	0	0	0	0	0	0	0	0	0	0	0	0	0	0	0	0	0	0	0	0
TRABD2B	0	0	0	0	0	0	0	0	0	0	0	0	0	0	0	0	0	0	0	0	0	0	0	0	0	0	0	0	0	0	0	0	0	0	0	0	0	0	0	0	0	0	0	0	0	0	0	0	0
TRAF7	0	0	0	0	0	0	0	0	0	33.5	0	0	0	0	0	0	0	0	0	0	0	0	0	0	0	0	0	0	0	0	0	0	0	0	0	0	0	0	0	0	0	0	0	0	0	0	0	0	0
TSC22D3	0	0	0	0	33.5	0	0	0	0	0	0	0	0	0	0	0	0	0	0	0	0	0	0	0	0	0	0	0	0	0	0	0	0	0	0	0	0	0	0	0	0	0	0	0	0	0	0	0	0
AC009093.3	0	0	0	0	0	0	0	0	0	0	0	0	0	0	0	0	0	0	0	0	0	0	0	0	0	0	0	0	0	0	0	0	0	0	0	0	0	0	0	0	0	0	0	0	0	0	0	0	0
ACKR3	0	0	0	0	0	0	0	0	0	0	0	0	0	0	0	0	0	0	0	0	0	0	0	0	0	33	0	0	0	0	0	0	0	0	0	0	0	0	0	0	0	0	0	0	0	0	0	0	0
AL022324.1	0	0	0	0	0	0	0	0	0	0	0	0	0	0	0	0	0	0	0	0	0	0	0	0	0	33	0	0	0	0	0	0	0	0	0	0	0	0	0	0	0	0	0	0	0	0	0	0	0
APOBEC3G	0	0	0	0	0	0	0	0	0	0	0	0	0	0	0	0	0	0	0	0	0	0	0	0	0	33	0	0	0	0	0	0	0	0	0	0	0	0	0	0	0	0	0	0	0	0	0	0	0
BTBD10	0	0	0	0	0	0	0	0	0	0	0	0	0	0	0	0	0	0	0	0	0	0	0	0	0	0	0	0	0	0	0	0	0	0	0	0	0	0	0	0	0	0	0	0	0	0	0	0	0
CASTOR3	0	0	0	0	0	0	0	0	0	0	0	0	0	0	0	0	0	0	0	0	0	0	0	0	0	33	0	0	0	0	0	0	0	0	0	0	0	0	0	0	0	0	0	0	0	0	0	0	0
CELSR1	0	0	0	0	0	0	0	0	0	0	0	33	0	0	0	0	0	0	0	0	0	0	0	0	0	0	0	0	0	0	0	0	0	0	0	0	0	0	0	0	0	0	0	0	0	0	0	0	0
CFAP20	0	0	0	0	0	0	0	0	0	0	0	0	0	0	0	0	0	0	0	0	0	0	0	0	0	0	0	0	0	0	0	0	0	0	0	0	0	0	0	0	0	0	0	0	0	0	0	0	0
CHAC1	0	0	0	0	0	0	0	0	0	0	0	0	33	0	0	0	0	0	0	0	0	0	0	0	0	0	0	0	0	0	0	0	0	0	0	0	0	0	0	0	0	0	0	0	0	0	0	0	0
CIT	0	0	0	0	0	0	0	0	0	0	0	0	0	0	0	0	0	0	0	0	0	0	0	0	0	0	0	0	0	0	0	0	0	0	0	0	0	0	0	0	0	0	0	0	0	0	0	0	0
COTL1	0	0	0	0	0	0	0	0	0	0	0	0	0	0	0	0	0	0	0	0	0	0	0	0	0	0	0	0	0	0	0	0	0	0	0	0	0	0	0	0	0	0	0	0	0	0	0	0	0
CRACR2B	0	0	0	0	0	0	0	0	0	0	0	0	0	0	0	0	0	0	0	0	0	0	0	0	0	0	0	0	0	0	0	0	0	0	0	0	0	0	0	0	0	0	0	0	0	0	0	0	0
CTBS	0	0	0	0	0	0	0	0	0	0	0	0	33	0	0	0	0	0	0	0	0	0	0	0	0	0	0	0	0	0	0	0	0	0	0	0	0	0	0	0	0	0	0	0	0	0	0	0	0
DOCK2	0	0	0	0	0	0	0	0	0	0	0	0	0	0	0	0	0	0	0	0	0	0	0	0	0	0	0	0	0	33	0	0	0	0	0	0	0	0	0	0	0	0	0	0	0	0	0	0	0
DUS3L	0	0	0	0	0	0	0	0	0	0	0	0	33	0	0	0	0	0	0	0	0	0	0	0	0	0	0	0	0	0	0	0	0	0	0	0	0	0	0	0	0	0	0	0	0	0	0	0	0
EIF4E3	0	0	0	0	0	0	0	0	0	0	0	0	33	0	0	0	0	0	0	0	0	0	0	0	0	0	0	0	0	0	0	0	0	0	0	0	0	0	0	0	0	0	0	0	0	0	0	0	0
EXOSC5	0	0	0	0	0	0	0	0	0	0	0	0	33	0	0	0	0	0	0	0	0	0	0	0	0	0	0	0	0	0	0	0	0	0	0	0	0	0	0	0	0	0	0	0	0	0	0	0	0
FCGR2A	0	0	0	0	0	0	0	0	0	0	0	0	0	0	0	0	0	0	0	0	0	0	0	0	0	0	0	0	0	0	0	0	0	0	0	0	0	0	0	0	0	0	0	0	0	0	0	0	0
GCG	0	0	0	0	0	0	0	0	0	0	0	0	33	0	0	0	0	0	0	0	0	0	0	0	0	0	0	0	0	0	0	0	0	0	0	0	0	0	0	0	0	0	0	0	0	0	0	0	0
GPS1	0	0	0	0	0	0	0	0	0	0	0	0	33	0	0	0	0	0	0	0	0	0	0	0	0	0	0	0	0	0	0	0	0	0	0	0	0	0	0	0	0	0	0	0	0	0	0	0	0
HCK	0	0	0	0	0	0	0	0	0	0	0	0	0	0	0	0	0	0	0	0	0	0	0	0	0	33	0	0	0	0	0	0	0	0	0	0	0	0	0	0	0	0	0	0	0	0	0	0	0
ISG15	0	0	0	0	0	0	0	0	0	0	0	0	33	0	0	0	0	0	0	0	0	0	0	0	0	0	0	0	0	0	0	0	0	0	0	0	0	0	0	0	0	0	0	0	0	0	0	0	0
ISOC2	0	0	0	0	0	0	0	0	0	0	0	0	33	0	0	0	0	0	0	0	0	0	0	0	0	0	0	0	0	0	0	0	0	0	0	0	0	0	0	0	0	0	0	0	0	0	0	0	0
JUP	0	0	0	0	0	0	0	0	0	0	0	0	33	0	0	0	0	0	0	0	0	0	0	0	0	0	0	0	0	0	0	0	0	0	0	0	0	0	0	0	0	0	0	0	0	0	0	0	0
LAX1	0	0	0	0	0	0	0	0	0	0	0	0	0	0	0	0	0	0	0	0	0	0	0	0	0	0	0	0	0	33	0	0	0	0	0	0	0	0	0	0	0	0	0	0	0	0	0	0	0
MED19	0	0	0	0	0	0	0	0	0	0	0	0	0	0	0	0	0	0	0	0	0	0	0	0	0	0	0	0	0	0	0	0	0	0	0	0	0	0	0	0	0	0	0	0	0	0	0	0	0
MLIP	0	0	0	0	0	0	0	0	0	0	0	0	0	0	0	0	0	0	0	0	0	0	0	0	0	33	0	0	0	0	0	0	0	0	0	0	0	0	0	0	0	0	0	0	0	0	0	0	0
MRPS2	0	0	0	0	0	0	0	0	0	0	0	0	33	0	0	0	0	0	0	0	0	0	0	0	0	0	0	0	0	0	0	0	0	0	0	0	0	0	0	0	0	0	0	0	0	0	0	0	0
MTFMT	0	0	0	0	0	0	0	0	0	0	0	33	0	0	0	0	0	0	0	0	0	0	0	0	0	0	0	0	0	0	0	0	0	0	0	0	0	0	0	0	0	0	0	0	0	0	0	0	0
NLRP10	0	0	0	0	0	0	0	0	0	0	0	0	0	0	0	0	0	0	0	0	0	0	0	0	0	0	0	0	0	0	0	0	0	0	0	0	0	0	0	0	0	0	0	0	0	0	0	0	0
NTM	0	0	0	0	0	0	0	0	0	0	0	0	0	0	0	0	0	0	0	0	0	0	0	0	0	33	0	0	0	0	0	0	0	0	0	0	0	0	0	0	0	0	0	0	0	0	0	0	0
PIGH	0	0	0	0	0	0	0	0	0	0	0	0	0	0	0	0	0	0	0	0	0	0	0	0	0	33	0	0	0	0	0	0	0	0	0	0	0	0	0	0	0	0	0	0	0	0	0	0	0
PKP3	0	0	0	0	0	0	0	0	0	0	0	0	33	0	0	0	0	0	0	0	0	0	0	0	0	0	0	0	0	0	0	0	0	0	0	0	0	0	0	0	0	0	0	0	0	0	0	0	0
PRR5	0	0	0	0	0	0	0	0	0	0	0	0	33	0	0	0	0	0	0	0	0	0	0	0	0	0	0	0	0	0	0	0	0	0	0	0	0	0	0	0	0	0	0	0	0	0	0	0	0
PSMB10	0	0	0	0	0	0	0	0	0	0	0	0	33	0	0	0	0	0	0	0	0	0	0	0	0	0	0	0	0	0	0	0	0	0	0	0	0	0	0	0	0	0	0	0	0	0	0	0	0
RNF113A	0	0	0	0	0	0	0	0	0	0	0	0	0	0	0	0	0	0	0	0	0	0	0	0	0	33	0	0	0	0	0	0	0	0	0	0	0	0	0	0	0	0	0	0	0	0	0	0	0
RNF182	0	0	0	0	0	0	0	0	0	0	0	33	0	0	0	0	0	0	0	0	0	0	0	0	0	0	0	0	0	0	0	0	0	0	0	0	0	0	0	0	0	0	0	0	0	0	0	0	0
SLC25A10	0	0	0	0	0	0	0	0	0	0	0	0	0	0	0	0	0	0	0	0	0	0	0	0	0	0	0	0	0	0	33	0	0	0	0	0	0	0	0	0	0	0	0	0	0	0	0	0	0
STX3	0	0	0	0	0	0	0	0	0	0	0	0	0	0	0	0	0	0	0	0	0	0	0	0	0	33	0	0	0	0	0	0	0	0	0	0	0	0	0	0	0	0	0	0	0	0	0	0	0
SYNDIG1L	0	0	0	0	0	0	0	0	0	0	0	33	0	0	0	0	0	0	0	0	0	0	0	0	0	0	0	0	0	0	0	0	0	0	0	0	0	0	0	0	0	0	0	0	0	0	0	0	0
TMEM115	0	0	0	0	0	0	0	0	0	0	0	0	33	0	0	0	0	0	0	0	0	0	0	0	0	0	0	0	0	0	0	0	0	0	0	0	0	0	0	0	0	0	0	0	0	0	0	0	0
TRIM11	0	0	0	0	0	0	0	0	0	0	0	0	0	0	0	0	0	0	0	0	0	0	0	0	0	33	0	0	0	0	0	0	0	0	0	0	0	0	0	0	0	0	0	0	0	0	0	0	0
UBE2S	0	0	0	0	0	0	0	0	0	0	0	0	33	0	0	0	0	0	0	0	0	0	0	0	0	0	0	0	0	0	0	0	0	0	0	0	0	0	0	0	0	0	0	0	0	0	0	0	0
UPK3A	0	0	0	0	0	0	0	0	0	0	0	33	0	0	0	0	0	0	0	0	0	0	0	0	0	0	0	0	0	0	0	0	0	0	0	0	0	0	0	0	0	0	0	0	0	0	0	0	0
ZNF561	0	0	0	0	0	0	0	0	0	0	0	0	0	0	0	0	0	0	0	0	0	0	0	0	0	0	0	0	0	0	0	0	0	0	0	0	0	0	0	0	0	0	0	0	0	0	0	0	0
ACP2	0	0	0	0	0	0	0	0	0	0	0	0	0	0	0	0	0	0	0	0	0	0	0	0	0	0	0	0	0	0	0	0	0	0	0	0	0	0	0	0	0	0	0	0	0	0	0	0	0
ACTN3	0	0	0	0	0	0	0	0	0	0	0	0	0	0	0	0	0	0	0	0	0	0	0	0	0	0	0	0	0	0	0	0	0	0	0	0	0	0	0	0	0	0	0	0	0	0	0	0	0
AIFM2	0	0	0	0	0	0	0	0	0	0	0	0	0	0	0	0	0	0	0	0	0	0	0	0	0	0	0	0	0	0	0	0	0	0	0	0	0	0	0	0	0	0	0	32.5	0	0	0	0	0
ARMCX1	0	0	32.5	0	0	0	0	0	0	0	0	0	0	0	0	0	0	0	0	0	0	0	0	0	0	0	0	0	0	0	0	0	0	0	0	0	0	0	0	0	0	0	0	0	0	0	0	0	0
BASP1	0	0	0	0	0	0	0	0	0	0	0	0	0	0	0	0	0	0	0	0	0	0	0	0	0	0	0	0	0	0	0	0	0	0	0	0	0	0	0	0	0	0	0	0	0	0	0	0	0
BID	0	0	0	0	0	0	0	0	0	0	0	0	0	0	0	0	0	0	0	0	0	0	0	0	0	0	0	0	0	0	0	0	0	0	0	0	0	0	0	0	0	0	0	0	0	0	0	0	0
BVES	0	0	32.5	0	0	0	0	0	0	0	0	0	0	0	0	0	0	0	0	0	0	0	0	0	0	0	0	0	0	0	0	0	0	0	0	0	0	0	0	0	0	0	0	0	0	0	0	0	0
C1R	0	0	0	0	0	0	0	0	0	0	0	0	0	0	0	0	0	0	0	0	0	0	0	0	0	0	0	0	0	0	0	0	0	0	0	0	0	0	0	0	0	0	0	0	0	0	0	0	0
CCR1	0	0	0	0	0	0	0	0	0	0	0	0	0	0	0	0	0	0	0	0	0	0	0	0	0	0	0	0	0	0	0	0	0	0	0	0	0	0	0	0	0	0	0	0	0	0	0	0	0
CEP164P1	0	0	0	0	0	0	0	0	0	0	0	0	0	0	0	0	0	0	0	0	0	0	0	0	0	0	0	0	0	0	0	0	0	0	0	0	0	0	0	0	0	0	0	0	0	0	0	0	0
CHAF1A	0	0	0	0	0	0	0	0	0	0	0	0	0	0	0	0	0	0	0	0	0	0	0	0	0	0	0	0	0	0	0	0	0	0	0	0	0	0	0	0	0	0	0	0	0	0	0	0	0
COLGALT2	0	0	0	0	0	0	0	0	0	0	0	0	0	0	0	0	0	0	0	0	0	0	0	0	0	0	0	0	0	0	0	0	0	0	0	0	0	0	0	0	0	0	32.5	0	0	0	0	0	0
CYP4B1	0	0	0	0	0	0	0	0	0	0	0	0	0	0	0	0	0	0	0	0	0	0	0	0	0	0	0	0	0	0	0	0	0	0	0	0	0	0	0	0	0	0	0	32.5	0	0	0	0	0
DIXDC1	0	0	0	0	0	0	0	0	0	0	0	0	0	0	0	0	0	0	0	0	0	0	0	0	0	0	0	0	0	0	0	0	0	0	0	0	0	0	0	0	0	0	0	32.5	0	0	0	0	0
DNAJC4	0	0	0	0	0	0	0	0	0	0	0	0	0	0	0	0	0	0	0	0	0	0	0	0	0	0	0	0	0	0	0	0	0	0	0	0	0	0	0	0	0	0	0	0	0	0	0	0	0
DTYMK	0	0	0	0	0	0	0	0	0	0	0	0	0	0	0	0	0	0	0	0	0	0	0	0	0	0	0	0	0	0	0	0	0	0	0	0	0	0	0	0	0	0	0	0	0	0	32.5	0	0
FAAHP1	0	0	0	0	0	0	0	0	0	0	0	0	0	0	0	0	0	0	0	0	0	0	0	0	0	0	0	0	0	0	0	0	0	0	0	0	0	0	0	0	0	0	0	32.5	0	0	0	0	0
FGF22	0	0	0	0	0	0	0	0	0	0	0	0	0	0	0	0	0	0	0	0	0	0	0	0	0	0	0	0	0	0	0	0	0	0	0	0	0	0	0	0	0	0	0	0	0	0	0	0	0
FHL5	0	0	0	0	0	0	0	0	0	0	0	0	0	0	0	0	0	0	0	0	0	0	0	0	0	0	0	0	0	0	0	0	0	0	0	0	0	0	0	0	0	0	0	0	0	0	0	0	0
FLT3LG	0	0	0	0	0	0	0	0	0	0	0	0	0	0	0	0	0	0	0	0	0	0	0	0	0	0	0	0	0	0	0	0	0	0	0	0	0	0	0	0	0	0	0	0	0	0	0	0	0
GFPT2	0	0	0	0	0	0	0	0	0	0	0	0	0	0	0	0	0	0	0	0	0	0	0	0	0	0	0	0	0	0	0	0	0	0	0	0	0	0	0	0	0	0	0	0	0	0	0	0	0
GINS2	0	0	0	0	0	0	0	0	0	0	0	0	0	0	0	0	0	0	0	0	0	0	0	0	0	0	0	0	0	0	0	0	0	0	0	0	0	0	0	0	0	0	0	0	0	0	0	0	0
GSTK1	0	0	0	0	0	0	0	0	0	0	0	0	0	0	0	0	0	0	0	0	0	0	0	0	0	0	0	0	0	0	0	0	0	0	0	0	0	0	0	0	0	0	0	0	0	0	0	0	0
HRAS	0	0	0	0	0	0	0	0	0	0	0	0	0	0	0	0	0	0	0	0	0	0	0	0	0	0	0	0	0	0	0	0	0	0	0	0	0	0	0	0	0	0	0	0	0	0	0	0	0
HSPH1	0	0	0	0	0	0	0	0	0	0	0	0	0	0	0	0	0	0	0	0	0	0	0	0	0	0	0	0	0	0	0	0	0	0	0	0	0	0	0	0	0	0	0	0	0	0	0	0	0
IL11	0	0	0	0	0	0	0	0	0	0	0	0	0	0	0	0	0	0	0	0	0	0	0	0	0	0	0	0	0	0	0	0	0	0	0	0	0	0	0	0	0	0	0	0	0	0	0	0	0
INHBE	0	0	0	0	0	0	0	0	0	0	0	0	0	0	0	0	0	0	0	0	0	0	0	0	0	0	0	0	0	0	0	0	0	0	0	0	0	0	0	0	0	0	0	0	0	0	0	0	0
LCORL	0	0	0	0	0	0	0	0	0	0	0	0	0	0	0	0	0	0	0	0	0	0	0	0	0	0	0	0	0	0	0	0	0	0	0	0	0	0	0	0	0	0	0	32.5	0	0	0	0	0
LRRC9	0	0	0	0	0	0	0	0	0	0	0	0	0	0	0	0	0	0	0	0	0	0	0	0	0	0	0	0	0	0	0	0	0	0	0	0	0	0	0	0	0	0	0	32.5	0	0	0	0	0
MXRA8	0	0	0	0	0	0	0	0	0	0	0	0	0	0	0	0	0	0	0	0	0	0	0	0	0	0	0	0	0	0	0	0	0	0	0	0	0	0	0	0	0	0	0	0	0	0	0	0	0
NSG1	0	0	0	0	0	0	0	0	0	0	0	0	0	0	0	0	0	0	0	0	0	0	0	0	0	0	0	0	0	0	0	0	0	0	0	0	0	0	0	0	0	0	0	0	0	0	0	0	0
NUDT12	0	0	0	0	0	0	0	0	0	0	0	0	0	0	0	0	0	0	0	0	0	0	0	0	0	0	0	0	0	0	0	0	0	0	0	0	0	0	0	0	0	0	0	0	0	0	0	0	0
PID1	0	0	0	0	0	0	0	0	0	0	0	0	0	0	0	0	0	0	0	0	0	0	0	0	0	0	0	0	0	0	0	0	0	0	0	0	0	0	0	0	0	0	0	0	0	0	0	0	0
PTGER3	0	0	0	0	0	0	0	0	0	0	0	0	0	0	0	0	0	0	0	0	0	0	0	0	0	0	0	0	0	0	0	0	0	0	0	0	0	0	0	0	0	0	0	0	0	0	0	0	0
RALGPS2	0	0	0	0	0	0	0	0	0	0	0	0	0	0	0	0	0	0	0	0	0	0	0	0	0	0	0	0	0	0	0	0	0	0	0	0	0	0	0	0	0	0	0	0	0	0	0	0	0
RHEBP1	0	0	0	0	0	0	0	0	0	0	0	0	0	0	0	0	0	0	0	0	0	0	0	0	0	0	0	0	0	0	0	0	0	0	0	0	0	0	0	0	0	0	0	32.5	0	0	0	0	0
RHEBP2	0	0	0	0	0	0	0	0	0	0	0	0	0	0	0	0	0	0	0	0	0	0	0	0	0	0	0	0	0	0	0	0	0	0	0	0	0	0	0	0	0	0	0	32.5	0	0	0	0	0
RIPOR2	0	0	0	0	0	0	0	0	0	0	0	0	0	0	0	0	0	0	0	0	0	0	0	0	0	0	0	0	0	0	0	0	0	0	0	0	0	0	0	0	0	0	0	0	0	0	0	0	0
RPS6KB2	0	0	0	0	0	0	0	0	0	0	0	0	0	0	0	0	0	0	0	0	0	0	0	0	0	0	0	0	0	0	0	0	0	0	0	0	0	0	0	0	0	0	0	0	0	0	0	0	0
RSPO1	0	0	0	0	0	0	0	0	0	0	0	0	0	0	0	0	0	0	0	0	0	0	0	0	0	0	0	0	0	0	0	0	0	0	0	0	0	0	0	0	0	0	0	0	0	0	0	32.5	0
SCYL1	0	0	0	0	0	0	0	0	0	0	0	0	0	0	0	0	0	0	0	0	0	0	0	0	0	0	0	0	0	0	0	0	0	0	0	0	0	0	0	0	0	0	0	0	0	0	0	0	0
SNAI1	0	0	0	0	0	0	0	0	0	0	0	0	0	0	0	0	0	0	0	0	0	0	0	0	0	0	0	0	0	0	0	0	0	0	0	0	0	0	0	0	0	0	0	0	0	0	0	0	0
SPNS1	0	0	0	0	0	0	0	0	0	0	0	0	0	0	0	0	0	0	0	0	0	0	0	0	0	0	0	0	0	0	0	0	0	0	0	0	0	0	0	0	0	0	0	0	0	0	0	0	0
TBL3	0	0	0	0	0	0	0	0	0	0	0	0	0	0	0	0	0	0	0	0	0	0	0	0	0	0	0	0	0	0	0	0	0	0	0	0	0	0	0	0	0	0	0	0	0	0	0	0	0
TPRXL	0	0	0	0	0	0	0	0	0	0	0	0	0	0	0	0	0	0	0	0	0	0	0	0	0	0	0	0	0	0	0	0	0	0	0	0	0	0	0	0	0	0	0	0	0	0	0	32.5	0
TUBBP5	0	0	0	0	0	0	0	0	0	0	0	0	0	0	0	0	0	0	0	0	0	0	0	0	0	0	0	0	0	0	0	0	0	0	0	0	0	0	0	0	0	0	0	32.5	0	0	0	0	0
XKRX	0	0	0	0	0	0	0	0	0	0	0	0	0	0	0	0	0	0	0	0	0	0	0	0	0	0	0	0	0	0	0	0	0	0	0	0	0	0	0	0	0	0	0	0	0	0	32.5	0	0
FAM126B	32	0	0	0	0	0	0	0	0	0	0	0	0	0	0	0	0	0	0	0	0	0	0	0	0	0	0	0	0	0	0	0	0	0	0	0	0	0	0	0	0	0	0	0	0	0	0	0	0
FGF7	0	0	0	0	0	0	0	0	0	0	0	0	0	0	0	0	0	0	0	0	0	0	0	0	0	0	0	0	0	0	0	0	0	0	0	0	0	0	0	0	0	0	0	0	0	0	0	0	0
FMNL1	0	0	0	0	0	0	0	0	0	0	0	0	0	0	0	0	0	0	0	0	0	0	0	0	0	0	0	0	32	0	0	0	0	0	0	0	0	0	0	0	0	0	0	0	0	0	0	0	0
GPR12	0	0	0	0	0	0	0	0	0	0	0	0	0	32	0	0	0	0	0	0	0	0	0	0	0	0	0	0	0	0	0	0	0	0	0	0	0	0	0	0	0	0	0	0	0	0	0	0	0
JPH2	0	0	0	0	0	0	0	0	0	0	0	0	0	0	0	32	0	0	0	0	0	0	0	0	0	0	0	0	0	0	0	0	0	0	0	0	0	0	0	0	0	0	0	0	0	0	0	0	0
PAQR5	0	0	0	0	0	0	0	0	0	0	0	0	0	0	0	0	0	0	0	0	0	0	0	0	0	0	0	0	0	0	0	0	0	0	0	0	0	0	0	0	0	0	0	0	0	0	0	0	0
RAB3IP	0	0	0	0	0	32	0	0	0	0	0	0	0	0	0	0	0	0	0	0	0	0	0	0	0	0	0	0	0	0	0	0	0	0	0	0	0	0	0	0	0	0	0	0	0	0	0	0	0
RASA3	0	0	0	0	0	0	0	0	0	0	0	0	0	0	0	0	0	0	0	0	0	0	0	0	0	0	0	0	0	0	0	0	0	0	0	0	0	0	0	0	0	0	0	0	0	0	0	0	0
RETREG1	32	0	0	0	0	0	0	0	0	0	0	0	0	0	0	0	0	0	0	0	0	0	0	0	0	0	0	0	0	0	0	0	0	0	0	0	0	0	0	0	0	0	0	0	0	0	0	0	0
RGS14	0	0	0	0	0	0	0	0	0	0	0	0	0	0	0	0	0	0	0	0	0	0	0	0	0	0	0	0	0	0	0	0	0	0	0	0	0	0	0	0	0	0	0	0	0	0	0	0	0
SCN3A	0	0	0	0	0	0	0	0	0	0	0	0	0	0	0	0	0	0	0	0	0	0	0	0	0	0	0	0	0	0	0	0	0	0	0	0	0	0	0	0	0	0	0	0	0	0	0	0	0
SLC11A1	0	0	0	0	0	0	0	0	0	0	0	0	0	0	0	0	0	0	0	0	0	0	0	0	0	0	0	0	0	0	0	0	0	0	0	0	0	0	0	0	0	32	0	0	0	0	0	0	0
SLC25A42	0	0	0	0	0	0	0	0	0	0	0	0	0	0	0	0	0	0	0	0	0	0	0	0	0	0	32	0	0	0	0	0	0	0	0	0	0	0	0	0	0	0	0	0	0	0	0	0	0
SPI1	0	0	0	0	0	0	0	0	0	0	0	0	0	0	0	0	0	0	0	0	0	0	0	0	0	0	0	0	0	0	0	0	0	0	0	0	0	0	0	0	0	32	0	0	0	0	0	0	0
TFAP2A	0	0	0	0	0	0	0	0	0	0	0	0	0	0	0	0	0	0	0	0	0	0	0	0	0	0	0	0	0	0	0	0	0	0	0	0	0	0	0	0	0	32	0	0	0	0	0	0	0
TMEM191A	0	0	0	0	0	0	0	0	0	0	0	0	0	0	0	0	0	0	0	0	0	0	0	0	0	0	0	0	0	0	0	0	0	0	0	0	0	0	0	0	0	0	0	0	0	0	0	0	0
TTC41P	0	0	0	0	0	0	0	32	0	0	0	0	0	0	0	0	0	0	0	0	0	0	0	0	0	0	0	0	0	0	0	0	0	0	0	0	0	0	0	0	0	0	0	0	0	0	0	0	0
ABCB7	0	0	0	0	0	0	0	0	0	0	0	0	0	0	0	0	0	0	0	0	0	0	0	0	0	0	0	31.5	0	0	0	0	0	0	0	0	0	0	0	0	0	0	0	0	0	0	0	0	0
ANK2	0	0	0	0	0	0	0	0	0	0	0	0	0	0	0	0	0	0	0	0	0	0	0	0	0	0	0	0	0	0	0	0	0	0	0	0	0	0	0	0	0	0	0	0	0	0	0	0	0
CDKN2D	0	0	0	0	0	0	0	0	0	0	0	0	0	0	0	0	0	0	0	0	0	0	0	0	0	0	0	0	0	0	0	0	0	0	0	0	0	0	0	0	0	0	0	0	0	0	0	0	0
CEBPG	0	0	0	0	0	0	0	0	0	0	0	0	0	0	0	0	0	0	0	0	0	0	0	0	0	0	0	31.5	0	0	0	0	0	0	0	0	0	0	0	0	0	0	0	0	0	0	0	0	0
CNTN2	0	0	0	0	0	0	0	0	0	0	0	0	0	0	0	0	0	0	0	0	0	0	0	0	0	0	0	31.5	0	0	0	0	0	0	0	0	0	0	0	0	0	0	0	0	0	0	0	0	0
ENOX1	0	0	0	0	0	0	0	0	0	0	0	0	0	0	0	0	0	0	0	0	0	0	0	0	0	0	0	0	0	0	0	0	0	0	0	0	0	0	0	0	0	0	0	0	0	0	0	0	0
F10	0	0	0	0	0	0	0	0	0	0	0	0	0	0	0	0	0	0	0	0	0	0	0	0	0	0	0	0	0	0	0	0	0	0	0	0	0	0	0	0	0	0	0	0	0	0	0	0	0
HDC	0	0	0	0	0	0	0	0	0	0	0	0	0	0	0	0	0	0	0	0	0	0	0	0	0	0	0	0	0	0	0	0	0	0	0	0	0	0	0	0	0	0	0	0	0	0	0	0	0
IRX2	0	0	0	0	0	0	0	0	0	0	0	0	0	0	0	0	0	0	0	0	0	0	0	0	0	0	0	0	0	0	0	0	0	0	0	0	0	0	0	0	0	0	0	0	0	0	0	0	0
NHLH2	0	0	0	0	0	0	0	0	0	0	0	0	0	0	0	0	0	0	0	0	0	0	0	0	0	0	0	0	0	0	0	0	0	0	0	0	0	0	0	0	0	0	0	0	0	0	0	0	0
PCDHA1	0	0	0	0	0	0	0	0	0	0	0	0	0	0	0	0	0	0	0	0	0	0	0	0	0	0	0	0	0	0	0	0	0	0	0	0	0	0	0	0	0	0	0	0	0	0	0	0	0
RORB	0	0	0	0	0	0	0	0	31.5	0	0	0	0	0	0	0	0	0	0	0	0	0	0	0	0	0	0	0	0	0	0	0	0	0	0	0	0	0	0	0	0	0	0	0	0	0	0	0	0
RPL13P5	0	0	0	0	0	0	0	0	0	0	0	0	0	0	0	0	0	0	0	0	0	0	0	0	0	0	0	0	0	0	0	0	0	0	0	0	0	0	0	0	0	0	0	0	0	0	0	0	0
SYNDIG1	0	0	0	0	0	0	0	0	0	0	0	0	0	0	0	0	0	0	0	0	0	0	0	0	0	0	0	0	0	0	0	0	0	0	0	0	0	0	0	0	0	0	0	0	0	0	0	0	0
TPI1P1	0	0	0	0	0	0	0	0	0	0	0	0	0	0	0	0	0	0	0	0	0	0	0	0	0	0	0	0	0	0	0	0	0	0	0	0	0	0	0	0	0	0	0	0	0	0	0	0	0
TWIST2	0	0	0	0	0	0	0	0	0	0	0	0	0	0	0	0	0	0	0	0	0	0	0	0	0	0	0	0	0	0	0	0	0	0	0	0	0	0	0	0	0	0	0	0	0	0	0	0	0
VDR	0	0	0	0	0	0	0	0	0	0	0	0	0	0	0	0	0	0	0	0	0	0	0	0	0	0	0	0	0	0	0	0	0	0	0	0	0	0	0	0	0	0	0	0	0	0	0	0	0
ZNF257	0	0	0	0	0	0	0	0	0	0	0	0	0	0	0	0	0	0	0	0	0	0	0	0	0	0	0	0	0	0	0	0	0	0	0	0	0	0	0	0	0	0	0	0	0	0	0	0	0
AC006116.1	0	0	0	0	0	0	0	0	0	0	0	0	0	0	31	0	0	0	0	0	0	0	0	0	0	0	0	0	0	0	0	0	0	0	0	0	0	0	0	0	0	0	0	0	0	0	0	0	0
AP1B1	0	0	0	0	0	0	0	0	0	0	0	0	0	0	0	0	0	0	0	0	0	0	0	0	0	0	0	0	0	0	0	0	0	0	0	0	0	0	0	0	0	0	0	0	0	0	0	0	0
ASAP2	0	0	0	0	0	0	0	0	0	0	0	0	0	0	0	0	0	0	0	0	0	0	0	0	0	0	0	0	0	0	0	0	0	0	0	0	0	0	0	0	0	0	0	0	0	0	0	0	0
ATAD3C	0	0	0	0	0	0	0	0	0	0	0	0	0	0	0	0	0	0	0	0	0	0	0	0	0	0	0	0	0	0	0	0	0	0	0	0	0	0	0	0	0	0	0	0	0	0	0	0	0
C2CD2L	0	0	0	0	0	0	0	0	0	0	0	0	0	0	0	0	0	0	0	0	0	0	0	0	0	0	0	0	0	0	0	0	0	0	0	0	0	0	0	0	0	0	0	0	0	0	0	0	0
GCAT	0	0	0	0	0	0	0	0	0	0	0	0	0	0	0	0	0	0	0	0	0	0	0	0	0	0	0	0	0	0	0	0	0	0	0	0	0	0	0	0	0	0	0	0	0	0	0	0	0
GHR	0	0	0	0	0	0	0	0	0	0	0	0	0	0	0	0	0	0	0	0	0	0	0	0	0	0	0	0	0	0	0	0	0	0	0	0	0	0	0	0	0	0	0	0	0	0	0	0	0
GOLGA2P7	0	0	0	0	0	0	0	0	0	0	0	0	0	0	0	0	0	0	0	0	0	0	0	0	0	0	0	0	0	0	0	0	0	0	0	0	0	0	0	0	0	0	0	0	0	0	0	0	0
HS6ST1	0	0	0	0	0	0	0	0	0	0	0	0	0	0	0	0	0	0	0	0	0	0	0	0	0	0	0	0	0	0	0	0	0	0	0	0	0	0	0	0	0	0	0	0	0	0	0	0	0
KAZN	0	0	0	0	0	0	0	0	0	0	0	0	0	0	0	0	0	0	0	0	0	0	0	0	0	0	0	0	0	0	0	0	0	0	0	0	0	0	0	0	0	0	0	0	0	0	0	0	0
KCNA7	0	0	0	0	0	0	0	0	0	0	0	0	0	0	0	0	0	0	0	0	0	0	0	0	0	0	0	0	0	0	0	0	0	0	0	0	0	0	0	0	0	0	0	0	0	0	0	0	0
OSR2	0	0	0	0	0	0	0	0	0	0	0	0	0	0	31	0	0	0	0	0	0	0	0	0	0	0	0	0	0	0	0	0	0	0	0	0	0	0	0	0	0	0	0	0	0	0	0	0	0
PKN1	0	0	0	0	0	0	0	0	0	0	0	0	0	0	0	0	0	0	0	0	0	0	0	0	0	0	0	0	0	0	0	0	0	0	0	0	0	0	0	0	0	0	0	0	0	0	0	0	0
PROC	0	0	0	0	0	0	0	0	0	0	0	0	0	0	0	0	0	0	0	0	0	0	0	0	0	0	0	0	0	0	0	0	0	0	0	0	0	0	0	0	0	0	0	0	0	0	0	0	0
STARD3	0	0	0	0	0	0	0	0	0	0	0	0	0	0	0	0	0	0	0	0	0	0	0	0	0	0	0	0	0	0	0	0	0	0	0	0	0	0	0	0	0	0	0	0	0	0	0	0	0
TMEM256.PLSCR3	0	0	0	0	0	0	0	0	0	0	0	0	0	0	0	0	0	0	0	0	0	0	0	0	0	0	0	0	0	0	0	0	0	0	0	0	0	0	0	0	0	0	0	0	0	0	0	0	0
TRIM67	0	0	0	0	0	0	0	0	0	0	0	0	0	0	0	0	0	0	0	0	0	0	0	0	0	0	0	0	0	0	0	0	0	0	0	0	0	0	0	0	0	0	0	0	0	0	0	0	0
ZNF320	0	0	0	0	0	0	0	0	0	0	0	0	0	0	0	0	0	0	0	0	0	0	0	0	0	0	0	0	0	0	0	0	0	0	0	0	0	0	0	0	0	0	0	0	0	0	0	0	0
BRS3	0	0	0	0	0	0	0	0	0	0	0	0	0	0	0	0	0	0	0	30.5	0	0	0	0	0	0	0	0	0	0	0	0	0	0	0	0	0	0	0	0	0	0	0	0	0	0	0	0	0
CWF19L2	0	0	0	0	0	0	0	0	0	0	0	0	0	0	0	0	0	0	0	30.5	0	0	0	0	0	0	0	0	0	0	0	0	0	0	0	0	0	0	0	0	0	0	0	0	0	0	0	0	0
FAM69B	0	0	0	0	0	0	0	0	0	0	0	0	0	0	0	0	0	0	0	0	0	0	0	0	0	0	0	0	0	0	0	0	0	0	0	0	0	0	0	0	0	0	0	0	0	0	0	0	0
FDX2	0	0	0	0	0	0	0	0	0	0	0	0	0	0	0	0	0	0	0	0	0	0	0	0	0	0	0	0	0	0	0	0	0	0	0	0	0	0	0	0	0	0	0	0	0	0	0	0	0
TCERG1L	0	0	0	0	0	0	0	0	0	0	0	0	0	0	0	0	0	0	0	0	0	0	0	0	0	0	0	0	0	0	0	0	0	0	0	0	0	0	0	0	0	0	0	0	0	0	0	0	0
TPST1	0	0	0	0	0	0	0	0	0	0	0	0	0	0	0	0	0	0	0	0	0	0	0	0	0	0	0	0	0	0	0	0	0	0	0	0	0	0	0	0	0	0	0	0	0	0	0	0	0
[truncated: 52 more columns]

## Sheet: Comp2_EXPR_FEATURES
Table S1. List of RNA-Seq component 2 features, ranked by contribution to the T2D predictive model based on PLS loading scores, for each train-test split (n=100 iterarions)
Gene ID	iter1	iter2	iter3	iter4	iter5	iter6	iter7	iter8	iter9	iter10	iter11	iter12	iter13	iter14	iter15	iter16	iter17	iter18	iter19	iter20	iter21	iter22	iter23	iter24	iter25	iter26	iter27	iter28	iter29	iter30	iter31	iter32	iter33	iter34	iter35	iter36	iter37	iter38	iter39	iter40	iter41	iter42	iter43	iter44	iter45	iter46	iter47	iter48	iter49
LSAMP	82	90	88	84	91	66	83	86	77	78	83	84	90	86	84	82	88	87	85	84	82	83	85	93	78	80	90	0	77	93	82	80	87	83	91	86	84	80	80	81	72	77	87	83	90	69	86	80	90
REEP1	86	93	93	83	96	90	87	90	83	83	90	89	0	90	0	84	94	88	93	82	86	86	0	92	82	94	92	92	87	91	91	87	90	87	80	88	93	71	88	85	91	86	89	0	91	86	87	91	95
CACNG5	92	92	0	93	0	74	95	91	86	91	87	91	93	88	89	88	92	93	0	90	81	84	94	91	81	0	91	0	88	95	92	89	89	88	94	90	82	90	90	82	85	83	82	92	92	83	92	90	0
FSTL4	83	87	92	81	0	0	89	89	75	79	81	0	88	74	0	80	79	73	94	80	79	85	0	94	76	0	0	76	78	87	90	81	85	85	72	85	81	34	78	79	78	74	79	84	87	70	81	0	91
SLC24A2	80	80	70	33	69	68	85	73	31.5	74	68	80	33	67	31	71	73	78	84	67	84	78	74	69	65	73	80	31.5	65	76	80	76	79	71	34.5	70	80	34	32.5	30	32.5	72	85	78	85	34	78	77	84
CNTN5	0	89	0	73	76	32	80	79	72	73	80	0	0	80	0	78	80	69	88	78	77	79	84	83	70	0	0	0	74	81	84	68	80	81	76	84	0	34	75	74	79	0	77	81	75	74	77	0	88
KCNA1	73	88	91	33	0	0	78	81	65	67	78	0	0	66	85	66	76	34	72	30.5	66	32.5	86	75	75	0	0	85	70	0	81	71	71	80	86	33.5	67	0	83	72	32.5	0	81	32.5	71	71	32.5	81	87
PCOLCE2	75	32.5	85	70	79	32	77	32	31.5	33.5	32.5	69	72	73	71	70	75	34	34	70	32.5	32.5	76	33.5	31.5	33	71	31.5	66	69	33	65	78	64	34.5	33.5	32	34	67	75	32.5	32	32.5	32.5	72	34	74	67	81
NOTUM	69	91	0	68	86	0	0	32	79	0	82	0	0	64	76	0	74	81	82	75	78	66	89	33.5	66	0	85	79	81	33	74	0	74	74	0	81	77	0	69	0	67	65	76	79	74	0	67	79	69
GNAL	91	0	94	88	95	86	86	0	0	88	0	95	0	89	0	0	0	92	83	86	73	91	0	0	84	0	93	0	83	0	0	91	91	89	0	0	92	96	86	89	0	90	93	0	0	89	89	94	0
NEFL	0	66	86	86	83	32	0	70	64	0	77	0	86	81	0	0	89	0	86	68	70	80	71	84	67	0	86	80	69	82	33	0	72	77	0	72	70	0	73	0	81	78	78	0	84	72	85	0	83
SULF1	0	0	89	77	94	92	0	0	78	0	86	0	0	83	0	0	91	94	91	77	85	74	90	74	80	91	88	88	0	75	77	0	0	79	0	80	91	75	0	0	0	0	86	0	78	0	83	87	82
TIAM1	0	0	0	92	0	0	96	93	90	93	93	0	0	0	91	91	96	97	0	0	0	88	97	0	88	0	0	0	0	0	0	92	92	91	92	0	0	93	93	0	89	91	0	94	0	90	93	93	0
NXPH3	93	0	0	90	0	0	93	0	0	94	0	94	0	0	0	90	95	0	0	87	87	92	0	95	90	0	0	0	91	92	93	0	0	90	96	0	0	89	0	88	90	89	94	0	0	95	88	92	0
GAD1	71	32.5	79	71	33.5	32	72	0	31.5	33.5	71	33	68	32	72	69	0	34	34	30.5	65	32.5	34	71	31.5	33	79	78	72	33	72	75	0	69	34.5	33.5	32	81	32.5	65	32.5	32	66	72	33	34	72	66	0
TSHR	84	0	0	85	0	0	88	84	68	85	0	82	0	0	63	72	0	77	0	0	0	75	87	0	74	0	0	0	79	88	0	79	83	72	77	71	0	87	74	71	65	82	73	87	0	88	79	82	0
DKK3	0	32.5	82	33	82	80	33.5	32	31.5	33.5	32.5	0	75	68	0	0	34.5	71	34	66	72	32.5	34	72	31.5	85	75	77	0	33	33	0	31.5	32	34.5	33.5	71	34	32.5	61	32.5	0	83	0	33	0	32.5	32.5	34.5
ELFN1	32	32.5	69	33	68	32	71	32	31.5	33.5	32.5	33	33	32	74	32	34.5	34	34	30.5	32.5	32.5	34	33.5	31.5	33	73	31.5	32	33	33	72	63	32	34.5	33.5	32	34	32.5	30	32.5	32	71	32.5	33	34	32.5	75	34.5
SHISAL1	0	0	0	95	0	0	0	92	89	92	0	0	0	0	90	92	0	95	0	0	0	93	0	0	87	0	0	0	92	0	95	93	0	93	97	94	0	95	0	0	93	88	90	93	0	92	0	0	0
ARL4C	74	72	0	33	75	32	68	66	31.5	33.5	32.5	33	69	32	65	79	34.5	34	34	30.5	32.5	32.5	34	33.5	31.5	33	76	31.5	32	33	33	0	77	32	34.5	0	32	34	32.5	78	32.5	32	68	74	73	0	32.5	32.5	70
PTCHD4	0	0	0	87	93	0	0	0	84	0	89	0	0	0	0	0	90	91	87	89	89	0	0	82	0	0	0	0	0	84	83	0	0	0	74	91	89	0	0	0	84	0	0	0	0	0	0	88	92
SFTPA1	0	0	0	82	0	0	90	0	81	80	91	0	0	0	0	0	93	0	95	85	91	89	0	90	86	0	0	87	0	0	0	0	0	84	0	92	90	0	87	0	0	0	88	0	0	0	0	0	94
BARX1	32	32.5	32.5	33	33.5	32	33.5	32	31.5	33.5	32.5	33	33	32	31	32	34.5	34	34	30.5	32.5	32.5	34	33.5	31.5	33	32	31.5	32	33	33	66	31.5	32	34.5	33.5	32	34	32.5	30	32.5	32	32.5	0	33	34	32.5	32.5	34.5
ARG2	32	32.5	32.5	33	33.5	32	33.5	32	31.5	33.5	32.5	33	33	32	31	32	34.5	34	34	30.5	32.5	32.5	34	33.5	31.5	33	32	31.5	32	33	33	32.5	31.5	32	34.5	33.5	32	34	32.5	30	32.5	32	32.5	32.5	33	34	32.5	32.5	34.5
CHL1	32	32.5	32.5	33	33.5	32	33.5	32	31.5	33.5	32.5	33	33	32	31	32	34.5	34	34	30.5	32.5	32.5	34	33.5	31.5	33	32	31.5	32	33	33	32.5	31.5	32	34.5	33.5	32	34	32.5	30	32.5	32	32.5	32.5	33	34	32.5	32.5	34.5
GABRA2	32	32.5	32.5	33	33.5	32	33.5	32	31.5	33.5	32.5	33	33	32	31	32	34.5	34	34	30.5	32.5	32.5	34	33.5	31.5	33	32	31.5	32	33	33	32.5	31.5	32	34.5	33.5	32	34	32.5	30	32.5	32	32.5	32.5	33	34	32.5	32.5	34.5
GRAMD2B	32	32.5	32.5	33	33.5	32	33.5	32	31.5	33.5	32.5	33	33	32	31	32	34.5	34	34	30.5	32.5	32.5	34	33.5	31.5	33	32	31.5	32	33	33	32.5	31.5	32	34.5	33.5	32	34	32.5	30	32.5	32	32.5	32.5	33	34	32.5	32.5	34.5
OPRD1	32	32.5	32.5	33	33.5	32	33.5	32	31.5	33.5	32.5	33	33	32	31	32	34.5	34	34	30.5	32.5	32.5	34	33.5	31.5	33	32	31.5	32	33	33	32.5	31.5	32	34.5	33.5	32	34	32.5	30	32.5	32	32.5	32.5	33	34	32.5	32.5	34.5
SLC2A2	32	32.5	32.5	33	33.5	32	33.5	32	31.5	33.5	32.5	33	33	32	31	32	34.5	34	34	30.5	32.5	32.5	34	33.5	31.5	33	32	31.5	32	33	33	32.5	31.5	32	34.5	33.5	32	34	32.5	30	32.5	32	32.5	32.5	33	34	32.5	32.5	34.5
CPXM2	0	32.5	32.5	33	33.5	32	0	32	31.5	0	32.5	33	33	32	31	32	34.5	34	34	30.5	32.5	32.5	34	33.5	31.5	76	81	68	32	33	33	32.5	31.5	32	0	0	66	0	32.5	30	32.5	32	70	32.5	33	34	32.5	32.5	34.5
COMP	32	32.5	32.5	33	33.5	32	33.5	32	31.5	33.5	32.5	33	33	32	31	32	34.5	34	34	30.5	32.5	32.5	34	33.5	31.5	33	0	31.5	32	33	33	32.5	31.5	32	34.5	33.5	32	34	32.5	30	32.5	32	65	32.5	33	0	32.5	32.5	34.5
TFCP2L1	32	32.5	32.5	33	33.5	0	33.5	32	31.5	33.5	32.5	33	33	32	31	32	34.5	34	34	30.5	32.5	32.5	34	33.5	31.5	33	32	31.5	32	33	0	32.5	31.5	32	34.5	33.5	32	34	32.5	30	32.5	32	32.5	32.5	33	34	32.5	32.5	34.5
FOXE1	32	32.5	32.5	33	33.5	32	33.5	32	31.5	33.5	32.5	33	33	32	31	32	34.5	34	34	30.5	32.5	32.5	34	33.5	31.5	33	32	31.5	32	33	33	32.5	31.5	32	34.5	33.5	32	34	32.5	30	32.5	32	32.5	0	33	34	32.5	32.5	34.5
PLA1A	32	32.5	32.5	33	33.5	32	33.5	32	31.5	33.5	32.5	33	33	32	31	32	34.5	34	34	30.5	32.5	32.5	34	33.5	31.5	33	0	31.5	32	33	33	32.5	31.5	32	34.5	33.5	32	34	32.5	30	32.5	32	32.5	0	33	34	32.5	0	34.5
CLTRN	0	32.5	32.5	33	33.5	32	33.5	32	31.5	33.5	32.5	33	33	32	31	0	34.5	34	34	30.5	32.5	32.5	34	33.5	31.5	0	32	31.5	32	33	33	32.5	31.5	32	34.5	33.5	32	34	32.5	30	32.5	32	32.5	0	33	34	32.5	32.5	34.5
NIPAL4	77	69	0	0	0	32	79	64	31.5	0	32.5	71	33	32	31	77	34.5	34	34	0	32.5	32.5	72	33.5	31.5	33	83	31.5	0	0	33	0	0	32	0	0	32	0	32.5	62	0	32	0	67	33	0	32.5	78	71
SYT1	0	0	0	0	0	0	91	83	76	90	0	92	0	0	88	0	0	82	0	0	0	73	0	0	77	0	0	0	0	0	0	90	88	0	34.5	0	0	84	0	0	0	84	84	89	0	78	82	0	0
RASGRP1	32	32.5	32.5	33	33.5	32	33.5	32	31.5	33.5	32.5	33	33	32	31	32	34.5	34	34	30.5	32.5	32.5	34	33.5	31.5	33	32	31.5	32	33	0	32.5	31.5	32	0	33.5	32	34	32.5	30	32.5	0	32.5	32.5	33	34	32.5	32.5	34.5
KIAA0319	0	0	0	0	0	0	0	0	92	96	94	0	0	0	0	93	98	96	0	0	0	94	0	0	91	0	0	0	93	0	0	94	0	0	98	96	0	94	0	0	0	93	0	0	0	97	94	0	0
FSTL5	0	0	0	72	81	0	0	0	0	0	79	0	0	82	0	0	85	0	0	0	80	0	75	78	73	0	87	0	85	79	0	0	0	0	84	79	85	73	0	0	83	0	0	0	0	82	0	0	72
PRELP	0	32.5	32.5	33	33.5	32	33.5	32	31.5	33.5	32.5	0	33	32	0	32	34.5	34	34	30.5	32.5	0	34	33.5	31.5	33	32	31.5	32	33	33	32.5	31.5	32	34.5	33.5	32	34	32.5	0	32.5	32	32.5	32.5	33	34	0	32.5	34.5
LRRC2	32	0	0	33	0	79	0	32	31.5	33.5	32.5	33	0	32	31	32	34.5	34	34	0	32.5	32.5	34	33.5	31.5	0	32	31.5	32	33	0	32.5	31.5	32	34.5	33.5	0	0	32.5	30	0	32	32.5	32.5	33	34	32.5	32.5	34.5
SV2B	32	32.5	32.5	33	33.5	0	33.5	67	0	33.5	32.5	67	0	32	31	0	34.5	34	34	30.5	32.5	32.5	34	0	31.5	0	32	0	32	33	33	32.5	31.5	32	0	33.5	32	34	32.5	30	0	32	74	0	33	0	32.5	32.5	34.5
F11	0	32.5	0	0	0	65	0	32	31.5	33.5	67	68	33	32	31	32	34.5	0	34	0	0	65	0	33.5	31.5	33	78	66	32	33	33	69	31.5	0	0	0	32	0	66	30	32.5	32	32.5	0	33	0	32.5	68	34.5
GLRA1	32	77	65	33	33.5	32	0	32	31.5	0	32.5	0	0	32	31	32	34.5	34	0	30.5	32.5	32.5	34	33.5	31.5	33	32	69	32	33	0	32.5	31.5	0	34.5	33.5	0	34	32.5	63	32.5	0	32.5	32.5	33	0	32.5	32.5	34.5
CTSZ	0	0	74	0	87	77	0	0	0	0	76	0	0	79	0	0	81	0	89	0	71	0	0	79	0	74	0	64	0	33	0	0	0	66	0	69	88	0	81	0	0	0	0	0	83	0	0	0	75
GCNT4	32	32.5	32.5	33	33.5	32	33.5	32	31.5	33.5	32.5	33	0	32	31	32	34.5	34	34	30.5	32.5	32.5	34	0	31.5	33	32	31.5	32	33	33	32.5	31.5	32	0	33.5	0	0	32.5	30	32.5	32	32.5	32.5	33	34	32.5	32.5	34.5
MPP1	32	32.5	32.5	33	33.5	32	33.5	0	31.5	33.5	0	0	33	32	31	32	34.5	34	34	30.5	32.5	32.5	34	33.5	31.5	33	32	31.5	32	33	0	32.5	0	32	34.5	33.5	32	34	32.5	30	32.5	0	32.5	0	33	34	32.5	32.5	34.5
HCN4	32	32.5	32.5	33	33.5	32	33.5	32	0	33.5	0	33	33	32	31	32	0	34	0	30.5	32.5	32.5	34	33.5	31.5	33	32	31.5	0	0	33	32.5	31.5	32	34.5	33.5	32	34	32.5	0	32.5	0	32.5	32.5	33	34	32.5	32.5	34.5
LRRTM2	0	94	0	75	0	84	0	78	0	0	84	0	0	85	0	75	0	0	0	0	88	0	83	0	79	0	0	0	86	73	87	0	76	0	82	0	0	74	85	0	86	0	0	77	88	75	0	0	0
CYS1	0	0	0	33	0	75	0	0	0	0	0	0	0	71	0	73	0	68	68	63	0	0	82	0	0	0	84	83	0	66	0	0	75	0	0	68	0	0	0	76	0	0	0	32.5	82	0	0	69	34.5
RGS16	79	0	0	0	0	0	94	0	0	72	0	83	84	0	86	0	0	86	76	0	0	71	0	0	0	0	0	73	0	0	0	78	84	0	0	0	64	0	0	0	0	69	0	85	0	0	0	0	89
MYRIP	0	74	68	0	33.5	0	0	74	0	33.5	32.5	81	0	0	0	0	0	0	71	30.5	32.5	0	34	33.5	0	0	68	0	73	0	0	77	31.5	0	0	0	32	0	32.5	0	0	67	0	65	80	34	0	70	0
SGCZ	0	76	80	33	33.5	0	0	0	0	0	0	0	83	65	0	65	71	34	0	30.5	32.5	0	0	73	31.5	0	0	0	0	68	0	0	64	0	34.5	0	73	34	65	80	77	0	0	0	33	0	70	0	0
ADAM22	0	0	0	80	0	0	0	0	85	0	88	0	0	92	0	0	86	0	0	88	90	0	91	88	0	90	0	0	0	0	85	0	0	0	83	0	0	86	0	0	94	0	0	0	0	0	0	0	85
VOPP1	0	0	0	89	0	0	0	0	0	0	0	0	0	93	0	0	0	0	97	0	93	0	0	96	0	0	0	0	0	90	94	0	0	92	0	0	0	0	92	87	92	0	92	0	95	0	0	0	0
GALNT10	0	0	0	0	0	89	0	0	69	0	0	0	0	78	0	0	82	75	77	69	83	0	0	77	0	86	0	82	0	0	66	0	0	65	78	0	87	0	72	0	0	0	0	0	79	0	0	0	0
FXYD2	0	32.5	32.5	33	33.5	32	33.5	32	31.5	0	32.5	0	33	32	0	0	34.5	34	34	30.5	32.5	32.5	34	33.5	31.5	0	32	31.5	32	33	33	32.5	31.5	32	0	33.5	32	34	32.5	30	32.5	0	32.5	0	33	0	32.5	32.5	34.5
SLC35D3	90	0	0	0	0	0	0	0	0	89	0	93	0	0	87	87	0	89	0	0	0	77	0	0	0	0	0	0	0	0	0	85	0	0	0	0	0	0	0	0	0	79	0	91	0	0	84	0	0
RHOT1	32	32.5	32.5	33	33.5	0	33.5	32	31.5	0	0	33	0	32	0	0	34.5	0	34	30.5	32.5	32.5	34	33.5	31.5	0	32	31.5	0	33	0	32.5	31.5	32	34.5	0	0	34	0	30	32.5	0	32.5	32.5	33	34	32.5	32.5	34.5
AK7	70	83	0	33	0	0	69	72	0	33.5	0	66	73	0	31	76	0	0	0	0	0	67	78	0	0	0	0	0	64	0	70	32.5	31.5	0	0	33.5	0	0	0	64	0	64	32.5	32.5	70	34	68	32.5	0
PRMT8	0	0	81	0	92	88	76	75	0	0	0	0	0	77	0	32	83	0	79	0	0	0	34	33.5	0	0	0	0	0	33	68	82	0	0	0	0	0	0	0	0	0	0	0	0	0	0	0	74	74
GNLY	65	0	0	0	0	0	0	0	0	33.5	0	33	74	0	70	0	0	34	78	30.5	32.5	0	0	0	0	0	0	0	0	0	33	0	73	0	34.5	75	0	34	82	69	0	0	0	32.5	0	34	65	65	0
MRO	0	32.5	32.5	33	33.5	0	33.5	32	31.5	0	32.5	33	33	32	31	32	0	0	0	0	32.5	32.5	34	33.5	0	0	32	31.5	32	33	33	32.5	31.5	32	34.5	33.5	0	0	32.5	0	32.5	0	32.5	0	33	34	32.5	0	0
CD5	0	0	0	0	0	0	0	0	88	0	0	0	92	91	0	0	0	0	96	0	92	0	0	89	92	95	0	0	0	0	0	0	0	0	0	93	0	0	91	86	0	87	0	0	0	0	90	0	97
PRICKLE2	0	67	67	33	33.5	0	33.5	0	31.5	0	32.5	0	0	0	0	0	0	34	34	30.5	32.5	0	34	33.5	31.5	0	0	71	32	70	33	0	31.5	32	0	33.5	32	34	32.5	30	32.5	0	69	32.5	33	0	0	0	0
DCX	32	0	32.5	33	33.5	32	0	32	31.5	0	32.5	0	0	32	31	32	34.5	34	0	30.5	0	32.5	0	0	31.5	33	32	0	32	0	33	32.5	31.5	32	0	33.5	0	34	32.5	30	0	0	32.5	0	33	0	32.5	32.5	34.5
ULK2	0	0	0	0	0	0	0	0	67	0	0	0	0	76	0	0	78	0	0	0	74	0	0	76	71	0	0	0	0	77	73	0	0	0	85	0	86	0	0	0	74	0	0	0	76	0	0	0	0
HRK	0	32.5	32.5	0	33.5	32	0	32	31.5	0	32.5	0	33	32	31	0	34.5	0	34	30.5	32.5	0	0	33.5	31.5	33	32	31.5	0	33	33	32.5	0	32	0	33.5	32	0	32.5	0	0	0	32.5	0	33	34	0	0	34.5
NTN1	32	0	32.5	33	33.5	0	33.5	0	0	33.5	0	33	33	32	31	32	0	34	34	30.5	32.5	32.5	34	33.5	0	0	0	0	0	0	0	32.5	31.5	0	34.5	33.5	32	34	32.5	30	32.5	0	0	0	0	34	32.5	0	34.5
DGKB	81	0	0	0	0	0	0	82	0	84	0	87	0	0	83	0	0	72	0	0	0	0	0	0	0	0	0	0	0	0	0	73	0	0	71	82	0	0	0	0	0	0	0	73	0	81	76	76	0
CMTR2	32	32.5	0	33	33.5	0	33.5	32	0	33.5	0	33	0	32	0	32	0	34	34	0	32.5	32.5	34	0	31.5	33	0	31.5	32	33	33	32.5	31.5	32	0	33.5	0	0	32.5	30	32.5	32	32.5	32.5	33	0	32.5	0	0
RIN2	0	0	0	76	0	0	92	0	0	87	0	0	0	0	0	86	0	90	0	0	94	0	93	0	0	0	0	0	0	0	0	0	0	0	88	95	0	83	0	0	0	0	0	0	0	0	0	0	93
TMEM176B	0	0	0	0	90	0	0	0	80	0	0	0	0	84	0	0	87	0	0	79	0	0	0	81	0	0	0	0	89	0	0	0	0	78	81	87	0	0	0	0	82	0	0	0	0	84	0	0	86
CLCF1	32	32.5	32.5	0	0	0	33.5	32	31.5	33.5	32.5	33	0	0	0	32	34.5	0	34	0	0	32.5	0	33.5	31.5	0	0	31.5	32	0	33	32.5	31.5	32	0	0	0	34	32.5	30	32.5	32	32.5	32.5	33	34	32.5	32.5	34.5
TMPRSS15	78	78	0	0	78	0	0	65	74	0	69	0	78	0	0	81	34.5	0	0	0	0	32.5	34	0	0	0	0	0	0	74	0	74	0	68	0	0	0	0	0	0	0	70	0	0	0	0	73	0	0
SERPINE2	0	68	0	33	33.5	0	33.5	0	31.5	0	32.5	0	0	32	0	32	34.5	34	0	30.5	0	32.5	34	33.5	0	0	67	0	32	33	33	0	31.5	0	34.5	0	32	34	32.5	73	32.5	0	0	32.5	0	34	32.5	0	0
FP565260.1	32	0	0	33	0	0	33.5	77	0	33.5	0	33	33	0	0	32	0	0	0	0	32.5	32.5	0	0	0	0	0	0	76	0	33	32.5	31.5	32	0	33.5	0	34	32.5	66	0	0	67	32.5	67	34	32.5	32.5	0
CA5B	32	32.5	32.5	0	0	0	0	32	31.5	0	32.5	33	0	0	0	0	0	0	69	0	0	32.5	0	33.5	31.5	0	0	0	32	33	33	32.5	31.5	32	0	0	32	0	32.5	0	32.5	32	32.5	0	0	0	32.5	0	34.5
DACH2	0	0	32.5	33	33.5	0	33.5	0	31.5	0	0	0	0	32	31	32	0	0	0	30.5	32.5	32.5	0	0	31.5	33	32	0	32	0	0	32.5	0	32	34.5	0	32	34	32.5	0	32.5	0	32.5	0	33	0	0	32.5	34.5
SIX6	0	0	32.5	67	33.5	32	0	0	31.5	0	0	72	33	32	81	0	34.5	0	34	30.5	32.5	0	0	0	31.5	0	0	31.5	0	0	69	0	66	0	0	0	32	0	32.5	0	32.5	0	0	0	0	0	0	0	0
FFAR4	32	0	32.5	0	33.5	32	0	0	0	0	0	0	33	0	31	0	34.5	34	34	30.5	32.5	32.5	34	33.5	0	33	32	31.5	0	0	0	32.5	0	0	0	0	32	34	32.5	0	0	0	0	32.5	0	34	0	32.5	34.5
PKD2	0	0	0	33	0	0	0	80	0	68	74	0	0	0	0	32	0	34	0	0	32.5	32.5	0	0	0	0	0	0	32	0	78	67	0	76	34.5	0	0	34	0	0	0	68	75	0	0	34	75	0	79
C1QTNF1	0	32.5	32.5	33	33.5	32	33.5	0	0	33.5	32.5	0	0	0	0	0	34.5	34	34	30.5	32.5	0	34	33.5	0	33	32	31.5	0	33	33	0	0	32	0	0	32	34	0	30	0	0	32.5	32.5	33	0	0	32.5	34.5
TBC1D4	0	0	32.5	33	33.5	32	73	0	0	0	0	33	0	32	31	0	0	0	0	30.5	0	0	0	33.5	0	0	32	0	0	33	0	32.5	67	32	34.5	33.5	0	34	0	30	32.5	0	32.5	0	0	34	32.5	32.5	0
NUDT10	0	0	0	0	0	0	0	0	0	0	0	0	0	0	0	0	0	85	81	0	0	0	0	0	0	0	0	86	0	0	0	0	0	0	0	0	0	0	0	0	68	0	0	0	86	34	0	73	0
KIF26B	85	0	0	0	0	87	0	0	0	75	0	0	0	0	0	0	0	0	0	0	0	0	0	0	0	0	0	0	80	0	89	0	0	82	0	0	0	88	89	84	0	0	0	75	94	0	0	85	0
GLB1L2	0	86	0	0	0	0	0	0	0	0	0	0	0	69	0	0	0	0	0	0	0	72	0	0	0	0	0	0	67	78	71	0	0	0	0	67	0	0	0	0	32.5	0	80	0	77	0	0	0	0
ASCL2	0	32.5	32.5	0	0	32	33.5	32	31.5	0	32.5	33	33	32	0	32	34.5	0	34	0	32.5	0	0	0	31.5	0	32	31.5	32	0	33	32.5	0	0	0	0	32	0	32.5	30	32.5	0	32.5	0	33	0	32.5	0	0
TSKU	0	32.5	0	33	33.5	32	33.5	0	0	33.5	0	33	33	0	31	32	34.5	0	34	0	32.5	0	34	33.5	0	0	0	0	0	33	33	0	0	0	34.5	33.5	0	34	32.5	0	32.5	0	0	0	33	34	32.5	32.5	0
THBD	0	0	0	0	0	0	0	0	0	0	0	0	0	0	0	0	0	0	0	83	0	0	92	0	0	0	0	90	0	0	0	0	0	0	0	0	0	97	0	0	0	0	0	0	93	0	0	0	0
BEST3	32	32.5	32.5	0	0	0	0	0	31.5	0	0	33	0	32	0	0	0	0	0	30.5	32.5	32.5	0	33.5	0	33	32	0	32	33	0	32.5	0	32	0	33.5	0	0	0	0	32.5	32	32.5	0	0	34	32.5	32.5	0
SFRP1	0	32.5	32.5	33	0	0	33.5	32	0	33.5	32.5	33	0	0	0	32	34.5	34	0	0	32.5	32.5	34	33.5	0	0	0	0	0	33	33	0	31.5	0	34.5	0	0	34	0	30	32.5	32	0	32.5	0	34	0	0	0
TAGLN3	32	32.5	32.5	0	0	0	33.5	0	0	0	0	0	33	32	31	0	0	34	0	0	32.5	32.5	0	33.5	0	33	0	0	0	33	0	32.5	0	32	34.5	0	32	34	0	30	0	32	32.5	0	33	0	0	32.5	34.5
LDLRAD3	89	0	0	0	0	0	0	85	0	77	0	79	0	0	82	0	0	0	34	0	0	81	0	0	0	0	0	0	84	0	0	84	82	0	0	0	68	0	0	0	0	76	0	0	0	0	0	0	0
SCAI	32	32.5	0	33	33.5	0	0	32	0	0	0	33	0	0	0	0	34.5	0	0	0	0	32.5	0	0	0	0	65	0	32	33	0	0	31.5	32	0	33.5	0	0	0	0	32.5	32	32.5	32.5	33	0	32.5	32.5	0
LRRC39	0	0	0	0	0	0	0	32	0	0	65	0	0	0	0	0	0	0	73	0	0	0	0	33.5	72	0	0	72	0	0	67	0	0	0	0	0	0	0	0	0	70	0	0	0	81	0	0	0	0
WISP2	32	0	0	33	0	0	33.5	0	0	33.5	0	0	0	0	0	32	34.5	34	0	30.5	0	32.5	34	33.5	31.5	33	74	0	0	0	0	32.5	0	32	0	33.5	32	34	0	0	0	32	0	0	0	34	32.5	32.5	34.5
PAPPA2	0	0	83	0	77	0	0	0	0	0	66	0	0	0	0	0	70	0	0	62	0	0	0	70	64	70	0	0	0	71	0	0	0	0	69	0	0	0	79	0	0	0	0	0	69	0	0	0	34.5
DACT2	32	79	0	0	0	69	0	0	0	0	0	0	0	0	0	68	0	0	0	0	0	0	0	0	31.5	0	0	0	0	0	0	70	31.5	0	0	0	32	0	32.5	30	0	0	32.5	32.5	68	0	0	0	0
RASSF10	0	32.5	32.5	33	33.5	32	0	0	0	0	32.5	0	0	32	0	0	34.5	0	34	30.5	32.5	0	0	33.5	31.5	33	32	31.5	0	0	0	0	0	32	0	33.5	32	0	32.5	30	0	0	32.5	0	33	0	0	32.5	34.5
CFAP300	0	75	73	0	33.5	73	33.5	0	0	0	0	0	81	32	0	67	34.5	0	0	0	0	0	0	33.5	0	0	82	0	0	33	0	0	31.5	0	0	0	0	0	0	77	32.5	0	0	0	33	0	0	0	34.5
GRIN2A	0	0	0	0	0	0	0	76	0	0	0	0	0	0	80	0	0	0	0	0	0	0	0	0	0	0	0	0	0	0	88	0	0	0	0	0	0	0	77	0	69	0	0	71	0	0	0	0	0
HHATL	0	32.5	0	0	0	0	0	0	31.5	0	32.5	0	0	32	31	32	34.5	0	0	0	0	32.5	0	0	31.5	33	32	31.5	32	0	0	0	0	0	34.5	0	32	0	32.5	30	32.5	0	32.5	0	33	0	32.5	32.5	34.5
ROR2	68	0	72	0	0	0	0	0	0	70	0	75	0	32	0	0	0	0	34	0	0	0	0	33.5	0	0	0	0	0	0	79	0	0	0	0	0	32	0	0	0	0	32	0	0	0	0	0	0	34.5
SMPDL3A	0	32.5	0	0	0	32	0	32	0	0	0	0	33	32	0	0	34.5	0	0	30.5	32.5	0	0	0	31.5	0	32	31.5	32	33	0	0	0	32	0	33.5	32	0	32.5	30	0	0	32.5	0	0	0	0	0	0
PON3	0	0	0	0	0	0	82	0	0	0	0	0	89	0	0	0	0	0	0	0	0	87	0	0	0	0	0	0	0	0	0	88	0	0	0	89	0	0	0	0	0	0	0	0	0	0	80	0	0
ASTN1	0	0	0	79	0	0	0	0	0	0	75	0	0	0	0	0	0	83	0	74	0	82	0	85	0	0	0	0	68	85	0	0	0	0	93	0	0	78	0	0	0	0	0	0	0	0	0	0	0
AASS	0	32.5	0	0	33.5	32	0	32	0	0	32.5	0	0	0	0	32	34.5	0	34	30.5	0	0	0	0	31.5	33	32	0	32	33	0	0	31.5	0	0	0	32	0	32.5	0	0	0	32.5	32.5	33	0	0	72	34.5
PKIB	0	0	32.5	33	0	0	0	0	0	0	0	33	33	32	31	0	0	0	0	0	32.5	32.5	0	33.5	0	33	32	31.5	0	33	0	32.5	0	0	34.5	0	0	34	0	30	32.5	0	0	0	0	34	32.5	0	0
NEGR1	0	0	0	91	0	0	84	87	0	0	0	0	0	0	0	0	0	0	0	0	0	0	0	0	0	0	0	0	0	94	86	0	86	0	0	0	0	0	0	0	0	0	0	86	0	0	0	0	0
PNMT	0	32.5	32.5	0	0	32	0	0	31.5	0	32.5	0	0	32	0	0	34.5	0	34	30.5	32.5	0	0	33.5	0	33	32	31.5	0	0	33	0	0	32	0	0	32	0	0	0	0	0	32.5	0	33	0	0	0	34.5
RASD2	0	32.5	0	0	33.5	32	33.5	32	0	33.5	32.5	33	0	0	0	32	34.5	34	34	0	0	0	34	0	0	33	0	0	0	33	33	0	0	0	0	0	0	34	0	0	0	32	0	32.5	0	34	0	0	0
EDARADD	0	0	0	0	0	0	0	0	0	0	0	0	0	0	67	32	0	34	0	0	0	32.5	68	0	0	72	69	0	0	0	0	32.5	0	0	0	0	0	34	0	0	0	0	0	0	66	0	32.5	32.5	34.5
ADAMTS5	0	0	0	0	0	0	0	0	0	0	0	0	0	0	0	0	0	0	0	0	0	0	0	0	0	0	0	91	0	0	0	83	0	0	0	0	0	0	76	0	0	0	0	70	0	0	0	0	0
C3orf67	0	0	0	0	89	0	0	0	0	0	0	0	0	87	0	0	0	70	80	71	76	0	73	0	0	0	0	0	0	0	0	0	0	0	0	77	0	0	0	0	0	0	0	0	0	0	0	0	34.5
SYT13	32	0	0	0	0	0	0	0	0	0	0	0	0	0	31	0	0	34	0	0	0	0	0	0	0	33	77	70	0	0	0	0	0	0	34.5	73	0	34	0	0	0	0	72	0	33	0	0	32.5	0
FAM20C	32	0	0	0	0	0	0	32	0	33.5	0	33	0	0	0	0	0	0	0	0	32.5	0	34	0	0	0	0	0	32	0	33	0	31.5	0	0	0	0	0	0	30	32.5	32	0	32.5	33	34	0	0	0
C11orf87	64	0	84	0	0	32	0	68	0	0	0	0	0	0	0	0	0	0	0	0	0	0	0	67	0	0	0	0	32	67	0	0	68	32	0	0	0	0	0	0	0	0	0	0	0	0	0	71	34.5
TIMM44	0	81	32.5	0	33.5	0	0	0	0	0	0	0	0	32	0	0	0	0	0	0	32.5	0	0	33.5	0	0	0	0	0	33	33	0	0	32	0	33.5	75	0	32.5	0	0	0	0	0	0	0	0	0	0
PPP1R1A	32	0	0	0	0	0	0	0	31.5	0	0	0	0	0	31	32	0	34	0	0	0	0	34	33.5	31.5	33	32	31.5	0	0	0	32.5	31.5	0	34.5	0	0	34	0	30	0	0	32.5	32.5	0	0	0	32.5	0
MAP2K6	32	0	32.5	0	0	0	33.5	0	31.5	0	0	0	0	32	31	32	0	34	0	0	32.5	0	0	0	0	33	0	0	0	0	0	32.5	31.5	32	0	0	0	0	32.5	0	0	0	32.5	0	33	0	0	0	34.5
TLR8	0	0	32.5	0	0	72	33.5	0	0	0	32.5	0	0	0	0	0	0	0	0	30.5	0	0	34	0	0	0	32	74	0	0	33	0	0	0	0	0	65	0	32.5	0	0	0	0	0	33	0	0	32.5	0
FXYD6.FXYD2	0	0	32.5	33	33.5	0	0	0	0	0	32.5	0	0	32	0	0	34.5	0	0	0	32.5	0	0	33.5	31.5	0	32	0	0	33	0	0	0	0	0	0	32	0	32.5	0	0	0	0	0	0	0	0	32.5	34.5
STON1.GTF2A1L	32	32.5	0	0	0	0	0	0	0	0	0	0	0	0	0	0	0	0	34	0	0	32.5	34	0	31.5	0	66	0	32	0	0	0	31.5	32	0	0	0	0	32.5	0	0	0	32.5	0	33	0	0	32.5	0
OPCML	0	0	87	0	0	71	0	0	66	0	0	0	0	75	0	0	0	0	74	0	75	0	0	0	0	0	0	0	0	0	0	0	0	75	0	0	72	0	0	0	0	0	0	0	0	0	0	0	80
OSGIN1	0	0	0	0	74	0	0	0	0	0	0	0	33	0	0	0	0	0	0	30.5	32.5	0	34	33.5	0	71	0	31.5	0	0	0	0	0	0	0	0	76	0	0	0	0	0	0	0	0	0	0	0	0
SNCG	32	32.5	0	0	0	0	33.5	32	0	0	0	0	33	0	0	32	0	0	0	0	0	0	0	33.5	31.5	0	0	0	32	0	0	32.5	0	0	0	33.5	32	0	32.5	0	0	0	32.5	0	0	0	32.5	32.5	0
MAP10	0	0	0	94	0	0	0	0	0	0	0	0	0	0	0	89	0	0	0	0	0	90	0	0	0	0	0	0	90	0	0	0	0	0	0	0	0	0	94	0	0	0	0	0	0	96	0	0	0
CLMP	0	0	0	0	0	32	33.5	0	0	33.5	0	0	33	0	0	32	34.5	34	34	0	0	0	34	33.5	0	33	0	31.5	0	0	33	0	0	0	34.5	0	32	0	32.5	0	0	32	0	0	0	34	0	0	0
PPY	0	32.5	0	0	0	32	0	0	31.5	0	0	0	0	0	0	0	34.5	0	0	0	32.5	0	34	0	31.5	0	0	31.5	0	0	33	0	0	0	0	0	0	0	0	0	32.5	0	0	0	33	34	32.5	32.5	0
PTPN3	32	0	0	33	0	32	33.5	32	0	0	0	33	33	0	31	32	0	0	0	0	0	0	34	0	0	0	0	0	0	33	0	32.5	31.5	0	34.5	0	0	0	0	30	0	0	32.5	32.5	0	0	32.5	0	0
GAP43	0	0	0	0	0	0	0	0	0	76	0	0	0	0	0	0	0	0	0	0	0	0	0	86	0	0	0	0	0	0	0	0	0	0	0	0	0	0	0	0	0	0	0	82	0	0	0	0	0
MRAP2	0	0	0	0	0	0	0	0	0	0	0	0	94	0	0	0	97	0	0	0	0	0	0	0	0	0	0	0	0	0	0	0	0	0	0	0	0	0	0	0	87	0	0	0	0	94	0	0	0
ASIC2	0	0	0	0	0	0	0	0	73	0	73	0	0	0	0	0	0	0	0	0	0	0	34	33.5	0	0	0	0	0	0	76	0	0	67	0	0	0	0	0	0	0	0	0	0	0	0	0	0	76
DNM3	0	0	0	0	0	0	0	0	0	95	0	0	0	0	0	0	0	0	0	0	0	0	0	0	0	0	0	0	0	0	0	0	0	0	0	0	0	0	0	0	0	92	0	90	0	0	0	0	0
AARD	0	0	0	0	0	93	0	0	0	0	92	0	0	0	0	0	0	0	0	0	0	0	0	0	0	0	0	0	0	0	0	0	0	0	0	0	0	0	0	0	0	0	0	0	0	0	0	0	96
GLIS1	0	0	0	0	0	0	0	0	0	0	0	0	0	0	0	0	0	0	90	0	0	0	0	0	83	0	0	0	0	0	0	0	0	0	0	0	0	0	84	0	80	0	0	0	89	0	0	0	0
INSYN2B	0	0	0	0	0	32	0	32	31.5	0	32.5	33	0	0	0	0	34.5	0	0	0	0	0	0	0	0	33	0	0	32	0	33	32.5	31.5	0	34.5	0	0	0	0	0	0	32	0	32.5	0	0	0	0	0
TUBB2B	0	32.5	32.5	0	0	0	33.5	0	31.5	0	0	0	33	0	0	0	0	0	0	0	0	0	0	0	0	0	32	31.5	0	0	33	32.5	0	0	0	0	32	34	0	30	32.5	0	32.5	0	0	0	0	32.5	0
NDUFA7	0	84	0	0	0	0	0	32	31.5	0	32.5	0	0	0	0	32	0	34	0	0	0	0	34	0	0	0	32	0	0	0	0	0	0	32	34.5	33.5	0	0	0	0	0	0	0	0	0	34	0	32.5	34.5
KCNK9	0	82	0	0	0	0	0	0	63	33.5	72	0	0	0	0	83	0	0	0	0	0	0	0	0	0	0	0	0	0	0	0	0	0	0	0	0	0	0	0	0	0	66	0	0	0	0	0	84	0
S100B	0	0	0	0	84	81	0	0	0	0	0	0	0	0	0	0	0	84	0	76	0	0	81	0	0	0	0	0	0	72	0	0	81	0	0	33.5	0	69	0	0	0	0	0	0	0	0	0	0	0
ZNF544	0	0	0	0	0	0	0	0	0	0	0	0	0	0	0	0	0	0	0	0	0	0	0	0	0	0	0	0	0	0	0	32.5	0	0	0	0	0	0	0	0	66	0	0	0	0	73	0	0	0
SELENOW	0	32.5	32.5	0	33.5	32	0	0	31.5	0	32.5	0	0	0	0	0	0	0	34	0	0	0	0	0	31.5	0	32	31.5	0	0	0	0	0	0	34.5	0	0	34	0	0	0	0	0	0	33	0	0	32.5	0
ZNF831	0	0	0	0	0	0	0	0	0	0	0	0	0	0	0	0	0	0	0	0	0	0	0	0	0	0	0	0	0	0	0	86	0	0	0	0	0	70	0	0	0	0	0	0	0	0	91	0	0
DACH1	0	0	0	0	0	0	0	0	0	0	0	0	95	0	0	0	0	0	0	0	0	0	0	0	0	0	0	0	0	0	0	0	0	0	95	0	0	0	0	0	0	0	0	0	0	91	0	0	0
CD300E	0	32.5	0	0	0	0	0	32	0	33.5	0	0	0	0	0	0	34.5	34	0	0	0	0	34	0	0	0	0	0	0	0	33	0	0	0	0	0	0	0	0	0	32.5	32	0	0	0	34	0	0	34.5
FES	0	71	0	0	33.5	0	33.5	0	0	0	0	0	0	32	0	0	0	0	0	0	0	0	0	0	0	0	0	0	32	0	0	0	0	0	0	33.5	0	0	0	30	0	0	0	0	0	0	32.5	32.5	0
SYBU	0	0	0	0	0	0	0	0	0	0	0	33	0	32	31	0	0	0	0	0	0	32.5	0	0	0	0	32	0	0	0	0	32.5	0	0	34.5	0	0	0	0	0	0	0	0	0	0	34	32.5	32.5	34.5
COLEC12	0	0	32.5	0	33.5	0	0	0	0	0	32.5	0	33	0	0	0	0	0	34	0	0	32.5	0	33.5	31.5	0	0	31.5	0	0	0	0	0	0	0	0	0	0	0	0	0	0	0	0	0	0	0	0	0
GATD3B	32	0	0	0	0	0	0	32	0	33.5	0	33	0	0	31	0	0	0	0	0	0	32.5	0	0	0	0	0	0	0	0	0	32.5	0	0	0	0	0	0	0	30	0	32	32.5	0	0	34	32.5	32.5	0
PABPC1P4	0	0	0	0	0	0	0	0	82	0	0	0	0	0	0	0	0	0	92	0	0	0	0	80	0	0	0	89	0	0	0	0	0	0	0	0	0	0	0	0	0	0	0	0	0	0	0	0	0
PCDHB7	32	0	0	0	0	0	0	32	0	33.5	0	33	0	0	31	32	0	0	0	0	0	32.5	0	0	0	0	0	0	32	0	0	32.5	31.5	0	0	0	0	0	0	0	0	32	32.5	0	0	0	0	0	0
ESRRA	0	0	0	0	71	0	0	0	0	33.5	0	0	80	0	0	0	0	34	0	0	0	0	70	0	0	0	0	0	0	0	33	0	0	0	0	33.5	0	0	0	68	0	0	0	0	0	0	0	0	0
PTCHD1	0	0	0	0	0	32	0	0	71	0	0	0	76	0	0	0	0	0	0	0	0	76	0	0	0	0	0	0	0	0	0	0	0	0	0	0	32	0	0	0	71	73	0	0	0	0	0	0	0
ARTN	0	32.5	0	0	0	0	33.5	0	0	0	0	0	0	0	0	0	0	0	0	0	32.5	0	34	0	0	0	0	0	32	0	0	0	0	0	0	0	32	0	32.5	0	0	0	32.5	0	0	0	0	32.5	0
GABRA1	0	32.5	0	0	0	0	0	0	0	0	0	0	0	0	0	0	0	0	0	0	0	0	0	33.5	0	33	32	0	32	33	0	0	0	0	34.5	33.5	32	0	0	0	32.5	0	0	0	33	34	0	0	0
SLC38A8	0	0	0	0	0	32	0	0	31.5	0	70	0	0	0	0	0	0	34	75	30.5	0	0	0	0	0	0	0	31.5	0	0	0	0	0	0	0	0	32	0	0	0	32.5	0	0	0	0	0	0	0	0
KCNAB2	0	0	0	0	0	0	0	0	0	0	0	0	0	0	0	0	0	0	0	0	0	0	0	0	85	0	0	0	0	0	0	0	0	0	0	0	0	0	0	83	0	81	0	0	0	0	0	0	0
TTBK1	0	0	0	74	0	0	0	0	0	0	0	0	0	0	0	0	0	0	0	0	0	0	0	0	0	0	0	0	0	83	0	0	0	0	73	0	0	0	0	0	0	75	0	0	0	0	0	0	0
SLC35D1	0	0	66	0	0	0	0	0	31.5	0	0	0	0	0	0	0	34.5	0	0	30.5	67	0	0	0	0	0	0	0	0	0	0	0	0	0	0	0	69	0	32.5	0	0	0	0	0	0	0	0	0	34.5
CHST15	32	0	0	0	0	32	33.5	0	0	33.5	0	33	0	0	0	32	34.5	0	0	0	0	0	0	0	0	0	0	0	0	0	33	0	0	0	0	0	0	0	0	0	0	32	0	0	0	34	0	0	34.5
ZNF157	0	0	0	0	0	0	0	0	0	0	0	0	0	0	0	0	0	74	0	0	0	0	88	0	0	0	0	0	0	0	0	0	0	0	89	0	0	0	0	0	0	0	0	0	0	0	0	86	0
CUX1	0	0	0	0	88	0	0	0	0	0	0	0	0	0	0	0	0	34	0	0	0	0	0	0	0	0	0	0	0	80	0	0	0	0	0	83	0	0	0	0	0	0	0	0	0	0	0	0	0
HAPLN4	0	0	0	0	0	0	0	0	0	0	0	0	0	0	0	0	0	0	0	0	0	0	0	87	0	0	0	0	0	89	0	0	0	86	0	0	0	92	0	0	0	0	0	0	0	0	0	0	0
PLCXD2	32	0	0	0	0	0	0	0	0	0	0	0	0	0	68	0	0	0	0	0	0	0	0	0	69	0	0	0	0	0	0	0	0	0	0	0	0	0	0	0	0	32	0	32.5	0	0	0	0	0
MEP1B	0	0	32.5	0	33.5	32	0	0	0	0	0	0	0	0	0	0	0	0	0	0	69	0	0	33.5	0	77	0	0	0	0	0	0	0	0	0	0	0	0	0	0	0	0	0	0	0	0	0	0	34.5
FAM19A4	32	0	32.5	33	0	0	0	0	31.5	0	0	0	33	0	0	0	0	0	0	0	0	0	0	33.5	0	0	0	0	0	33	0	0	0	32	34.5	0	0	34	0	0	0	0	0	0	0	0	0	0	0
HSPB1	0	32.5	0	33	33.5	0	33.5	0	0	33.5	0	0	33	0	0	0	0	34	0	0	0	0	34	0	0	0	0	0	0	0	0	0	0	0	0	33.5	0	0	0	0	0	0	32.5	0	0	34	32.5	32.5	0
PAX5	0	0	0	0	0	0	0	0	0	0	0	0	70	0	0	0	0	0	0	64	0	0	0	0	63	0	0	0	0	0	0	0	0	70	0	0	0	76	0	0	0	0	0	0	0	0	0	0	0
MARK1	0	0	32.5	0	33.5	32	0	0	0	0	0	0	0	0	0	0	34.5	0	34	30.5	32.5	0	0	0	0	33	32	31.5	0	0	0	0	0	0	0	0	32	0	0	0	0	0	0	0	0	0	0	0	0
BTBD3	72	0	0	0	33.5	0	0	0	0	0	0	0	0	0	62	0	0	0	0	0	0	32.5	0	0	0	0	0	0	0	0	0	32.5	0	0	0	0	0	0	0	0	0	0	32.5	32.5	0	0	66	32.5	0
COL4A4	0	73	0	0	80	0	67	0	0	0	0	0	0	0	0	0	0	0	0	30.5	0	0	34	0	0	0	32	0	0	0	0	0	0	0	0	33.5	0	0	0	0	0	0	0	0	0	0	0	0	0
KCNK15	32	0	32.5	0	0	0	0	0	0	0	0	0	0	0	0	0	0	0	0	0	0	32.5	0	0	0	0	0	0	32	0	0	0	0	32	0	33.5	0	0	0	0	0	0	32.5	0	33	0	32.5	32.5	34.5
HS6ST2	0	0	32.5	0	0	0	33.5	0	0	0	0	0	0	0	0	0	0	0	0	0	0	0	0	0	0	0	32	0	0	0	33	32.5	0	32	0	0	32	0	0	0	0	0	0	0	0	0	0	0	0
CADM1	0	0	0	0	0	0	81	88	0	0	0	0	0	0	0	0	0	0	0	0	0	0	0	0	0	0	0	0	0	0	0	0	0	0	0	0	0	0	0	0	0	0	0	0	0	0	0	0	0
ST8SIA1	0	0	0	33	0	0	0	0	0	0	0	0	33	0	0	32	0	0	0	0	0	0	0	0	0	0	0	0	0	0	0	0	0	0	34.5	0	32	0	0	0	32.5	0	0	0	0	34	32.5	0	0
DPYSL3	0	0	0	33	70	0	0	0	0	0	0	0	0	0	0	0	0	0	0	0	0	0	0	0	0	0	0	0	0	0	0	0	0	0	0	0	0	0	0	0	0	0	0	80	0	0	0	0	0
SGIP1	0	0	0	0	0	0	0	0	0	33.5	0	33	0	0	0	32	0	34	0	0	0	32.5	0	0	0	0	0	0	0	0	0	0	0	0	0	0	0	0	0	0	0	32	0	32.5	0	34	0	0	0
SEMA4B	32	0	0	0	0	0	33.5	0	0	0	0	0	0	0	0	0	0	0	0	0	0	0	0	0	0	0	0	0	0	0	33	0	0	32	0	33.5	0	0	0	0	0	0	0	32.5	0	0	0	0	0
ST6GAL2	88	85	0	0	0	0	0	0	0	0	0	0	0	0	0	0	0	0	0	0	0	0	0	0	0	0	89	0	0	0	0	0	0	0	0	76	32	0	0	0	0	0	0	0	0	0	0	89	0
SORBS1	0	0	0	0	0	0	0	32	0	0	0	0	0	0	0	0	0	0	0	0	0	0	34	0	0	33	0	0	0	0	0	0	31.5	0	0	0	0	34	0	0	0	0	0	0	33	0	32.5	0	0
THBS2	0	0	0	33	0	0	33.5	0	0	33.5	0	33	0	0	0	32	0	0	0	0	0	0	0	0	0	0	0	0	0	0	0	0	0	0	0	0	0	0	0	0	0	0	0	32.5	0	34	0	0	0
ATP6V1A	32	32.5	0	0	0	0	0	32	0	0	0	33	0	0	0	0	0	0	0	0	0	0	0	0	31.5	0	0	0	32	0	0	0	31.5	32	0	0	0	0	0	30	0	32	32.5	0	0	0	0	0	0
NEU4	0	0	32.5	0	33.5	0	70	0	0	0	0	0	0	0	0	0	0	0	0	0	0	0	0	0	0	0	70	0	0	0	33	0	0	0	0	0	32	0	0	0	0	0	0	0	0	0	0	0	34.5
WFIKKN2	0	0	0	0	0	0	0	71	70	0	0	0	0	0	0	0	72	0	0	0	0	0	0	0	0	0	0	0	0	0	0	0	0	0	0	0	0	0	0	0	0	0	0	0	0	0	0	0	0
C1S	0	0	0	33	33.5	0	0	0	0	33.5	0	33	0	0	0	0	0	0	0	0	0	0	0	0	0	0	32	31.5	0	0	0	0	0	0	34.5	0	0	34	0	0	0	0	0	0	0	34	0	0	0
TIMP2	0	0	0	0	0	0	0	0	0	0	0	0	0	0	0	0	0	0	0	0	0	0	0	0	0	92	0	0	0	0	75	0	0	0	0	0	0	0	0	0	0	0	0	0	0	0	0	0	0
SPON1	0	0	0	33	0	32	0	0	0	33.5	32.5	0	0	0	31	32	34.5	0	0	0	0	0	34	0	0	0	0	0	0	0	33	0	0	0	34.5	0	0	0	0	0	0	0	0	0	0	0	0	0	0
PTCH1	32	0	0	0	0	0	33.5	0	0	33.5	0	33	0	0	0	32	0	0	0	0	0	32.5	0	0	31.5	0	0	0	0	0	0	0	0	0	0	0	0	0	32.5	0	0	32	0	0	0	0	0	32.5	34.5
DPP4	0	0	0	0	0	0	0	0	0	0	0	0	0	72	0	0	0	0	0	0	0	68	0	0	0	0	0	0	0	0	0	0	0	0	34.5	0	0	0	0	0	76	0	0	0	0	68	0	0	0
KBTBD8	32	0	0	0	0	0	0	32	0	0	0	0	79	0	0	64	0	0	0	0	0	32.5	0	0	0	0	0	0	0	0	0	0	70	0	0	0	0	0	0	0	0	0	0	32.5	0	0	0	0	0
SPECC1L.ADORA2A	0	0	0	0	0	0	0	0	0	0	0	70	0	0	66	0	0	0	0	0	0	0	0	0	0	0	0	0	0	0	0	0	31.5	0	0	0	0	0	0	67	0	0	0	0	0	0	0	0	0
FBLN5	0	0	0	33	0	0	33.5	0	0	33.5	0	0	0	0	0	32	34.5	34	0	0	0	0	34	0	0	0	0	0	0	0	0	0	0	0	34.5	0	0	0	0	0	0	32	0	0	0	34	0	0	0
HSPG2	32	0	0	0	0	0	33.5	0	0	0	0	33	0	0	0	0	0	0	0	0	0	0	0	0	0	0	0	0	0	0	33	0	0	0	0	0	0	0	0	0	0	32	0	0	0	0	0	0	0
ZNF626	0	0	0	0	0	0	33.5	32	0	33.5	0	0	0	0	0	32	0	0	0	0	0	0	0	0	0	0	0	0	0	0	0	32.5	0	0	34.5	33.5	0	0	0	0	0	0	32.5	0	0	34	32.5	0	0
ALDOB	0	0	32.5	0	0	0	0	0	0	0	0	0	0	0	0	0	34.5	0	34	30.5	32.5	0	0	33.5	0	0	0	0	0	33	0	0	0	0	0	0	0	0	0	0	0	0	0	0	0	0	0	0	34.5
CTSF	0	0	0	0	0	0	0	0	0	0	0	88	0	0	0	0	0	0	0	0	0	69	0	0	0	0	0	0	0	0	0	0	0	0	0	0	0	0	0	0	0	71	0	88	0	79	0	0	0
RGS8	0	0	0	0	0	0	0	0	0	0	0	0	0	0	0	0	0	0	0	0	0	0	0	0	0	0	0	0	0	0	0	0	0	0	0	0	0	0	0	0	0	0	0	0	0	0	0	0	0
FAM135B	0	0	0	0	0	0	0	0	0	82	0	77	0	0	73	0	0	0	0	0	0	0	0	0	0	0	0	0	0	0	0	0	0	0	0	0	0	0	0	0	0	80	0	0	0	0	0	0	0
GLT1D1	0	0	0	0	0	0	0	0	0	0	0	0	0	0	0	0	0	0	0	0	0	0	0	0	0	0	0	0	82	0	0	0	0	0	0	0	78	85	0	0	75	0	0	0	0	0	0	0	0
TUBB2A	0	32.5	0	0	0	32	0	0	0	0	0	0	33	32	0	0	0	34	0	0	0	0	0	0	0	0	0	0	0	0	0	0	0	0	34.5	0	0	34	0	0	0	0	32.5	0	0	0	0	0	0
GRIN1	0	0	0	0	0	0	0	0	0	0	0	0	0	0	0	0	0	0	0	0	0	0	0	0	0	93	0	0	0	0	0	0	0	73	0	0	0	91	0	0	0	0	0	0	0	0	0	0	0
ASB9	0	0	32.5	0	0	0	33.5	0	0	0	0	0	0	32	0	0	0	0	0	0	32.5	0	0	0	0	0	0	0	0	0	0	0	0	32	0	0	0	0	32.5	0	0	0	32.5	0	33	0	0	0	0
CASP16P	66	0	0	0	0	0	0	0	0	0	0	0	0	0	77	85	0	0	0	0	0	0	0	0	0	0	0	0	0	0	0	0	0	0	0	0	0	0	0	0	0	0	0	0	0	0	0	0	0
PPM1E	0	0	0	0	0	0	0	0	0	0	0	0	0	0	0	0	0	0	0	0	0	0	0	0	0	0	0	0	0	0	0	0	0	0	0	78	0	34	0	0	0	0	0	0	0	0	0	0	0
ZFP57	0	0	0	0	0	0	0	0	0	0	0	90	0	0	0	0	0	0	0	0	0	0	0	0	0	0	0	0	0	0	0	0	0	0	0	0	0	0	0	70	32.5	0	0	0	0	0	0	0	0
SERPINF1	0	0	0	33	33.5	0	0	0	0	0	32.5	0	0	0	0	32	34.5	0	0	0	0	0	34	0	0	33	32	0	0	0	33	0	0	0	0	0	0	34	0	0	0	0	0	0	0	0	0	0	0
PARP8	0	32.5	0	0	0	0	33.5	0	0	0	0	0	0	0	0	0	0	0	0	0	0	0	0	0	0	0	0	0	0	0	0	0	31.5	0	0	33.5	0	0	0	0	0	0	32.5	0	0	0	32.5	0	0
AL645929.1	0	0	0	0	0	0	0	0	0	0	0	0	0	0	0	0	69	0	0	0	0	0	0	0	31.5	0	0	0	0	0	0	0	0	0	0	0	0	0	70	0	0	0	0	0	0	0	0	0	0
SPP1	0	0	32.5	0	0	32	0	0	0	0	0	0	0	0	0	0	34.5	0	34	0	32.5	0	0	0	0	0	0	31.5	0	0	0	0	0	32	0	0	32	0	0	0	0	0	0	0	0	0	0	0	0
UNC5D	0	65	32.5	0	0	0	0	0	31.5	0	0	0	0	0	0	0	0	0	0	0	0	0	0	0	0	0	32	0	32	33	0	32.5	0	32	0	0	0	0	0	0	32.5	0	0	0	33	0	0	0	0
RAMP3	0	0	0	0	0	67	0	0	0	0	0	0	0	0	0	0	0	0	34	61	0	0	0	0	0	0	0	0	0	0	33	0	0	0	0	0	0	79	0	0	0	32	0	0	0	0	0	0	0
RPRD1A	0	0	0	0	0	0	0	0	31.5	0	0	0	0	0	0	0	0	0	34	0	0	0	0	0	31.5	0	0	0	32	33	0	0	0	0	0	33.5	0	0	0	0	32.5	0	0	0	0	0	0	0	0
NPAS2	32	0	0	0	0	0	0	0	0	0	0	0	0	0	0	0	0	0	0	0	0	0	0	0	0	0	32	0	0	0	0	0	0	0	0	0	0	0	0	0	0	0	32.5	32.5	0	0	32.5	32.5	0
TGM2	0	0	0	0	0	0	0	0	0	33.5	0	33	0	0	0	0	0	0	0	0	0	0	0	0	0	0	0	0	0	0	0	0	0	0	34.5	0	0	0	0	0	0	0	0	32.5	0	0	32.5	0	0
PACSIN3	0	70	0	33	33.5	0	33.5	0	0	0	0	0	33	0	0	0	0	0	0	0	0	0	34	0	0	0	0	0	0	0	0	0	0	0	0	0	0	0	0	0	32.5	0	0	0	0	0	0	0	0
NPNT	0	0	0	0	33.5	32	0	0	0	0	0	0	0	0	0	0	0	0	34	0	0	0	0	0	0	33	0	0	0	0	0	0	0	0	0	0	0	0	0	0	0	0	0	0	0	0	0	0	34.5
WIPF3	0	0	32.5	0	33.5	0	0	0	0	0	0	0	33	0	0	0	0	0	0	0	0	0	0	0	0	0	0	0	0	33	0	0	0	0	0	0	0	0	0	0	32.5	0	0	0	0	0	0	0	0
HSD17B13	32	0	0	66	0	0	0	0	0	0	0	0	0	0	31	0	0	0	0	0	0	0	0	0	0	0	0	0	0	0	0	0	31.5	0	0	0	0	0	0	0	0	32	0	0	0	0	0	0	0
TTYH3	32	0	0	0	0	0	0	0	0	0	32.5	0	0	0	0	0	0	0	0	0	0	0	0	0	0	0	0	0	32	0	0	0	31.5	0	0	33.5	0	0	0	0	32.5	32	0	0	0	0	0	0	0
GRASP	0	0	0	0	0	0	0	0	31.5	0	0	0	0	0	0	0	0	0	0	0	0	0	0	33.5	0	0	32	0	0	33	33	0	0	0	0	33.5	0	0	0	0	0	0	0	0	0	0	0	32.5	0
HBS1L	0	0	0	0	0	0	0	0	0	0	0	0	0	0	0	0	0	0	0	0	0	0	0	0	0	0	0	0	32	0	0	0	31.5	0	0	0	0	0	0	0	0	0	0	0	0	0	0	0	0
TMEM130	0	0	0	78	0	0	0	0	0	0	0	0	91	0	0	0	0	0	0	0	0	0	0	0	0	0	0	0	0	86	0	0	0	0	87	0	0	0	0	0	0	0	0	0	0	0	0	0	0
HTR2A	0	0	78	0	0	0	0	0	31.5	0	32.5	0	0	0	0	0	0	0	0	0	0	0	0	0	0	0	0	75	0	0	0	0	0	0	0	0	0	0	0	0	0	0	0	0	0	0	0	0	0
WRAP53	0	0	0	0	0	0	0	32	0	0	32.5	0	0	0	0	0	0	0	34	0	0	0	0	33.5	0	0	0	0	0	0	33	0	0	32	34.5	0	0	0	0	0	0	0	0	0	0	34	0	0	0
TP73	0	0	0	0	0	0	0	0	0	0	0	0	0	0	0	0	0	0	0	30.5	32.5	0	0	0	68	0	0	0	0	0	0	0	0	0	0	0	0	0	71	60	0	0	0	0	0	0	0	0	0
PDE7B	32	0	0	0	0	0	74	0	0	0	0	0	0	0	0	32	0	0	0	0	0	32.5	0	0	0	0	0	0	0	0	0	0	31.5	0	0	0	0	0	0	0	0	0	0	32.5	0	0	0	0	0
ADAM12	0	0	0	0	0	32	0	0	0	0	0	0	0	0	0	0	34.5	0	34	0	0	0	0	0	0	33	0	0	0	0	0	0	0	0	0	0	0	0	0	0	0	0	0	0	33	0	0	0	0
VASH2	0	0	0	0	0	32	0	0	31.5	0	32.5	0	0	0	0	0	34.5	0	0	0	0	0	0	0	0	0	0	31.5	0	0	0	0	0	0	34.5	0	0	0	0	0	32.5	0	0	0	0	34	0	0	0
GLUD2	0	0	0	0	67	0	0	0	0	0	0	0	0	32	0	0	0	0	0	0	0	0	0	0	0	0	0	63	0	0	0	0	0	0	0	0	0	0	0	0	0	0	0	0	0	0	0	0	0
EYA1	0	0	0	0	0	0	0	0	0	0	0	0	0	0	0	0	0	0	0	0	0	0	0	0	0	0	0	0	0	0	0	0	0	0	79	0	0	0	0	0	0	0	0	0	0	0	0	0	0
AHNAK2	0	0	0	0	0	76	0	0	0	0	0	0	0	0	0	0	0	0	0	0	0	0	0	0	0	0	0	0	0	0	0	32.5	0	0	0	0	0	0	0	0	0	32	0	0	0	0	0	0	0
COL8A2	0	0	0	0	0	0	0	0	0	0	0	0	0	32	0	0	0	0	0	0	32.5	0	0	0	0	0	0	31.5	0	0	0	0	0	0	0	0	0	0	0	0	0	0	0	0	0	0	0	0	34.5
PRODH	0	32.5	0	0	0	0	0	32	0	0	0	33	0	0	0	0	0	0	0	0	0	0	0	0	0	0	0	0	32	0	33	0	0	0	0	33.5	0	0	0	0	0	0	32.5	0	0	0	0	0	0
DDX19A	0	0	0	0	0	0	0	0	0	0	0	0	0	0	0	0	84	0	0	0	0	0	0	68	0	0	0	0	0	0	0	0	0	0	0	0	0	0	0	0	0	0	0	0	0	0	0	0	77
EDIL3	0	0	0	0	0	0	0	0	0	33.5	0	78	0	0	0	0	0	0	0	0	0	0	0	0	0	0	0	0	0	0	0	0	0	0	0	0	0	0	0	0	0	0	0	0	0	0	0	0	0
ZNF542P	0	0	0	0	0	0	0	32	0	0	0	76	0	0	0	0	0	0	0	0	0	0	0	0	0	0	0	0	0	0	0	0	0	0	0	0	0	0	0	30	0	32	0	0	0	34	0	0	0
KCNB1	0	0	0	0	0	0	0	0	0	0	0	0	0	0	0	0	0	0	0	0	0	0	0	0	0	0	0	0	0	0	0	0	0	0	0	0	0	68	0	0	0	0	0	0	0	76	0	0	0
TMC8	0	0	0	0	73	0	0	0	0	0	0	0	0	0	0	0	0	0	0	0	0	0	0	0	0	0	0	0	0	0	0	0	0	0	0	0	0	0	0	0	0	0	0	0	0	0	0	0	0
CHCHD6	0	0	0	0	0	0	33.5	0	0	0	32.5	0	0	0	0	0	0	0	0	0	0	0	0	0	0	0	0	0	0	0	0	0	0	32	0	0	0	0	0	0	0	0	0	0	0	0	0	0	0
MIIP	0	32.5	0	0	33.5	0	0	0	0	0	0	0	0	32	0	0	0	0	0	0	0	0	0	33.5	0	0	32	0	0	0	0	0	0	0	0	33.5	0	0	32.5	0	0	0	0	0	0	0	32.5	0	0
SEC14L6	0	0	0	0	0	0	0	0	0	0	0	0	0	32	0	0	0	0	34	0	0	0	0	0	0	0	32	0	0	0	0	0	0	0	0	0	0	0	0	0	0	0	0	0	0	0	0	0	0
NPY	0	0	0	0	0	0	0	0	0	0	85	0	0	0	0	0	0	0	0	73	0	0	0	0	0	0	0	0	0	0	0	0	0	0	0	0	0	0	0	0	0	0	0	0	0	0	0	0	0
CPQ	0	0	0	0	85	0	0	0	0	0	0	0	82	0	0	0	0	0	0	0	0	0	0	0	0	0	0	0	0	0	0	0	0	0	0	0	0	0	0	0	0	0	0	0	0	0	0	0	0
RIMS4	0	0	0	0	0	0	0	0	0	0	0	0	0	0	0	0	0	0	0	30.5	0	0	0	0	0	0	0	0	0	0	0	0	0	32	0	0	0	0	0	0	0	0	0	0	0	0	0	0	0
HMCN1	0	0	0	0	0	78	0	0	0	0	0	0	0	0	0	0	0	0	0	0	0	0	0	0	0	75	0	0	0	0	0	0	0	0	0	0	83	0	0	0	0	0	0	0	0	0	0	0	0
TMEM150C	0	0	0	0	0	0	0	0	0	33.5	0	33	0	0	0	0	0	0	0	0	0	0	0	0	0	0	0	0	0	0	0	0	0	0	0	0	0	0	0	0	0	0	32.5	0	0	34	0	0	0
ADM2	0	0	0	0	0	0	0	0	0	0	0	0	0	0	31	0	0	0	0	0	0	0	0	0	0	0	0	0	0	0	0	0	0	0	0	0	0	0	0	0	0	32	0	0	0	0	0	0	0
ATOH8	0	0	0	0	33.5	0	0	0	0	0	0	0	0	0	31	0	0	34	34	0	0	0	0	0	0	0	0	0	0	0	0	0	0	0	0	0	0	0	0	0	0	0	0	0	0	0	0	0	0
BDH1	0	0	0	0	0	0	0	0	0	0	0	33	0	0	31	0	0	0	0	0	0	0	0	0	0	33	0	0	32	0	0	0	0	0	0	0	0	0	0	0	0	0	0	0	0	0	0	0	0
PTH2R	0	0	0	0	0	0	0	0	0	0	0	0	0	0	0	0	0	0	0	0	0	0	0	33.5	0	0	0	0	0	33	0	0	0	0	0	0	0	0	0	0	0	0	0	0	33	0	0	0	0
TMEM132C	0	0	0	0	0	0	0	0	0	0	0	0	0	0	0	0	0	0	0	0	0	0	0	0	0	78	0	67	0	0	0	0	0	0	0	0	0	0	0	0	0	0	0	0	0	0	0	0	0
PRRX2	0	0	0	0	0	32	0	0	0	0	32.5	0	0	0	0	0	0	0	0	0	0	0	0	0	31.5	0	0	31.5	0	0	0	0	0	0	0	0	32	0	0	0	0	0	0	0	0	0	0	0	0
RNASE6	0	0	71	0	0	82	0	0	0	0	0	0	0	0	0	0	0	0	0	0	0	0	0	0	0	67	0	0	0	0	0	0	0	0	0	0	0	0	0	0	0	0	0	0	33	0	0	0	0
F2RL2	0	0	75	0	0	0	0	0	0	0	32.5	0	0	70	0	0	0	0	34	0	0	0	0	0	0	0	0	0	0	0	0	0	0	0	0	0	74	0	0	0	0	0	0	0	0	0	0	0	0
GRIN2D	0	32.5	0	0	0	0	0	0	0	0	0	0	0	0	31	0	0	0	0	0	0	0	0	0	0	0	0	0	0	0	0	0	0	0	0	0	0	0	0	0	32.5	0	0	0	0	0	0	0	0
GPR34	0	0	0	0	0	83	0	0	0	0	0	0	0	0	0	0	34.5	0	0	0	0	0	0	0	0	0	0	0	0	0	0	0	0	0	0	0	79	0	0	0	0	0	0	0	0	0	0	0	0
SPOCK3	0	0	0	0	0	0	0	0	0	0	0	0	0	0	0	32	0	0	0	0	0	70	0	0	0	0	0	0	75	0	0	0	0	0	34.5	0	0	0	0	0	0	0	0	0	0	0	0	0	0
DPF1	0	0	0	0	0	0	0	0	0	0	0	0	0	0	0	0	0	0	0	0	0	0	0	0	89	0	0	0	0	0	0	0	0	0	0	0	0	0	0	0	0	0	0	0	0	0	0	0	0
C2orf69P1	0	0	0	33	0	0	0	0	0	0	0	74	0	0	0	0	0	0	0	0	0	0	0	0	0	0	0	0	0	0	0	0	0	0	0	0	0	0	0	30	0	0	0	0	0	0	0	0	0
REN	32	0	0	0	0	0	0	0	0	0	0	0	0	0	31	0	0	0	0	0	0	0	0	0	0	0	0	0	0	0	0	0	0	0	0	0	0	0	0	0	0	0	0	32.5	0	0	0	0	0
MRGPRF	0	32.5	0	0	0	0	0	32	0	0	32.5	0	0	0	0	32	0	0	34	0	0	0	34	0	0	0	0	0	0	0	0	0	0	0	0	0	0	0	0	0	0	0	0	0	0	0	0	0	0
SCG2	0	0	0	0	0	0	0	0	0	0	0	0	85	0	0	0	0	0	0	0	0	0	0	0	0	0	0	0	0	0	0	0	0	0	75	0	0	0	68	0	0	0	0	0	0	0	0	0	0
CMTM7	0	0	0	0	0	0	0	0	31.5	0	0	0	0	0	0	0	0	0	0	0	0	0	0	0	0	0	0	0	32	0	0	0	0	0	0	0	0	0	0	0	0	0	32.5	0	0	0	0	32.5	34.5
C16orf89	0	0	0	0	0	0	0	0	0	0	0	0	33	0	0	0	0	0	34	0	0	0	0	0	0	69	0	31.5	0	0	0	0	0	0	0	0	0	0	0	0	0	0	0	0	0	0	0	0	0
TMED6	0	0	0	0	0	0	0	0	0	0	0	0	0	32	0	0	0	0	0	0	0	32.5	0	0	0	0	0	0	0	0	0	32.5	0	0	0	33.5	0	0	32.5	0	0	0	0	0	0	34	0	0	0
PCDHB12	32	0	0	0	0	0	0	0	0	0	0	0	0	0	31	0	0	0	0	0	0	0	0	0	0	0	0	0	0	0	0	32.5	0	0	0	0	0	0	0	0	0	32	0	0	0	0	0	0	0
LGMN	0	0	0	33	0	0	0	0	0	0	0	0	0	0	0	0	0	0	0	0	0	0	0	0	0	0	0	0	32	0	0	0	31.5	0	0	0	0	0	0	30	0	0	0	0	0	0	0	0	0
POU3F1	0	0	0	0	0	0	0	0	0	0	0	0	0	0	0	0	0	0	34	0	0	0	0	0	0	33	32	0	0	0	0	0	0	0	0	0	0	0	0	0	0	0	0	0	0	0	0	0	0
BICRAL	0	0	0	0	0	0	0	0	0	0	0	0	0	0	0	0	0	0	0	0	0	0	0	0	0	0	0	0	0	0	0	0	0	0	0	0	0	0	0	0	0	0	0	0	0	0	0	0	0
RNASEK.C17orf49	0	0	0	0	0	0	0	0	0	0	0	0	0	0	0	0	0	0	0	0	0	0	0	0	0	0	0	0	0	0	0	0	0	0	0	0	0	0	0	0	0	0	0	0	0	0	0	0	34.5
ADORA2B	0	0	0	0	0	0	0	0	0	0	0	0	0	0	79	0	0	0	0	0	0	0	0	0	0	0	0	0	0	0	0	0	0	0	0	0	0	0	0	0	0	0	0	0	0	0	0	0	0
BRIP1	0	0	0	0	0	0	0	32	0	0	0	0	0	0	0	0	0	0	0	0	0	0	0	0	0	0	0	0	0	0	0	0	0	0	0	0	0	0	0	0	0	0	0	0	0	0	0	0	0
ESM1	0	0	0	0	0	0	0	0	87	0	0	0	0	0	0	0	0	0	0	0	0	0	0	0	0	0	0	0	0	0	0	0	0	0	0	0	0	0	0	0	88	0	0	0	0	0	0	0	0
JDP2	87	0	0	0	0	0	0	0	0	69	0	0	0	0	0	0	0	0	0	0	0	0	0	0	0	0	0	0	0	0	0	0	0	0	0	0	0	0	0	0	0	0	0	0	0	0	0	0	0
MESD	0	0	0	0	0	0	0	0	0	0	0	0	0	0	0	0	0	0	0	0	0	0	0	0	0	0	0	0	0	0	0	0	0	0	0	0	0	0	0	0	0	0	0	0	0	0	0	0	0
TFPT	0	32.5	0	33	0	0	0	0	0	0	0	0	0	0	0	0	0	34	0	0	0	0	34	0	0	0	0	0	0	0	0	0	0	0	0	0	0	0	0	0	0	0	0	0	0	0	0	0	0
CCDC107	0	0	0	33	0	0	0	0	0	33.5	0	0	0	0	0	0	0	0	0	0	0	0	0	0	0	0	0	0	0	0	0	0	0	0	0	0	0	34	0	30	0	0	0	0	0	0	0	0	0
LAIR1	0	0	0	0	0	0	0	0	0	0	0	0	0	0	0	0	0	0	0	0	0	0	0	0	0	81	0	0	0	0	0	0	0	0	0	0	0	0	0	0	0	0	0	0	0	0	0	0	0
PCDH20	0	0	32.5	0	0	0	0	0	0	0	0	0	0	0	0	0	0	0	0	0	0	0	0	0	0	0	0	0	0	0	0	0	0	0	0	0	0	0	0	0	0	0	0	0	0	0	0	0	0
SULF2	0	0	90	0	0	0	0	0	0	0	0	33	0	0	0	0	0	0	0	0	0	0	0	0	0	0	0	0	0	0	0	0	0	0	0	0	0	0	0	0	0	0	0	0	0	0	0	0	0
ABAT	0	0	0	0	33.5	0	0	0	31.5	0	0	0	0	32	0	0	0	0	0	0	0	0	0	0	0	0	0	0	0	0	0	0	0	0	0	33.5	0	0	0	0	0	0	32.5	0	0	0	0	0	0
TVP23B	0	0	0	0	0	0	0	0	0	0	0	0	0	0	0	0	0	0	0	0	0	0	0	0	0	0	0	31.5	0	0	0	0	0	0	0	0	0	0	0	0	0	0	0	0	0	0	0	0	0
TTC30A	0	0	0	0	0	0	0	32	0	0	0	0	0	0	31	32	0	0	0	0	0	0	0	0	0	0	0	0	0	0	0	0	0	0	0	0	0	0	0	0	0	0	0	32.5	0	0	32.5	0	0
SCN7A	0	0	0	0	0	0	0	0	0	0	0	0	0	0	0	0	77	0	0	72	0	0	0	0	0	0	0	0	0	0	0	0	0	0	0	0	0	72	0	0	0	0	0	0	0	0	0	0	0
CCBE1	0	0	0	0	0	0	0	0	0	0	0	0	0	0	31	0	0	0	0	0	0	0	0	0	0	0	0	0	0	33	0	0	0	0	0	0	0	0	0	30	0	0	0	0	0	0	0	0	0
MAP9	0	0	0	0	0	0	0	0	0	0	0	0	0	0	64	0	0	0	0	0	0	0	0	0	0	0	0	0	0	0	0	0	0	0	0	0	0	0	0	0	0	0	0	0	0	0	0	0	0
LINGO1	32	0	0	0	0	0	0	0	0	0	0	0	0	0	0	0	0	0	0	0	0	0	0	0	0	0	0	0	0	0	0	0	0	0	0	0	0	0	0	0	0	0	0	0	0	0	71	0	0
IL1R1	0	0	0	0	0	0	0	0	0	0	0	0	0	0	0	0	34.5	34	0	0	0	0	0	0	0	33	0	0	0	0	0	0	0	0	34.5	0	0	34	0	0	0	0	0	0	0	0	0	0	0
IL6	0	0	0	0	0	0	33.5	0	0	33.5	0	0	0	0	0	0	0	34	0	0	0	0	0	0	0	0	0	0	0	0	0	0	0	0	0	0	0	0	0	0	0	0	0	32.5	0	0	0	0	0
LIF	0	0	0	0	0	0	0	0	0	33.5	0	0	0	0	0	0	0	0	0	0	0	0	0	0	0	0	0	0	0	0	33	0	0	0	34.5	0	0	0	0	0	0	0	0	0	0	34	0	0	0
FAM98C	0	0	0	0	33.5	0	0	0	0	0	0	0	0	0	0	0	0	0	0	0	0	0	0	0	0	0	0	0	0	0	33	0	0	0	0	0	0	0	32.5	0	0	0	0	0	0	0	0	0	0
ADRA2C	0	0	0	0	0	0	0	0	0	0	0	0	0	0	0	0	0	0	34	0	0	0	0	0	0	0	0	31.5	0	0	0	0	0	0	0	0	0	0	0	0	0	0	0	0	0	0	0	0	0
BCL3	32	0	0	0	0	0	0	0	0	0	0	0	0	0	0	0	0	0	0	0	0	0	0	0	0	0	0	0	32	0	0	0	31.5	0	0	0	0	0	0	0	0	0	0	32.5	0	0	0	0	0
TWIST1	0	0	0	0	0	32	33.5	0	0	0	0	33	0	0	0	0	0	0	0	0	0	0	0	0	0	0	0	0	0	0	0	0	0	0	0	0	0	34	0	30	0	0	0	0	0	0	0	0	0
SHISA6	0	0	0	0	0	0	0	0	0	0	0	0	0	0	0	0	0	0	0	0	0	0	0	0	0	0	0	0	0	0	0	0	0	0	0	0	0	0	0	0	0	0	0	0	0	0	0	0	98
EIF2B5	0	0	0	0	0	0	0	32	0	0	0	0	0	0	0	0	0	0	0	0	0	0	0	0	0	0	0	0	32	0	0	0	0	0	0	0	0	0	0	0	0	32	0	0	0	0	0	0	0
PDGFRA	0	0	0	33	0	0	0	0	0	0	0	0	0	0	31	0	0	0	0	0	0	0	0	0	0	0	32	0	0	0	0	0	0	0	0	0	0	0	0	0	0	0	0	0	0	34	0	0	0
PCDHB6	67	0	0	0	0	0	0	0	0	33.5	0	0	0	0	0	0	0	0	0	0	0	0	0	0	0	0	0	0	0	0	0	0	0	0	0	0	0	0	0	0	0	32	0	0	0	0	0	0	0
RBP4	0	0	0	0	0	0	0	0	0	0	0	0	0	0	0	0	0	0	0	0	0	0	0	0	0	0	32	0	0	0	0	0	65	0	0	0	0	0	0	30	0	0	0	0	0	0	0	0	0
TMEM159	0	0	0	0	0	0	0	0	0	0	0	0	33	0	0	0	0	0	0	0	0	32.5	0	0	0	0	32	0	0	0	0	0	0	0	0	0	0	0	0	30	0	0	0	0	0	0	32.5	0	0
ARPC1B	0	0	0	0	0	0	0	0	0	0	0	0	0	0	0	0	0	0	0	30.5	0	0	0	0	31.5	0	0	0	32	0	0	0	0	0	0	33.5	0	0	0	0	0	0	0	0	0	0	0	0	0
ST8SIA6	0	0	76	0	0	0	0	0	0	0	0	0	0	0	0	0	0	0	0	0	0	0	0	0	0	0	0	0	0	0	0	0	0	0	0	0	0	0	0	0	0	0	0	0	0	0	0	0	0
KCNJ8	0	0	0	0	0	0	0	0	0	0	0	0	0	0	0	0	0	0	0	0	0	0	0	0	0	68	0	0	0	0	0	0	0	0	0	0	0	0	0	0	0	0	0	0	0	0	0	0	34.5
AOC1	0	0	0	0	72	0	0	0	0	0	0	0	33	0	0	0	0	0	0	0	0	0	0	0	0	0	0	0	0	0	0	0	0	0	0	0	0	0	0	0	0	0	0	0	0	0	0	0	0
WISP1	0	0	0	0	0	0	0	0	0	0	0	0	0	0	0	0	0	0	0	0	0	0	0	0	0	79	0	0	0	0	0	0	0	0	0	0	0	0	0	0	0	0	0	0	0	0	0	0	34.5
BMPR1A	0	0	0	0	0	0	75	32	0	0	0	0	0	0	0	0	0	0	0	0	0	0	0	0	0	0	0	0	0	0	0	32.5	0	0	0	0	0	0	0	0	0	0	0	0	0	0	0	0	0
HRH4	0	0	0	0	0	0	0	0	0	0	0	0	0	0	0	0	0	0	0	0	0	0	0	0	0	0	0	0	0	0	0	0	0	0	0	0	0	0	0	0	0	0	0	0	0	0	0	0	0
CAPN13	0	0	0	0	0	0	0	0	0	0	0	0	0	0	0	0	0	0	0	0	0	0	0	0	0	0	72	0	0	0	0	0	0	0	0	0	0	0	0	0	0	0	0	0	0	0	0	0	0
GRIK2	0	0	0	0	0	0	0	0	0	0	0	0	0	0	0	0	0	76	0	0	0	0	95	0	0	0	0	0	0	0	0	0	0	0	0	0	0	0	0	0	0	0	0	0	0	0	0	0	0
ZNF365	0	0	0	0	0	0	0	0	0	0	0	86	0	0	0	0	0	0	0	0	0	0	0	0	0	0	0	0	0	0	0	0	0	0	0	0	0	0	0	0	0	85	0	0	0	0	0	0	0
APOD	0	0	0	0	0	0	0	0	0	0	0	0	0	0	0	32	34.5	0	0	0	0	0	34	0	0	33	0	0	0	0	0	0	0	0	0	0	0	0	0	0	0	0	0	0	0	0	0	0	0
FAIM2	0	0	0	0	0	0	0	32	0	0	0	0	0	0	0	0	0	0	0	0	0	0	0	0	0	0	0	0	71	0	0	0	0	0	0	0	0	0	0	0	0	0	0	0	0	0	0	0	0
HOXB4	0	0	0	0	0	0	0	0	0	0	0	0	0	0	0	0	0	0	0	0	0	0	0	0	0	0	0	0	0	0	0	0	0	0	0	0	0	0	0	0	0	0	0	0	0	0	0	0	0
PCBP3	0	0	0	0	0	0	0	0	0	0	0	0	0	0	0	0	0	0	34	0	32.5	0	0	0	0	0	0	0	0	0	0	0	0	0	0	0	0	0	0	0	0	0	0	0	0	0	0	0	0
IGFBP2	0	0	0	0	0	0	0	0	0	0	0	0	0	0	0	0	0	0	0	0	0	0	0	0	0	0	0	0	0	33	0	0	0	0	0	0	0	0	0	0	0	0	0	0	0	0	0	0	0
ACAN	0	0	0	0	0	0	0	0	0	0	0	0	0	0	0	0	0	0	0	0	0	0	0	0	0	0	0	0	0	0	0	0	0	0	0	0	0	0	0	0	0	32	0	0	0	0	0	0	0
ZDHHC22	0	0	0	0	0	85	0	0	0	0	0	0	0	0	0	0	0	0	0	81	0	0	0	0	0	0	0	0	0	0	0	0	0	0	0	0	0	0	0	0	0	0	0	0	0	0	0	0	0
A4GALT	0	0	0	0	0	0	33.5	0	0	0	0	0	0	0	0	0	34.5	0	0	0	0	0	0	0	0	0	0	0	32	0	0	0	0	0	0	0	0	0	0	0	0	0	0	0	0	0	0	0	0
EFEMP2	0	0	0	0	0	0	0	0	0	0	0	0	0	0	0	0	0	0	0	0	0	0	0	0	0	0	0	0	0	0	0	0	31.5	0	0	0	0	0	0	0	0	0	0	0	0	0	0	0	0
TRIOBP	32	0	0	0	0	0	0	0	0	0	0	0	0	0	0	0	0	0	0	0	0	32.5	0	0	0	0	0	0	0	0	0	0	0	0	0	0	0	0	0	0	0	0	0	0	0	0	0	0	0
CDH12	0	0	0	0	0	0	0	0	0	81	0	0	0	0	0	0	0	0	0	0	0	0	0	0	0	0	0	0	0	0	0	0	0	0	0	0	0	0	0	0	0	0	0	0	0	0	0	0	0
ESPNL	0	0	0	0	0	0	0	0	0	0	0	0	0	0	0	0	0	0	34	0	0	0	0	0	0	0	32	0	0	0	0	0	0	0	0	0	0	0	0	0	0	0	0	0	33	0	0	0	0
FYN	0	0	0	0	0	0	0	32	0	0	0	0	0	0	0	0	0	0	0	0	0	0	34	0	0	0	0	0	0	0	0	0	31.5	0	0	0	0	0	0	0	0	0	0	0	0	0	0	0	0
TWSG1	0	0	0	0	0	32	0	0	0	0	0	0	66	0	0	0	0	0	0	0	0	0	0	0	0	0	0	0	0	0	0	0	0	0	0	0	32	0	0	0	0	0	0	0	0	0	0	0	0
CXXC4	0	0	0	0	0	0	0	0	0	0	0	0	0	0	75	0	0	0	0	0	0	0	0	0	0	0	0	0	0	0	0	0	0	0	0	0	0	0	0	0	0	0	0	0	0	87	0	0	0
SLC34A2	0	0	0	0	0	0	0	0	0	0	0	0	0	0	0	0	0	0	0	0	0	0	0	0	0	0	0	0	0	0	0	32.5	0	0	0	0	0	0	0	30	0	0	0	0	0	0	0	0	0
C5orf46	0	0	0	0	0	64	0	0	0	0	0	0	0	0	0	0	0	0	0	0	0	0	0	0	0	33	0	0	0	0	0	0	0	0	0	0	0	0	0	0	0	0	0	0	0	0	0	0	0
STARD10	0	0	0	0	0	0	0	0	0	0	32.5	0	0	0	0	0	0	34	0	0	0	0	0	0	0	0	32	0	0	0	0	0	0	0	0	0	0	0	0	0	0	0	0	0	0	0	0	0	0
TEKT1	0	0	32.5	0	0	0	0	0	0	0	0	0	0	0	0	0	0	0	0	0	0	0	0	0	0	0	0	0	0	0	0	0	0	32	0	0	32	0	0	0	0	0	0	0	0	0	0	0	0
MAFG	0	0	0	0	0	0	0	0	0	0	0	0	0	0	0	0	0	0	0	0	0	0	0	0	0	33	32	0	0	0	0	0	0	0	0	0	0	0	0	0	0	0	0	0	0	0	0	0	0
APBB1IP	0	0	0	0	0	91	0	0	0	0	0	0	0	0	0	0	0	0	0	0	0	0	0	0	0	0	0	0	0	0	0	0	0	0	0	0	0	0	0	0	0	0	0	0	0	0	0	0	0
DAPK3	0	0	0	0	0	0	0	0	0	0	0	0	0	0	0	0	0	0	0	0	0	0	0	0	0	87	0	0	0	0	0	0	0	0	0	0	0	0	0	0	0	0	0	0	0	0	0	0	0
HOXD1	0	0	0	0	0	0	0	0	0	0	0	0	0	0	0	0	0	0	0	0	0	0	0	0	0	0	0	0	0	0	0	0	0	0	0	0	0	0	0	0	0	0	0	0	0	0	0	0	0
HNRNPCP4	0	0	0	0	0	0	0	0	0	0	0	0	0	0	0	0	0	0	0	0	0	0	0	0	0	0	0	0	0	0	0	32.5	0	0	0	0	0	0	0	30	0	0	0	0	33	0	0	0	0
CST7	0	0	0	0	0	0	0	0	0	0	0	0	0	0	0	0	0	0	0	30.5	0	0	0	0	0	0	0	0	0	0	0	0	0	0	0	0	0	0	0	0	0	0	0	32.5	0	0	0	32.5	0
PCDHB4	32	0	0	0	0	0	0	0	0	0	0	0	0	0	31	0	0	0	0	0	0	0	0	0	0	0	0	0	0	0	0	0	0	0	0	0	0	0	0	0	0	32	0	0	0	0	0	0	0
CCDC181	0	0	0	0	0	0	0	0	0	0	0	0	0	0	78	0	0	0	0	0	0	0	0	0	0	0	0	0	0	0	0	0	0	0	0	0	0	0	0	0	0	0	0	0	0	0	0	0	0
FAM20A	0	0	0	0	0	0	0	0	0	0	0	0	0	0	0	0	0	0	0	0	0	0	0	0	0	0	0	84	0	0	0	0	0	0	0	0	0	0	0	0	73	0	0	0	0	0	0	0	0
TCTN1	0	0	0	0	0	0	0	0	0	0	0	0	0	0	0	0	0	0	0	0	0	0	0	0	0	0	0	0	0	0	0	0	0	0	0	0	0	0	0	0	0	0	0	0	0	0	0	0	0
ZC2HC1A	0	0	0	0	0	0	0	0	0	0	0	0	77	0	0	0	0	0	0	0	0	0	0	0	0	0	0	0	0	0	0	0	0	0	0	0	0	0	0	0	0	0	0	0	0	0	0	0	0
TNFRSF19	0	0	0	0	0	0	0	69	0	0	0	0	0	0	0	0	0	0	0	0	0	0	79	0	0	0	0	0	0	0	0	0	0	0	0	0	0	0	0	0	0	0	0	0	0	0	0	0	0
AC239809.2	0	0	0	0	0	0	0	0	0	0	0	0	0	0	0	0	0	0	0	0	0	0	77	0	0	0	0	0	0	0	0	0	0	0	0	0	0	0	0	0	0	0	0	0	0	0	0	0	0
ZNF286A	0	0	0	0	0	0	0	0	0	0	0	0	0	0	0	74	0	0	0	0	0	0	0	0	0	0	0	0	0	0	0	0	0	0	0	0	0	0	0	0	0	0	0	0	0	0	0	0	0
TCP1	0	0	0	0	0	0	0	0	0	0	0	0	0	0	0	0	0	0	0	0	0	0	0	0	0	0	0	0	0	0	0	0	0	0	0	0	0	0	0	0	0	0	0	0	0	0	0	0	73
LIMCH1	0	0	0	0	0	0	0	0	0	0	0	0	0	0	0	0	0	0	0	0	0	0	0	0	0	0	0	0	0	0	0	0	0	0	0	0	0	0	0	0	0	0	0	0	0	0	0	0	0
MRM3	0	0	0	0	0	0	0	0	0	0	0	0	71	0	0	0	0	0	0	0	0	0	0	0	0	0	0	0	0	0	0	0	0	0	34.5	0	0	0	0	0	0	0	0	0	0	0	0	0	0
AIF1	0	0	0	0	0	70	0	0	0	0	0	0	0	0	0	0	0	0	0	0	0	0	0	0	0	33	0	0	0	0	0	0	0	0	0	0	0	0	0	0	0	0	0	0	0	0	0	0	0
NUDT1	0	0	0	69	0	0	0	0	0	0	0	0	0	0	0	0	0	0	0	0	0	0	0	0	0	0	0	0	0	0	0	0	0	0	0	0	0	0	0	0	0	0	0	0	0	0	0	0	0
UBL4A	0	0	0	0	0	0	0	0	0	0	0	0	0	0	0	0	0	34	0	0	0	0	69	0	0	0	0	0	0	0	0	0	0	0	0	0	0	0	0	0	0	0	0	0	0	0	0	0	0
ZNF823	0	0	0	0	0	0	0	0	0	0	0	0	0	0	0	0	0	0	0	0	0	0	0	0	0	0	0	0	0	0	0	0	0	0	0	0	0	0	0	0	0	0	0	68	0	0	0	0	0
MPV17L2	0	0	0	0	33.5	0	0	0	0	0	0	0	0	0	0	0	0	34	0	0	0	0	34	0	0	0	0	0	0	0	0	0	0	0	0	0	0	0	0	0	0	0	0	0	0	0	0	0	0
CCL22	0	0	0	0	0	0	0	0	0	33.5	0	0	0	0	0	0	0	0	0	0	0	0	0	0	0	0	0	0	0	0	0	0	0	0	0	0	0	0	0	0	0	32	0	0	0	0	0	0	0
TMEM59L	0	0	0	0	0	0	0	0	0	0	0	0	0	0	0	0	0	0	0	0	0	0	0	0	0	0	0	0	0	0	0	0	31.5	0	0	0	0	0	0	0	0	0	0	0	0	0	0	0	0
FBLN1	0	0	0	0	0	0	0	0	0	0	32.5	0	0	0	0	0	0	0	0	0	0	0	0	0	0	33	0	0	0	0	0	0	0	0	0	0	0	0	0	0	0	0	0	0	0	0	0	0	0
NEBL	0	0	0	0	33.5	0	0	0	0	0	0	0	0	0	0	0	0	0	0	0	0	0	0	0	0	0	0	0	0	0	0	32.5	0	0	0	0	0	0	0	0	0	0	0	0	0	0	0	0	0
NTRK1	0	32.5	0	0	0	0	0	0	0	0	0	0	0	0	0	0	0	0	0	0	0	0	0	0	0	0	0	0	0	0	0	0	0	32	0	0	0	0	0	0	0	0	0	0	0	0	0	0	0
SAMSN1	0	0	0	0	0	0	0	0	0	0	0	0	0	0	0	0	0	0	0	0	0	0	0	0	0	0	0	31.5	0	33	0	0	0	0	0	0	0	0	0	0	0	0	0	0	0	0	0	0	0
CYBRD1	0	0	0	0	33.5	0	0	0	0	0	0	0	0	0	0	0	0	0	0	0	0	0	0	0	0	0	0	0	0	0	0	0	0	0	0	0	0	0	0	0	0	0	0	0	0	0	0	0	0
NNMT	0	0	0	0	0	0	0	0	0	0	0	0	0	0	0	0	0	0	0	0	0	0	0	0	0	33	0	31.5	0	0	0	0	0	0	0	0	0	0	0	0	0	0	0	0	0	0	0	0	0
MYCN	0	32.5	0	0	0	0	0	0	0	0	32.5	0	0	0	0	0	0	0	0	0	0	0	0	0	31.5	0	0	0	0	0	0	0	0	0	0	0	0	0	0	0	0	0	0	0	0	0	0	0	0
PTPRC	0	0	0	0	0	0	0	0	0	0	0	0	33	0	0	0	0	0	0	0	0	0	0	0	0	0	32	0	0	33	0	0	0	0	0	0	0	0	0	0	0	0	0	0	0	0	0	0	0
CSPG4P10	0	0	0	0	0	0	33.5	0	0	0	0	0	0	0	0	0	0	0	0	0	0	0	0	0	0	0	0	0	0	0	0	0	0	0	0	0	0	0	0	0	0	0	0	0	0	0	0	0	0
PTPRU	0	32.5	0	0	0	0	0	0	0	0	0	0	0	0	0	0	0	0	0	0	0	0	0	0	0	0	0	0	0	0	0	0	0	0	0	0	0	0	0	0	0	0	0	0	0	0	0	0	0
SLC6A9	0	0	0	0	0	0	0	0	0	0	0	0	0	0	31	0	0	0	0	0	0	0	0	0	0	0	0	0	0	0	0	32.5	0	0	0	0	0	0	0	0	0	0	0	0	0	0	0	0	0
LMBRD1	0	0	0	0	0	0	0	0	0	0	0	0	0	0	0	0	0	0	0	0	0	0	0	0	31.5	0	0	31.5	0	0	0	0	0	0	0	0	0	0	0	0	0	0	0	0	0	0	0	0	0
GLIS2	0	0	0	0	0	0	0	0	0	0	0	0	0	0	0	0	0	0	0	0	0	0	0	0	0	0	32	31.5	0	0	0	0	0	0	0	0	0	0	0	0	0	0	0	0	0	0	0	0	0
HNF1A	0	0	0	0	0	0	0	0	0	0	0	0	0	0	0	0	0	0	0	0	0	0	0	0	0	0	0	0	0	0	0	0	0	0	0	0	0	0	0	0	0	0	0	0	33	0	0	0	0
VPS11	32	0	0	0	0	0	0	0	0	0	0	0	0	0	0	0	0	0	0	0	0	32.5	0	0	0	0	0	0	0	0	0	32.5	0	0	0	0	0	0	0	0	0	0	0	0	0	0	0	0	0
PIGY	0	0	0	0	0	0	0	0	0	0	0	0	0	0	0	0	0	0	0	0	0	0	0	0	31.5	0	0	0	0	0	0	0	0	0	0	0	0	0	0	0	0	0	0	0	0	0	0	0	0
C7orf61	0	0	0	0	0	0	0	0	0	0	0	0	0	0	0	0	0	0	0	0	0	0	0	0	0	0	0	0	0	0	0	0	0	0	0	0	0	0	0	0	0	0	0	0	0	0	0	0	0
SBK3	0	0	0	0	0	0	0	0	0	0	0	0	0	0	0	0	0	0	0	0	0	0	0	0	0	0	0	0	0	0	0	0	0	0	0	0	0	0	0	30	0	0	0	0	0	0	0	0	0
MAP3K19	0	0	0	0	0	0	0	0	0	0	0	0	0	0	0	0	0	0	0	0	0	0	0	0	0	0	0	0	0	0	0	0	0	0	0	0	0	0	0	0	0	0	0	0	0	0	0	0	0
ZSWIM7	0	0	0	0	0	0	0	0	0	0	0	33	0	0	0	0	0	0	0	0	0	0	0	0	0	0	0	0	0	0	0	0	0	0	0	0	0	0	0	0	0	0	0	0	0	0	0	0	0
PLGRKT	0	0	0	0	0	0	0	0	0	0	0	0	0	0	0	0	0	0	0	0	0	0	0	0	0	0	0	0	0	0	0	0	0	0	70	0	0	0	0	0	0	0	0	0	0	0	0	0	0
HS2ST1	0	0	0	0	0	0	33.5	0	0	0	0	0	0	0	0	0	0	0	0	0	0	0	0	0	0	0	0	0	0	0	0	0	0	0	0	0	0	0	0	0	0	0	0	0	0	0	0	0	0
RIOK2	0	0	0	0	0	0	0	0	0	0	0	0	0	0	0	0	0	0	0	0	68	0	0	0	0	0	0	0	0	0	0	0	0	0	0	0	0	0	0	0	0	0	0	0	0	0	0	0	34.5
CRH	0	0	0	0	0	0	0	0	0	0	0	0	0	0	0	0	0	0	0	30.5	0	0	0	0	0	0	0	0	0	0	0	0	0	0	0	0	0	0	0	0	0	0	0	0	0	0	0	0	0
IGF1	0	0	0	0	0	0	33.5	0	0	0	0	0	0	0	0	0	0	0	0	0	0	0	0	0	0	0	0	0	0	0	0	0	0	0	0	0	0	0	0	0	0	0	0	0	0	0	0	0	0
RGS6	0	0	0	0	0	0	0	0	0	0	0	0	0	0	0	0	0	0	0	0	0	0	0	0	0	0	0	0	0	0	0	0	0	0	0	0	0	0	0	0	0	0	0	0	0	0	0	0	0
RRAGD	0	0	0	0	0	0	0	0	0	0	0	0	0	0	0	0	0	0	0	0	0	0	0	0	0	0	0	0	0	0	0	0	0	0	0	0	0	0	0	0	0	0	0	0	0	0	0	0	0
NR4A1	0	0	0	0	0	0	0	0	0	0	0	0	0	0	0	0	0	0	0	0	0	0	0	0	0	0	0	0	0	0	0	0	0	0	0	0	0	0	0	0	0	0	0	32.5	0	0	0	0	0
ZFP36	0	0	0	0	0	0	33.5	0	0	0	0	0	0	0	0	0	0	0	0	0	0	0	0	0	0	33	0	0	0	0	0	0	0	0	0	0	0	0	0	0	0	0	0	0	0	0	0	0	0
DOLPP1	0	0	0	0	0	0	0	32	0	0	0	0	0	0	0	0	0	0	0	0	0	0	0	0	0	0	0	0	0	0	0	0	0	0	0	0	0	0	0	0	0	0	0	0	0	34	0	0	0
FHL2	0	0	0	0	0	0	0	0	0	0	0	33	0	0	0	0	0	0	0	0	0	0	0	0	0	0	0	0	0	0	0	0	0	0	0	0	0	34	0	0	0	0	0	32.5	0	0	0	0	0
ALOX5AP	0	0	32.5	0	0	0	0	0	0	0	0	0	0	0	0	0	0	0	0	0	0	0	0	0	0	0	0	0	0	0	0	0	0	0	0	0	0	0	0	0	0	0	0	0	0	0	0	0	0
PPFIBP2	0	0	0	0	0	0	0	0	0	0	0	33	0	0	0	0	0	0	0	0	0	0	0	0	0	0	0	0	0	0	0	0	0	0	0	0	0	0	0	0	0	0	0	0	0	0	0	0	0
TMCC3	32	0	0	0	0	0	0	0	0	0	0	0	0	0	0	0	0	0	0	0	0	0	0	0	0	0	0	0	0	0	0	0	0	0	0	0	0	0	0	0	0	0	0	0	0	0	0	0	0
OSR1	0	0	0	0	0	0	0	0	0	0	0	0	0	0	0	0	0	0	34	0	0	0	0	0	0	0	0	31.5	0	0	0	0	0	0	0	0	0	0	0	0	0	0	0	0	0	0	0	0	0
SCNM1	0	0	0	0	0	0	0	0	0	0	0	0	0	0	0	0	0	0	0	65	0	0	0	0	0	0	0	0	0	0	0	0	0	0	0	0	0	0	0	0	0	0	0	0	0	0	0	0	0
SLC9B2	0	0	0	0	0	0	0	0	0	0	0	0	0	0	0	0	0	0	0	0	0	0	0	0	0	0	0	0	0	0	0	0	0	0	0	0	0	0	0	0	0	0	0	32.5	0	0	0	0	0
BHMT2	0	0	0	0	0	0	0	0	0	0	0	0	0	0	0	0	34.5	0	0	0	0	0	0	0	0	0	0	0	0	0	0	0	0	0	0	0	0	0	0	0	0	0	0	0	0	0	0	0	0
TMEM158	0	0	0	0	0	32	0	0	0	0	0	0	0	0	0	32	0	34	0	0	0	0	0	0	0	0	0	0	0	0	0	0	0	0	0	0	0	0	0	0	0	0	0	0	0	0	0	0	0
CDHR1	0	0	0	0	0	0	0	0	0	0	0	0	0	0	0	0	0	0	0	0	0	0	0	0	0	0	0	0	0	0	0	0	0	0	0	0	0	0	0	0	0	0	0	0	0	0	0	0	0
CLIC3	0	0	0	0	0	0	0	0	0	0	0	0	0	0	0	0	0	0	0	0	0	0	0	0	0	0	0	0	0	0	0	0	0	0	0	0	0	0	0	0	0	0	0	32.5	0	0	32.5	0	0
NAALAD2	0	0	0	0	0	0	0	0	0	0	0	0	33	0	0	0	0	0	0	0	0	0	0	0	0	0	0	0	0	0	0	0	0	0	0	33.5	0	0	0	0	0	0	0	0	0	0	0	0	0
PTGES	0	0	0	0	0	0	0	0	0	0	0	0	0	0	0	0	0	0	0	0	0	0	0	0	0	0	0	0	0	0	0	0	0	0	0	0	0	0	0	0	0	0	0	32.5	0	0	0	0	0
SARS	0	0	0	0	0	0	0	0	0	0	0	0	0	0	31	0	0	0	0	0	0	0	0	0	0	0	0	0	0	0	0	0	0	0	0	0	0	0	0	0	0	0	0	0	0	0	0	0	0
FAM206A	0	0	0	0	0	0	0	0	0	0	0	0	0	0	0	0	0	0	0	0	0	0	96	0	0	0	0	0	0	0	0	0	0	0	0	0	0	0	0	0	0	0	0	0	0	0	0	0	0
TNFAIP8L3	0	0	0	0	0	0	0	0	0	0	0	0	0	0	0	0	0	0	0	0	0	0	0	0	0	0	0	0	0	0	0	0	0	0	0	0	0	0	0	30	0	0	0	0	0	0	0	0	0
AQP9	0	0	32.5	0	0	0	0	0	0	0	0	0	0	0	0	0	0	0	0	0	0	0	0	0	0	0	0	0	0	0	0	0	0	0	0	0	0	0	0	0	0	0	0	0	0	0	0	0	0
B3GNT9	0	0	0	0	0	0	0	0	0	0	0	0	0	0	0	0	0	0	0	0	0	0	0	0	0	0	0	0	0	0	0	0	0	0	0	0	0	0	0	0	0	0	0	0	0	0	0	0	0
FNDC5	0	0	0	0	0	0	0	0	0	0	0	0	0	0	31	0	0	0	0	0	0	0	0	0	0	0	0	0	0	0	0	0	0	0	0	0	0	0	0	0	0	0	0	0	0	0	0	32.5	0
FXR1	0	0	0	0	0	0	0	0	0	0	0	0	0	0	0	0	0	0	0	0	0	0	0	0	0	0	0	31.5	0	0	0	0	0	0	0	0	0	0	0	0	0	0	0	0	0	0	0	0	0
SVOP	0	0	0	0	0	0	0	0	0	0	0	0	0	0	31	0	0	0	0	0	0	0	0	0	0	0	64	0	0	0	0	0	0	0	0	0	0	0	0	0	0	0	0	0	0	0	0	0	0
ITGAV	0	0	0	0	0	0	0	0	0	0	0	0	0	0	0	0	0	0	0	30.5	0	0	0	0	0	0	0	0	0	0	0	0	0	0	0	0	0	0	0	0	0	0	0	0	0	0	0	0	0
NFASC	0	0	0	0	0	0	0	0	0	0	0	0	0	0	0	0	0	0	0	0	0	0	0	0	0	0	0	0	0	0	0	0	0	0	0	0	0	0	0	0	0	0	0	0	0	0	0	0	0
PTTG1IP	0	0	0	0	0	0	0	0	0	0	0	0	0	0	0	0	0	0	0	0	0	0	0	0	0	0	0	0	0	0	0	0	0	0	0	0	0	0	0	0	0	0	0	0	0	0	0	0	0
LRFN2	0	0	0	0	0	0	0	0	0	0	0	0	0	0	0	0	0	0	0	0	0	0	0	0	0	0	0	0	0	0	0	0	0	0	0	0	0	0	0	0	0	0	0	0	0	0	0	0	0
AC009093.3	0	0	0	0	0	0	0	0	0	0	0	0	0	0	0	0	0	0	0	0	0	0	0	0	0	0	0	0	0	0	0	0	0	0	0	0	0	0	0	0	0	0	0	0	0	0	0	0	0
ANGPTL5	0	0	0	0	0	0	0	0	0	0	0	0	0	0	0	0	0	0	0	0	0	0	0	0	0	0	0	0	0	0	0	0	0	0	0	0	0	0	0	0	0	0	0	0	0	0	0	0	0
CNTN1	0	0	0	0	0	0	0	0	0	0	0	0	0	0	0	0	0	0	0	0	0	0	0	0	0	0	0	0	0	0	0	0	0	0	0	0	0	0	0	0	0	0	0	0	0	93	0	0	0
ERICH5	0	0	0	0	0	0	0	0	0	0	0	0	0	0	0	0	0	0	0	0	0	0	0	0	0	0	0	0	0	0	0	0	0	0	0	0	0	0	0	0	0	0	0	0	0	0	0	0	0
PCDH7	0	0	0	0	0	0	0	0	0	0	0	0	0	0	0	0	0	0	0	0	0	0	0	0	0	0	0	0	0	0	0	0	0	0	0	0	0	0	0	0	0	0	0	0	0	0	0	0	0
COLGALT2	0	0	0	0	0	0	0	0	0	0	0	0	0	0	0	0	0	0	0	0	0	0	0	0	0	0	0	0	0	0	0	0	0	0	0	0	0	0	0	0	0	0	91	0	0	0	0	0	0
RORB	0	0	0	0	0	0	0	0	91	0	0	0	0	0	0	0	0	0	0	0	0	0	0	0	0	0	0	0	0	0	0	0	0	0	0	0	0	0	0	0	0	0	0	0	0	0	0	0	0
PCSK2	0	0	0	0	0	0	0	0	0	0	0	0	0	0	0	0	0	0	0	0	0	0	0	0	0	0	0	0	0	0	0	0	0	0	90	0	0	0	0	0	0	0	0	0	0	0	0	0	0
NLRP10	0	0	0	0	0	0	0	0	0	0	0	0	0	0	0	0	0	0	0	0	0	0	0	0	0	0	0	0	0	0	0	0	0	0	0	0	0	0	0	0	0	0	0	0	0	0	0	0	0
PIGH	0	0	0	0	0	0	0	0	0	0	0	0	0	0	0	0	0	0	0	0	0	0	0	0	0	89	0	0	0	0	0	0	0	0	0	0	0	0	0	0	0	0	0	0	0	0	0	0	0
AL022324.1	0	0	0	0	0	0	0	0	0	0	0	0	0	0	0	0	0	0	0	0	0	0	0	0	0	88	0	0	0	0	0	0	0	0	0	0	0	0	0	0	0	0	0	0	0	0	0	0	0
CIT	0	0	0	0	0	0	0	0	0	0	0	0	0	0	0	0	0	0	0	0	0	0	0	0	0	0	0	0	0	0	0	0	0	0	0	0	0	0	0	0	0	0	0	0	0	0	0	0	0
GALNT13	0	0	0	0	0	0	0	0	0	0	0	0	0	0	0	0	0	0	0	0	0	0	0	0	0	0	0	0	0	0	0	0	0	0	0	0	0	0	0	0	0	0	0	0	0	0	0	0	0
EIF4E3	0	0	0	0	0	0	0	0	0	0	0	0	87	0	0	0	0	0	0	0	0	0	0	0	0	0	0	0	0	0	0	0	0	0	0	0	0	0	0	0	0	0	0	0	0	0	0	0	0
PCDHA1	0	0	0	0	0	0	0	0	0	0	0	0	0	0	0	0	0	0	0	0	0	0	0	0	0	0	0	0	0	0	0	0	0	0	0	0	0	0	0	0	0	0	0	0	0	0	0	0	0
GJC3	0	0	0	0	0	0	0	0	0	86	0	0	0	0	0	0	0	0	0	0	0	0	0	0	0	0	0	0	0	0	0	0	0	0	0	0	0	0	0	0	0	0	0	0	0	0	0	0	0
KCNJ6	0	0	0	0	0	0	0	0	0	0	0	0	0	0	0	0	0	0	0	0	0	0	0	0	0	0	0	0	0	0	0	0	0	0	0	0	0	0	0	0	0	0	0	0	0	85	0	0	0
SYNDIG1L	0	0	0	0	0	0	0	0	0	0	0	85	0	0	0	0	0	0	0	0	0	0	0	0	0	0	0	0	0	0	0	0	0	0	0	0	0	0	0	0	0	0	0	0	0	0	0	0	0
KAZN	0	0	0	0	0	0	0	0	0	0	0	0	0	0	0	0	0	0	0	0	0	0	0	0	0	0	0	0	0	0	0	0	0	0	0	0	0	0	0	0	0	0	0	0	0	0	0	0	0
TRIM11	0	0	0	0	0	0	0	0	0	0	0	0	0	0	0	0	0	0	0	0	0	0	0	0	0	84	0	0	0	0	0	0	0	0	0	0	0	0	0	0	0	0	0	0	0	0	0	0	0
MLIP	0	0	0	0	0	0	0	0	0	0	0	0	0	0	0	0	0	0	0	0	0	0	0	0	0	83	0	0	0	0	0	0	0	0	0	0	0	0	0	0	0	0	0	0	0	0	0	0	0
TPRXL	0	0	0	0	0	0	0	0	0	0	0	0	0	0	0	0	0	0	0	0	0	0	0	0	0	0	0	0	0	0	0	0	0	0	0	0	0	0	0	0	0	0	0	0	0	0	0	83	0
CASTOR3	0	0	0	0	0	0	0	0	0	0	0	0	0	0	0	0	0	0	0	0	0	0	0	0	0	82	0	0	0	0	0	0	0	0	0	0	0	0	0	0	0	0	0	0	0	0	0	0	0
POLR1D	0	0	0	0	0	0	0	0	0	0	0	0	0	0	0	0	0	0	0	0	0	0	0	0	0	0	0	0	0	0	0	0	0	0	0	0	0	82	0	0	0	0	0	0	0	0	0	0	0
SCN3A	0	0	0	0	0	0	0	0	0	0	0	0	0	0	0	0	0	0	0	0	0	0	0	0	0	0	0	0	0	0	0	0	0	0	0	0	0	0	0	0	0	0	0	0	0	0	0	0	0
ABCB7	0	0	0	0	0	0	0	0	0	0	0	0	0	0	0	0	0	0	0	0	0	0	0	0	0	0	0	81	0	0	0	0	0	0	0	0	0	0	0	0	0	0	0	0	0	0	0	0	0
MOB1B	0	0	0	0	0	0	0	0	0	0	0	0	0	0	0	0	0	0	0	0	0	0	0	0	0	0	0	0	0	0	0	0	0	0	0	0	0	0	0	0	0	0	0	0	0	0	0	0	0
NHLH2	0	0	0	0	0	0	0	0	0	0	0	0	0	0	0	0	0	0	0	0	0	0	0	0	0	0	0	0	0	0	0	0	0	0	0	0	0	0	0	0	0	0	0	0	0	0	0	0	0
ASAP1	0	0	0	0	0	0	0	0	0	0	0	0	0	0	0	0	0	0	0	0	0	0	0	0	0	0	0	0	0	0	0	0	0	0	0	0	0	0	0	0	0	0	0	0	0	0	0	0	0
BCL2L12	0	0	0	0	0	0	0	0	0	0	0	0	0	0	0	0	0	80	0	0	0	0	0	0	0	0	0	0	0	0	0	0	0	0	0	0	0	0	0	0	0	0	0	0	0	0	0	0	0
EPHA7	0	0	0	0	0	0	0	0	0	0	0	0	0	0	0	0	0	0	0	0	0	0	80	0	0	0	0	0	0	0	0	0	0	0	0	0	0	0	0	0	0	0	0	0	0	0	0	0	0
PDE3B	0	0	0	0	0	0	0	0	0	0	0	0	0	0	0	0	0	0	0	0	0	0	0	0	0	0	0	0	0	0	0	0	0	0	0	0	0	0	0	0	0	0	0	0	0	0	0	0	0
RRM2B	0	0	0	0	0	0	0	0	0	0	0	0	0	0	0	0	0	0	0	0	0	0	0	0	0	0	0	0	0	0	0	0	0	0	0	0	0	0	0	0	0	0	0	0	0	80	0	0	0
CLSTN2	0	0	0	0	0	0	0	0	0	0	0	0	0	0	0	0	0	79	0	0	0	0	0	0	0	0	0	0	0	0	0	0	0	0	0	0	0	0	0	0	0	0	0	0	0	0	0	0	0
TCERG1L	0	0	0	0	0	0	0	0	0	0	0	0	0	0	0	0	0	0	0	0	0	0	0	0	0	0	0	0	0	0	0	0	0	0	0	0	0	0	0	0	0	0	0	0	0	0	0	0	0
APMAP	0	0	0	0	0	0	0	0	0	0	0	0	0	0	0	0	0	0	0	0	0	0	0	0	0	0	0	0	0	0	0	0	0	0	0	0	0	0	0	0	0	0	0	0	0	0	0	0	78
MATN4	0	0	0	0	0	0	0	0	0	0	0	0	0	0	0	0	0	0	0	0	0	0	0	0	0	0	0	0	0	0	0	0	0	0	0	0	0	0	0	0	0	0	0	0	0	0	0	0	0
RIPOR2	0	0	0	0	0	0	0	0	0	0	0	0	0	0	0	0	0	0	0	0	0	0	0	0	0	0	0	0	0	0	0	0	0	0	0	0	0	0	0	0	0	0	0	0	0	0	0	0	0
TPST1	0	0	0	0	0	0	0	0	0	0	0	0	0	0	0	0	0	0	0	0	0	0	0	0	0	0	0	0	0	0	0	0	0	0	0	0	0	0	0	0	0	0	0	0	0	0	0	0	0
BVES	0	0	77	0	0	0	0	0	0	0	0	0	0	0	0	0	0	0	0	0	0	0	0	0	0	0	0	0	0	0	0	0	0	0	0	0	0	0	0	0	0	0	0	0	0	0	0	0	0
C19orf48	0	0	0	0	0	0	0	0	0	0	0	0	0	0	0	0	0	0	0	0	0	0	0	0	0	0	0	0	0	0	0	0	0	0	0	0	0	77	0	0	0	0	0	0	0	0	0	0	0
KCNJ3	0	0	0	0	0	0	0	0	0	0	0	0	0	0	0	0	0	0	0	0	0	0	0	0	0	0	0	0	0	0	0	0	0	0	0	0	0	0	0	0	0	0	0	0	0	77	0	0	0
NRG1	0	0	0	0	0	0	0	0	0	0	0	0	0	0	0	0	0	0	0	0	0	0	0	0	0	0	0	0	0	0	0	0	0	0	0	0	0	0	0	0	0	0	0	0	0	0	0	0	0
FAAHP1	0	0	0	0	0	0	0	0	0	0	0	0	0	0	0	0	0	0	0	0	0	0	0	0	0	0	0	0	0	0	0	0	0	0	0	0	0	0	0	0	0	0	0	76	0	0	0	0	0
PTPRT	0	0	0	0	0	0	0	0	0	0	0	0	0	0	0	0	0	0	0	0	0	0	0	0	0	0	0	0	0	0	0	0	0	0	0	0	0	0	0	0	0	0	0	0	0	0	0	0	0
RETREG1	76	0	0	0	0	0	0	0	0	0	0	0	0	0	0	0	0	0	0	0	0	0	0	0	0	0	0	0	0	0	0	0	0	0	0	0	0	0	0	0	0	0	0	0	0	0	0	0	0
CD99L2	0	0	0	0	0	0	0	0	0	0	0	0	0	0	0	0	0	0	0	0	0	0	0	0	0	0	0	0	0	0	0	0	0	0	0	0	0	0	0	0	0	0	0	0	0	0	0	0	0
CHAF1A	0	0	0	0	0	0	0	0	0	0	0	0	0	0	0	0	0	0	0	0	0	0	0	0	0	0	0	0	0	0	0	0	0	0	0	0	0	0	0	0	0	0	0	0	0	0	0	0	0
HGS	0	0	0	0	0	0	0	0	0	0	0	0	0	0	0	0	0	0	0	0	0	0	0	0	0	0	0	0	0	0	0	0	0	0	0	74	0	0	0	0	0	0	0	0	0	0	0	0	0
NSG1	0	0	0	0	0	0	0	0	0	0	0	0	0	0	0	0	0	0	0	0	0	0	0	0	0	0	0	0	0	0	0	0	0	0	0	0	0	0	0	0	0	0	0	0	0	0	0	0	0
GPR179	0	0	0	0	0	0	0	0	0	0	0	0	0	0	0	0	0	0	0	0	0	0	0	0	0	0	0	0	0	0	0	0	0	0	0	0	0	0	0	0	0	0	0	0	0	0	0	0	0
HDC	0	0	0	0	0	0	0	0	0	0	0	0	0	0	0	0	0	0	0	0	0	0	0	0	0	0	0	0	0	0	0	0	0	0	0	0	0	0	0	0	0	0	0	0	0	0	0	0	0
UPK3A	0	0	0	0	0	0	0	0	0	0	0	73	0	0	0	0	0	0	0	0	0	0	0	0	0	0	0	0	0	0	0	0	0	0	0	0	0	0	0	0	0	0	0	0	0	0	0	0	0
ABCC6P1	0	0	0	0	0	0	0	0	0	71	0	0	0	0	0	0	0	0	0	0	0	0	0	0	0	0	0	0	0	0	0	0	0	0	0	0	0	0	0	0	0	0	0	0	0	0	0	0	0
KCNMB2	0	0	0	0	0	0	0	0	0	0	0	0	0	0	0	0	0	0	0	0	0	0	0	0	0	0	0	0	0	0	0	0	0	0	0	0	0	0	0	0	0	0	0	0	0	0	0	0	0
WASH8P	0	0	0	0	0	0	0	0	0	0	0	0	0	0	0	0	0	0	70	0	0	0	0	0	0	0	0	0	0	0	0	0	0	0	0	0	0	0	0	0	0	0	0	0	0	0	0	0	0
AC006116.1	0	0	0	0	0	0	0	0	0	0	0	0	0	0	69	0	0	0	0	0	0	0	0	0	0	0	0	0	0	0	0	0	0	0	0	0	0	0	0	0	0	0	0	0	0	0	0	0	0
EXOSC2	0	0	0	0	0	0	0	0	0	0	0	0	0	0	0	0	0	0	0	0	0	0	0	0	0	0	0	0	0	0	0	0	0	0	0	0	0	0	0	0	0	0	0	0	0	0	0	0	34.5
ITGB5	0	0	0	0	0	0	0	0	0	0	0	0	0	0	0	0	0	0	0	0	0	0	0	0	0	0	0	0	0	0	0	0	0	0	34.5	0	0	0	0	0	0	0	0	0	0	0	0	0	0
NEXMIF	0	0	0	0	0	0	0	0	0	0	0	0	0	0	0	0	0	0	0	0	0	0	0	0	0	0	0	0	0	0	0	0	69	0	0	0	0	0	0	0	0	0	0	0	0	0	0	0	0
RHEBP1	0	0	0	0	0	0	0	0	0	0	0	0	0	0	0	0	0	0	0	0	0	0	0	0	0	0	0	0	0	0	0	0	0	0	0	0	0	0	0	0	0	0	0	69	0	0	0	0	0
XKRX	0	0	0	0	0	0	0	0	0	0	0	0	0	0	0	0	0	0	0	0	0	0	0	0	0	0	0	0	0	0	0	0	0	0	0	0	0	0	0	0	0	0	0	0	0	0	69	0	0
A2M	0	0	0	0	0	0	0	0	0	0	0	0	0	0	0	0	0	0	0	0	0	0	0	0	0	0	0	0	0	0	0	0	0	0	0	0	0	0	0	0	0	0	0	0	0	0	0	0	0
RBBP8	0	0	0	0	0	0	0	0	0	0	0	0	0	0	0	0	0	0	0	0	0	0	0	0	0	0	0	0	0	0	0	0	0	0	34.5	0	0	34	0	0	0	0	0	0	0	0	0	0	0
CCL19	0	0	0	0	0	0	0	0	0	0	0	0	0	0	0	0	0	0	0	0	0	0	0	0	0	0	0	0	0	0	0	0	0	0	0	0	0	0	0	0	0	0	0	0	0	0	0	0	0
FXYD1	0	0	0	0	0	0	0	0	0	0	0	0	0	0	0	0	0	0	0	0	0	0	0	0	0	0	0	0	0	33	0	0	0	0	0	0	0	0	0	0	0	0	0	0	0	0	0	0	0
GPR137C	0	0	0	0	0	0	0	0	0	0	0	0	0	0	0	0	0	0	0	0	0	0	0	0	0	0	0	0	0	0	0	0	0	0	0	33.5	0	0	0	0	0	0	0	0	0	0	0	0	34.5
INHBE	0	0	0	0	0	0	0	0	0	0	0	0	0	0	0	0	0	0	0	0	0	0	0	0	0	0	0	0	0	0	0	0	0	0	0	0	0	0	0	0	0	0	0	0	0	0	0	0	0
FAM124A	0	0	0	0	0	0	0	0	0	33.5	0	0	0	0	0	0	0	34	0	0	0	0	0	0	0	0	0	0	0	0	0	0	0	0	0	0	0	0	0	0	0	0	0	0	0	0	0	0	0
JUP	0	0	0	0	0	0	0	0	0	0	0	0	67	0	0	0	0	0	0	0	0	0	0	0	0	0	0	0	0	0	0	0	0	0	0	0	0	0	0	0	0	0	0	0	0	0	0	0	0
KCNA7	0	0	0	0	0	0	0	0	0	0	0	0	0	0	0	0	0	0	0	0	0	0	0	0	0	0	0	0	0	0	0	0	0	0	0	0	0	0	0	0	0	0	0	0	0	0	0	0	0
RALGPS2	0	0	0	0	0	0	0	0	0	0	0	0	0	0	0	0	0	0	0	0	0	0	0	0	0	0	0	0	0	0	0	0	0	0	0	0	0	0	0	0	0	0	0	0	0	0	0	0	0
SGTB	0	0	0	0	0	0	0	0	0	0	0	0	0	0	0	0	0	0	0	0	0	0	0	0	0	0	0	0	0	0	0	0	0	0	0	0	0	0	0	0	0	0	0	0	0	0	0	0	0
ABI3BP	0	0	0	0	0	0	0	0	0	0	0	33	0	0	0	0	0	0	0	0	0	0	0	0	0	0	0	0	0	0	0	0	0	0	0	0	0	0	0	0	0	0	0	0	0	0	0	0	0
CBLC	0	0	0	0	0	0	0	0	0	0	0	0	0	0	0	0	0	0	0	0	0	0	0	0	0	0	0	0	0	0	0	0	0	0	0	0	0	0	0	0	0	0	0	0	33	0	0	0	0
FBLN2	0	0	0	0	0	0	0	0	0	0	32.5	0	0	0	0	0	0	0	0	0	0	0	0	0	0	0	0	0	0	0	0	0	0	0	0	0	0	34	0	0	0	0	0	0	0	0	0	0	0
TYMP	0	0	0	0	0	0	0	0	0	0	0	0	0	0	0	0	0	0	0	0	0	0	0	0	0	0	0	0	0	0	0	0	0	0	0	0	0	34	0	0	0	0	0	0	0	0	0	0	0
ACKR3	0	0	0	0	0	0	0	0	0	0	0	0	0	0	0	0	0	0	0	0	0	0	0	0	0	66	0	0	0	0	0	0	0	0	0	0	0	0	0	0	0	0	0	0	0	0	0	0	0
CYP4B1	0	0	0	0	0	0	0	0	0	0	0	0	0	0	0	0	0	0	0	0	0	0	0	0	0	0	0	0	0	0	0	0	0	0	0	0	0	0	0	0	0	0	0	66	0	0	0	0	0
ENPEP	0	0	0	0	0	0	0	0	0	0	0	33	0	0	0	0	0	0	0	0	0	0	0	0	0	0	0	0	0	0	33	0	0	0	0	0	0	0	0	0	0	0	0	0	0	0	0	0	0
FERMT3	0	0	0	0	0	0	0	0	0	0	0	0	0	0	0	0	0	0	0	0	0	0	0	0	0	0	0	0	0	0	0	0	0	0	0	0	0	0	0	0	0	32	0	0	0	0	0	0	0
FNDC9	0	0	0	0	0	0	0	0	0	0	0	0	0	0	0	0	0	0	0	0	0	0	0	0	0	0	0	0	0	0	0	0	0	0	0	0	0	0	0	0	0	0	0	0	0	0	0	0	0
ILKAP	0	0	0	0	0	0	0	0	0	0	0	0	0	0	0	0	0	0	0	0	0	0	0	0	0	0	0	0	0	0	0	0	0	0	0	33.5	0	0	0	0	0	0	0	0	0	0	0	0	0
ST8SIA4	0	0	0	0	0	0	0	0	0	0	0	0	0	0	0	0	0	0	0	0	0	0	0	0	0	0	0	0	0	0	0	0	0	0	0	0	0	0	0	0	0	0	0	0	0	0	0	0	0
XKR8	0	0	0	0	0	0	0	0	0	0	0	0	0	0	0	32	0	34	0	0	0	0	0	0	0	0	0	0	0	0	0	0	0	0	0	0	0	0	0	0	0	0	0	0	0	0	0	0	0
BOP1	0	0	0	0	0	0	0	0	0	0	0	0	33	0	0	0	0	0	0	0	0	0	0	0	0	0	0	0	0	0	0	0	0	0	0	0	0	0	0	0	0	0	0	0	0	0	0	0	0
COA3	0	0	0	0	0	0	0	0	0	0	0	33	0	0	0	0	0	0	0	0	0	0	0	0	0	0	0	0	0	0	0	0	0	0	0	0	0	0	0	0	0	0	0	0	0	0	0	0	0
FAM78B	0	0	0	0	0	0	0	0	0	0	0	33	0	0	0	0	0	0	0	0	0	0	0	0	0	0	0	0	0	0	0	32.5	0	0	0	0	0	0	0	0	0	0	0	0	0	0	0	0	0
PTGDS	0	0	0	0	0	0	0	0	0	0	32.5	0	0	0	0	0	0	0	0	0	0	0	0	0	0	0	0	0	0	0	33	0	0	0	0	0	0	0	0	0	0	0	0	0	0	0	0	0	0
SLC9A3R1	0	0	0	0	0	0	0	0	0	0	0	0	0	0	0	0	0	0	0	0	0	0	0	0	0	0	0	0	0	0	0	0	0	0	0	0	0	0	0	0	0	0	0	0	0	34	0	0	0
CD8B	0	0	0	0	0	0	0	0	0	0	0	0	0	0	0	0	0	0	0	0	0	0	0	0	0	0	0	0	0	0	0	0	0	0	0	0	0	0	0	0	0	0	0	0	0	0	0	0	0
CEBPG	0	0	0	0	0	0	0	0	0	0	0	0	0	0	0	0	0	0	0	0	0	0	0	0	0	0	0	65	0	0	0	0	0	0	0	0	0	0	0	0	0	0	0	0	0	0	0	0	0
CLDN12	0	0	0	0	0	0	0	0	0	0	32.5	0	0	0	0	0	0	0	0	0	0	0	0	0	0	0	0	0	0	0	0	0	0	0	0	0	0	0	0	0	0	0	0	0	0	0	0	0	0
COBLL1	0	0	0	0	0	0	0	0	0	0	32.5	0	0	0	0	0	0	0	0	0	0	0	0	0	0	0	0	0	0	0	0	0	0	0	0	0	0	0	0	0	0	0	0	32.5	0	0	0	0	0
CSGALNACT1	0	0	0	0	0	0	0	0	0	0	0	0	0	0	0	0	0	0	0	0	0	0	0	0	0	0	0	0	0	0	0	0	0	0	0	0	0	0	0	0	0	0	0	0	0	0	0	0	0
DIO2	0	0	0	0	0	0	0	0	0	0	0	0	0	0	0	0	0	0	0	0	0	0	34	0	0	0	0	0	0	0	0	0	0	0	0	0	0	0	0	0	0	0	0	0	0	0	0	0	0
FHL5	0	0	0	0	0	0	0	0	0	0	0	0	0	0	0	0	0	0	0	0	0	0	0	0	0	0	0	0	0	0	0	0	0	0	0	0	0	0	0	0	0	0	0	0	0	0	0	0	0
GINS2	0	0	0	0	0	0	0	0	0	0	0	0	0	0	0	0	0	0	0	0	0	0	0	0	0	0	0	0	0	0	0	0	0	0	0	0	0	0	0	0	0	0	0	0	0	0	0	0	0
MKNK2	0	0	0	0	0	0	0	0	0	0	0	0	0	0	0	0	0	0	0	0	0	0	0	0	0	0	0	0	0	0	0	0	0	0	0	0	0	0	0	0	0	0	0	0	0	0	0	0	0
SAMD15	0	0	0	0	0	0	0	0	0	0	0	0	0	0	0	0	0	0	0	0	0	0	0	0	0	0	0	0	0	0	0	0	0	0	0	0	0	0	0	0	0	0	0	0	0	0	0	0	0
TRAFD1	0	0	0	0	0	0	0	0	0	0	0	0	0	0	0	0	0	0	0	0	0	0	0	0	0	0	0	0	0	0	0	0	0	0	0	0	32	0	0	0	0	0	0	0	0	0	0	0	0
ADRB1	0	0	0	0	0	0	0	0	0	0	0	0	0	0	0	0	0	0	0	0	0	0	0	0	0	0	0	0	0	0	0	0	0	0	0	0	0	0	0	0	0	0	0	0	0	0	0	0	0
CHADL	0	0	0	0	0	0	0	0	0	0	0	0	0	0	0	0	0	0	0	0	0	0	0	0	0	0	0	0	0	0	0	0	0	32	0	0	0	0	32.5	0	0	0	0	0	0	0	0	0	0
DBN1	0	0	0	0	0	0	0	0	0	0	0	0	0	0	0	0	0	0	0	0	0	0	0	0	0	0	0	0	0	0	0	0	0	0	0	0	0	0	0	0	0	32	0	0	0	0	0	0	0
KBTBD11	0	0	0	0	0	0	0	0	0	0	0	0	0	0	0	0	0	0	0	0	0	0	0	0	0	0	0	0	0	0	0	0	0	0	0	0	0	0	0	30	0	0	0	0	0	0	0	0	0
PRR18	0	0	0	0	0	0	0	0	0	0	0	0	0	32	0	0	0	0	0	0	0	0	0	0	0	0	0	0	0	0	0	0	0	0	0	0	0	0	0	0	0	0	0	0	0	0	0	0	0
STON1	0	0	32.5	0	0	32	0	0	0	0	0	0	0	0	0	0	0	0	0	0	0	0	0	0	0	0	0	0	0	0	0	0	0	0	0	0	0	0	0	0	0	0	0	0	0	0	0	0	0
ZFPL1	0	0	32.5	0	0	0	0	0	0	0	0	0	0	0	0	0	0	0	0	0	0	0	0	0	0	0	0	0	0	0	0	0	0	0	0	0	0	0	0	0	0	0	0	0	0	0	0	0	0
GREM2	0	0	0	0	0	0	0	0	0	0	0	0	0	0	0	0	0	0	0	0	0	0	0	0	0	0	0	0	0	0	0	0	0	0	0	0	32	0	0	0	0	0	0	0	0	0	0	0	0
HS6ST1	0	0	0	0	0	0	0	0	0	0	0	0	0	0	0	0	0	0	0	0	0	0	0	0	0	0	0	0	0	0	0	0	0	0	0	0	0	0	0	0	0	0	0	0	0	0	0	0	0
IAPP	0	0	0	0	0	0	0	0	0	0	0	0	0	0	0	0	0	0	0	0	0	0	0	0	0	0	0	0	0	0	0	0	0	0	0	0	0	0	0	0	0	0	0	0	0	0	0	0	0
ODF3L1	0	0	0	0	0	0	0	0	31.5	0	0	0	0	0	0	0	0	0	0	0	0	0	0	0	0	0	0	0	0	0	0	0	0	0	0	0	0	0	0	0	0	0	0	0	0	0	0	0	0
TENT4B	0	0	0	0	0	0	0	0	0	0	0	0	0	0	0	0	0	0	0	0	0	0	0	0	0	0	0	0	0	0	0	0	0	0	0	0	0	0	0	0	0	0	0	0	0	0	0	0	0
ZC2HC1C	0	0	0	0	0	0	0	0	31.5	0	0	0	0	0	0	0	0	0	0	0	0	0	0	0	0	0	0	0	0	0	0	0	0	0	0	0	0	0	0	0	32.5	0	0	0	0	0	0	0	0
AC026403.1	0	0	0	0	0	0	0	0	0	0	0	0	0	0	0	0	0	0	0	0	0	0	0	0	0	0	0	0	0	0	0	0	31.5	0	0	0	0	0	0	0	0	0	0	0	0	0	0	0	0
BIN3	0	0	0	0	0	0	0	0	0	0	0	0	0	0	0	0	0	0	0	0	0	0	0	0	0	33	0	0	0	0	0	0	0	0	0	0	0	0	0	0	0	0	0	0	0	0	0	0	0
MPP7	0	0	0	0	0	0	0	0	0	0	0	0	0	0	0	0	0	0	0	0	0	0	0	0	0	0	0	0	0	0	0	0	0	0	0	0	0	0	0	0	0	0	0	0	0	0	0	0	0
PCDHB18P	0	0	0	0	0	0	0	0	0	0	0	0	0	0	31	0	0	0	0	0	0	0	0	0	0	0	0	0	0	0	0	0	0	0	0	0	0	0	0	0	0	0	0	0	0	0	0	0	0
AC091982.2	0	0	0	0	0	0	0	0	0	0	0	0	0	0	31	0	0	0	0	0	0	0	0	0	0	0	0	0	0	0	0	0	31.5	0	0	0	0	0	0	0	0	0	0	0	0	0	0	0	0
NOD1	0	0	0	0	0	32	0	0	0	0	0	0	0	0	0	0	0	0	0	0	0	0	0	0	0	0	0	0	0	0	0	0	0	0	0	0	0	0	0	30	0	0	0	0	0	0	0	0	0
ADGRG2	0	0	0	0	0	0	0	0	0	0	0	0	0	0	0	0	0	0	0	0	0	0	0	0	0	0	0	0	0	0	0	0	0	0	34.5	0	0	0	0	0	0	0	0	0	0	0	0	0	0
CDH10	0	0	0	0	0	0	0	0	0	0	0	0	0	0	0	0	0	0	0	0	0	0	0	0	0	0	0	0	0	0	0	0	0	0	0	0	0	0	0	0	0	0	0	0	0	0	0	0	0
ETFDH	0	0	0	0	0	0	0	0	0	0	0	0	0	0	0	0	0	0	0	0	0	0	0	0	0	0	0	0	0	0	0	0	0	0	34.5	0	0	0	0	0	0	0	0	0	0	0	0	0	0
FRRS1L	0	0	0	0	0	0	0	0	0	0	0	0	0	0	0	0	0	0	0	0	0	0	0	0	0	0	0	0	0	0	0	0	0	0	0	0	0	0	0	0	0	0	0	0	0	0	0	0	0
IBA57	0	0	0	0	0	0	0	0	0	0	0	0	0	0	0	0	0	0	0	0	0	0	0	0	0	0	0	0	0	0	0	0	0	0	0	0	0	0	0	0	0	0	0	0	0	0	0	0	0
IGFBP6	0	0	0	0	0	0	0	0	0	0	0	0	0	0	0	0	0	0	0	0	0	0	0	0	0	0	0	0	0	0	0	0	0	0	0	0	0	0	0	0	0	0	0	0	0	0	0	0	0
PCDHGB5	0	0	0	0	0	0	0	0	0	0	0	0	0	0	0	0	34.5	0	0	0	0	0	0	0	0	0	0	0	0	0	0	0	0	0	0	0	0	0	0	0	0	0	0	0	0	0	0	0	0
PFKM	0	0	0	0	0	0	0	0	0	0	0	0	0	0	0	0	0	0	0	0	0	0	0	0	0	0	0	0	0	0	0	0	0	0	0	0	0	0	0	0	0	0	0	0	0	0	0	0	0
2020-09-09	0	0	0	0	0	0	0	0	0	0	0	0	0	0	0	0	0	0	0	0	0	0	0	0	0	0	0	0	0	0	0	0	0	0	34.5	0	0	0	0	0	0	0	0	0	0	0	0	0	0
ZNF253	0	0	0	0	0	0	0	0	0	0	0	0	0	0	0	0	0	0	0	0	0	0	0	0	0	0	0	0	0	0	0	0	0	0	34.5	0	0	0	0	0	0	0	0	0	0	0	0	0	0
ASNS	0	0	0	0	0	0	0	0	0	0	0	0	0	0	0	0	0	0	0	0	0	0	0	0	0	0	0	0	0	0	0	0	0	0	0	0	0	34	0	0	0	0	0	0	0	0	0	0	0
BSPRY	0	0	0	0	0	0	0	0	0	0	0	0	0	0	0	0	0	0	0	0	0	0	0	0	0	0	0	0	0	0	0	0	0	0	0	0	0	34	0	0	0	0	0	0	0	0	0	0	0
CCT4	0	0	0	0	0	0	0	0	0	0	0	0	0	0	0	0	0	0	0	0	0	0	0	0	0	0	0	0	0	0	0	0	0	0	0	0	0	0	0	0	0	0	0	0	0	0	0	0	0
COASY	0	0	0	0	0	0	0	0	0	0	0	0	0	0	0	0	0	0	0	0	0	0	34	0	0	0	0	0	0	0	0	0	0	0	0	0	0	0	0	0	0	0	0	0	0	0	0	0	0
FMOD	0	0	0	0	0	0	0	0	0	0	0	0	0	0	0	0	0	0	34	0	0	0	0	0	0	0	0	0	0	0	0	0	0	0	0	0	0	0	0	0	0	0	0	0	0	0	0	0	0
FZD10	0	0	0	0	0	0	0	0	0	0	0	0	0	0	0	0	0	34	0	0	0	0	0	0	0	0	0	0	0	0	0	0	0	0	0	0	0	0	0	0	0	0	0	0	0	0	0	0	0
KLHL12	0	0	0	0	0	0	0	0	0	0	0	0	0	0	0	0	0	0	0	0	0	0	0	0	0	0	0	0	0	0	0	0	0	0	0	0	0	0	0	0	0	0	0	0	0	0	0	0	0
LST1	0	0	0	0	0	0	0	0	0	0	0	0	0	0	0	0	0	0	0	0	0	0	0	0	0	0	0	0	0	0	0	0	0	0	0	0	0	0	0	0	0	0	0	0	0	0	0	0	0
SCN11A	0	0	0	0	0	0	0	0	0	0	0	0	0	0	0	0	0	0	0	0	0	0	0	0	0	0	0	0	0	0	0	0	0	0	0	0	0	34	0	0	0	0	0	0	0	0	0	0	0
STX17	0	0	0	0	0	0	0	0	0	0	0	0	0	0	0	0	0	0	0	0	0	0	0	0	0	0	0	0	0	0	0	0	0	0	0	0	0	0	0	0	0	0	0	0	0	0	0	0	0
AC245033.3	0	0	0	0	0	0	0	0	0	33.5	0	0	0	0	0	0	0	0	0	0	0	0	0	0	0	0	0	0	0	0	0	0	0	0	0	0	0	0	0	0	0	0	0	0	0	0	0	0	0
FMO3	0	0	0	0	0	0	0	0	0	0	0	0	0	0	0	0	0	0	0	0	0	0	0	0	0	0	0	0	0	0	0	0	0	0	0	0	0	0	0	0	0	0	0	0	0	0	0	0	0
GALNT2	0	0	0	0	0	0	0	0	0	0	0	0	0	0	0	0	0	0	0	0	0	0	0	0	0	0	0	0	0	0	0	0	0	0	0	0	0	0	0	0	0	0	0	0	0	0	0	0	0
HSPB3	0	0	0	0	0	0	0	0	0	0	0	0	0	0	0	0	0	0	0	0	0	0	0	0	0	0	0	0	0	0	0	0	0	0	0	0	0	0	0	0	0	0	0	0	0	0	0	0	0
IL23R	0	0	0	0	0	0	0	0	0	0	0	0	0	0	0	0	0	0	0	0	0	0	0	0	0	0	0	0	0	0	0	0	0	0	0	0	0	0	0	0	0	0	0	0	0	0	0	0	0
ITGB4	0	0	0	0	0	0	0	0	0	0	0	0	0	0	0	0	0	0	0	0	0	0	0	0	0	0	0	0	0	0	0	0	0	0	0	0	0	0	0	0	0	0	0	0	0	0	0	0	0
MELTF	0	0	0	0	0	0	0	0	0	0	0	0	0	0	0	0	0	0	0	0	0	0	0	0	0	0	0	0	0	0	0	0	0	0	0	0	0	0	0	0	0	0	0	0	0	0	0	0	0
MST1R	0	0	0	0	0	0	0	0	0	0	0	0	0	0	0	0	0	0	0	0	0	0	0	0	0	0	0	0	0	0	0	0	0	0	0	0	0	0	0	0	0	0	0	0	0	0	0	0	0
MYO1G	0	0	0	0	0	0	0	0	0	33.5	0	0	0	0	0	0	0	0	0	0	0	0	0	0	0	0	0	0	0	0	0	0	0	0	0	0	0	0	0	0	0	0	0	0	0	0	0	0	0
PCSK9	0	0	0	0	0	0	0	0	0	0	0	0	0	0	0	0	0	0	0	0	0	0	0	0	0	0	0	0	0	0	0	0	0	0	0	33.5	0	0	0	0	0	0	0	0	0	0	0	0	0
PDIK1L	0	0	0	0	0	0	0	0	0	0	0	0	0	0	0	0	0	0	0	0	0	0	0	0	0	0	0	0	0	0	0	0	0	0	0	0	0	0	0	0	0	0	0	0	0	0	0	0	0
RPL35	0	0	0	0	0	0	0	0	0	0	0	0	0	0	0	0	0	0	0	0	0	0	0	0	0	0	0	0	0	0	0	0	0	0	0	0	0	0	0	0	0	0	0	0	0	0	0	0	0
SMCO2	0	0	0	0	0	0	0	0	0	33.5	0	0	0	0	0	0	0	0	0	0	0	0	0	0	0	0	0	0	0	0	0	0	0	0	0	0	0	0	0	0	0	0	0	0	0	0	0	0	0
SNX29P2	0	0	0	0	0	0	0	0	0	0	0	0	0	0	0	0	0	0	0	0	0	0	0	0	0	0	0	0	0	0	0	0	0	0	0	0	0	0	0	0	0	0	0	0	0	0	0	0	0
STX10	0	0	0	0	0	0	33.5	0	0	0	0	0	0	0	0	0	0	0	0	0	0	0	0	0	0	0	0	0	0	0	0	0	0	0	0	0	0	0	0	0	0	0	0	0	0	0	0	0	0
TRABD2B	0	0	0	0	0	0	0	0	0	0	0	0	0	0	0	0	0	0	0	0	0	0	0	0	0	0	0	0	0	0	0	0	0	0	0	0	0	0	0	0	0	0	0	0	0	0	0	0	0
TRAF7	0	0	0	0	0	0	0	0	0	33.5	0	0	0	0	0	0	0	0	0	0	0	0	0	0	0	0	0	0	0	0	0	0	0	0	0	0	0	0	0	0	0	0	0	0	0	0	0	0	0
TSC22D3	0	0	0	0	33.5	0	0	0	0	0	0	0	0	0	0	0	0	0	0	0	0	0	0	0	0	0	0	0	0	0	0	0	0	0	0	0	0	0	0	0	0	0	0	0	0	0	0	0	0
APOBEC3G	0	0	0	0	0	0	0	0	0	0	0	0	0	0	0	0	0	0	0	0	0	0	0	0	0	33	0	0	0	0	0	0	0	0	0	0	0	0	0	0	0	0	0	0	0	0	0	0	0
BTBD10	0	0	0	0	0	0	0	0	0	0	0	0	0	0	0	0	0	0	0	0	0	0	0	0	0	0	0	0	0	0	0	0	0	0	0	0	0	0	0	0	0	0	0	0	0	0	0	0	0
CELSR1	0	0	0	0	0	0	0	0	0	0	0	33	0	0	0	0	0	0	0	0	0	0	0	0	0	0	0	0	0	0	0	0	0	0	0	0	0	0	0	0	0	0	0	0	0	0	0	0	0
CFAP20	0	0	0	0	0	0	0	0	0	0	0	0	0	0	0	0	0	0	0	0	0	0	0	0	0	0	0	0	0	0	0	0	0	0	0	0	0	0	0	0	0	0	0	0	0	0	0	0	0
CHAC1	0	0	0	0	0	0	0	0	0	0	0	0	33	0	0	0	0	0	0	0	0	0	0	0	0	0	0	0	0	0	0	0	0	0	0	0	0	0	0	0	0	0	0	0	0	0	0	0	0
COTL1	0	0	0	0	0	0	0	0	0	0	0	0	0	0	0	0	0	0	0	0	0	0	0	0	0	0	0	0	0	0	0	0	0	0	0	0	0	0	0	0	0	0	0	0	0	0	0	0	0
CRACR2B	0	0	0	0	0	0	0	0	0	0	0	0	0	0	0	0	0	0	0	0	0	0	0	0	0	0	0	0	0	0	0	0	0	0	0	0	0	0	0	0	0	0	0	0	0	0	0	0	0
CTBS	0	0	0	0	0	0	0	0	0	0	0	0	33	0	0	0	0	0	0	0	0	0	0	0	0	0	0	0	0	0	0	0	0	0	0	0	0	0	0	0	0	0	0	0	0	0	0	0	0
DOCK2	0	0	0	0	0	0	0	0	0	0	0	0	0	0	0	0	0	0	0	0	0	0	0	0	0	0	0	0	0	33	0	0	0	0	0	0	0	0	0	0	0	0	0	0	0	0	0	0	0
DUS3L	0	0	0	0	0	0	0	0	0	0	0	0	33	0	0	0	0	0	0	0	0	0	0	0	0	0	0	0	0	0	0	0	0	0	0	0	0	0	0	0	0	0	0	0	0	0	0	0	0
EXOSC5	0	0	0	0	0	0	0	0	0	0	0	0	33	0	0	0	0	0	0	0	0	0	0	0	0	0	0	0	0	0	0	0	0	0	0	0	0	0	0	0	0	0	0	0	0	0	0	0	0
FCGR2A	0	0	0	0	0	0	0	0	0	0	0	0	0	0	0	0	0	0	0	0	0	0	0	0	0	0	0	0	0	0	0	0	0	0	0	0	0	0	0	0	0	0	0	0	0	0	0	0	0
GCG	0	0	0	0	0	0	0	0	0	0	0	0	33	0	0	0	0	0	0	0	0	0	0	0	0	0	0	0	0	0	0	0	0	0	0	0	0	0	0	0	0	0	0	0	0	0	0	0	0
GPS1	0	0	0	0	0	0	0	0	0	0	0	0	33	0	0	0	0	0	0	0	0	0	0	0	0	0	0	0	0	0	0	0	0	0	0	0	0	0	0	0	0	0	0	0	0	0	0	0	0
HCK	0	0	0	0	0	0	0	0	0	0	0	0	0	0	0	0	0	0	0	0	0	0	0	0	0	33	0	0	0	0	0	0	0	0	0	0	0	0	0	0	0	0	0	0	0	0	0	0	0
ISG15	0	0	0	0	0	0	0	0	0	0	0	0	33	0	0	0	0	0	0	0	0	0	0	0	0	0	0	0	0	0	0	0	0	0	0	0	0	0	0	0	0	0	0	0	0	0	0	0	0
ISOC2	0	0	0	0	0	0	0	0	0	0	0	0	33	0	0	0	0	0	0	0	0	0	0	0	0	0	0	0	0	0	0	0	0	0	0	0	0	0	0	0	0	0	0	0	0	0	0	0	0
LAX1	0	0	0	0	0	0	0	0	0	0	0	0	0	0	0	0	0	0	0	0	0	0	0	0	0	0	0	0	0	33	0	0	0	0	0	0	0	0	0	0	0	0	0	0	0	0	0	0	0
MED19	0	0	0	0	0	0	0	0	0	0	0	0	0	0	0	0	0	0	0	0	0	0	0	0	0	0	0	0	0	0	0	0	0	0	0	0	0	0	0	0	0	0	0	0	0	0	0	0	0
MRPS2	0	0	0	0	0	0	0	0	0	0	0	0	33	0	0	0	0	0	0	0	0	0	0	0	0	0	0	0	0	0	0	0	0	0	0	0	0	0	0	0	0	0	0	0	0	0	0	0	0
MTFMT	0	0	0	0	0	0	0	0	0	0	0	33	0	0	0	0	0	0	0	0	0	0	0	0	0	0	0	0	0	0	0	0	0	0	0	0	0	0	0	0	0	0	0	0	0	0	0	0	0
NTM	0	0	0	0	0	0	0	0	0	0	0	0	0	0	0	0	0	0	0	0	0	0	0	0	0	33	0	0	0	0	0	0	0	0	0	0	0	0	0	0	0	0	0	0	0	0	0	0	0
PKP3	0	0	0	0	0	0	0	0	0	0	0	0	33	0	0	0	0	0	0	0	0	0	0	0	0	0	0	0	0	0	0	0	0	0	0	0	0	0	0	0	0	0	0	0	0	0	0	0	0
PRR5	0	0	0	0	0	0	0	0	0	0	0	0	33	0	0	0	0	0	0	0	0	0	0	0	0	0	0	0	0	0	0	0	0	0	0	0	0	0	0	0	0	0	0	0	0	0	0	0	0
PSMB10	0	0	0	0	0	0	0	0	0	0	0	0	33	0	0	0	0	0	0	0	0	0	0	0	0	0	0	0	0	0	0	0	0	0	0	0	0	0	0	0	0	0	0	0	0	0	0	0	0
RNF113A	0	0	0	0	0	0	0	0	0	0	0	0	0	0	0	0	0	0	0	0	0	0	0	0	0	33	0	0	0	0	0	0	0	0	0	0	0	0	0	0	0	0	0	0	0	0	0	0	0
RNF182	0	0	0	0	0	0	0	0	0	0	0	33	0	0	0	0	0	0	0	0	0	0	0	0	0	0	0	0	0	0	0	0	0	0	0	0	0	0	0	0	0	0	0	0	0	0	0	0	0
SLC25A10	0	0	0	0	0	0	0	0	0	0	0	0	0	0	0	0	0	0	0	0	0	0	0	0	0	0	0	0	0	0	33	0	0	0	0	0	0	0	0	0	0	0	0	0	0	0	0	0	0
STX3	0	0	0	0	0	0	0	0	0	0	0	0	0	0	0	0	0	0	0	0	0	0	0	0	0	33	0	0	0	0	0	0	0	0	0	0	0	0	0	0	0	0	0	0	0	0	0	0	0
TMEM115	0	0	0	0	0	0	0	0	0	0	0	0	33	0	0	0	0	0	0	0	0	0	0	0	0	0	0	0	0	0	0	0	0	0	0	0	0	0	0	0	0	0	0	0	0	0	0	0	0
UBE2S	0	0	0	0	0	0	0	0	0	0	0	0	33	0	0	0	0	0	0	0	0	0	0	0	0	0	0	0	0	0	0	0	0	0	0	0	0	0	0	0	0	0	0	0	0	0	0	0	0
ZNF561	0	0	0	0	0	0	0	0	0	0	0	0	0	0	0	0	0	0	0	0	0	0	0	0	0	0	0	0	0	0	0	0	0	0	0	0	0	0	0	0	0	0	0	0	0	0	0	0	0
ACP2	0	0	0	0	0	0	0	0	0	0	0	0	0	0	0	0	0	0	0	0	0	0	0	0	0	0	0	0	0	0	0	0	0	0	0	0	0	0	0	0	0	0	0	0	0	0	0	0	0
ACTN3	0	0	0	0	0	0	0	0	0	0	0	0	0	0	0	0	0	0	0	0	0	0	0	0	0	0	0	0	0	0	0	0	0	0	0	0	0	0	0	0	0	0	0	0	0	0	0	0	0
AIFM2	0	0	0	0	0	0	0	0	0	0	0	0	0	0	0	0	0	0	0	0	0	0	0	0	0	0	0	0	0	0	0	0	0	0	0	0	0	0	0	0	0	0	0	32.5	0	0	0	0	0
ARMCX1	0	0	32.5	0	0	0	0	0	0	0	0	0	0	0	0	0	0	0	0	0	0	0	0	0	0	0	0	0	0	0	0	0	0	0	0	0	0	0	0	0	0	0	0	0	0	0	0	0	0
BASP1	0	0	0	0	0	0	0	0	0	0	0	0	0	0	0	0	0	0	0	0	0	0	0	0	0	0	0	0	0	0	0	0	0	0	0	0	0	0	0	0	0	0	0	0	0	0	0	0	0
BID	0	0	0	0	0	0	0	0	0	0	0	0	0	0	0	0	0	0	0	0	0	0	0	0	0	0	0	0	0	0	0	0	0	0	0	0	0	0	0	0	0	0	0	0	0	0	0	0	0
C1R	0	0	0	0	0	0	0	0	0	0	0	0	0	0	0	0	0	0	0	0	0	0	0	0	0	0	0	0	0	0	0	0	0	0	0	0	0	0	0	0	0	0	0	0	0	0	0	0	0
CCR1	0	0	0	0	0	0	0	0	0	0	0	0	0	0	0	0	0	0	0	0	0	0	0	0	0	0	0	0	0	0	0	0	0	0	0	0	0	0	0	0	0	0	0	0	0	0	0	0	0
CEP164P1	0	0	0	0	0	0	0	0	0	0	0	0	0	0	0	0	0	0	0	0	0	0	0	0	0	0	0	0	0	0	0	0	0	0	0	0	0	0	0	0	0	0	0	0	0	0	0	0	0
DIXDC1	0	0	0	0	0	0	0	0	0	0	0	0	0	0	0	0	0	0	0	0	0	0	0	0	0	0	0	0	0	0	0	0	0	0	0	0	0	0	0	0	0	0	0	32.5	0	0	0	0	0
DNAJC4	0	0	0	0	0	0	0	0	0	0	0	0	0	0	0	0	0	0	0	0	0	0	0	0	0	0	0	0	0	0	0	0	0	0	0	0	0	0	0	0	0	0	0	0	0	0	0	0	0
DTYMK	0	0	0	0	0	0	0	0	0	0	0	0	0	0	0	0	0	0	0	0	0	0	0	0	0	0	0	0	0	0	0	0	0	0	0	0	0	0	0	0	0	0	0	0	0	0	32.5	0	0
FGF22	0	0	0	0	0	0	0	0	0	0	0	0	0	0	0	0	0	0	0	0	0	0	0	0	0	0	0	0	0	0	0	0	0	0	0	0	0	0	0	0	0	0	0	0	0	0	0	0	0
FLT3LG	0	0	0	0	0	0	0	0	0	0	0	0	0	0	0	0	0	0	0	0	0	0	0	0	0	0	0	0	0	0	0	0	0	0	0	0	0	0	0	0	0	0	0	0	0	0	0	0	0
GFPT2	0	0	0	0	0	0	0	0	0	0	0	0	0	0	0	0	0	0	0	0	0	0	0	0	0	0	0	0	0	0	0	0	0	0	0	0	0	0	0	0	0	0	0	0	0	0	0	0	0
GSTK1	0	0	0	0	0	0	0	0	0	0	0	0	0	0	0	0	0	0	0	0	0	0	0	0	0	0	0	0	0	0	0	0	0	0	0	0	0	0	0	0	0	0	0	0	0	0	0	0	0
HRAS	0	0	0	0	0	0	0	0	0	0	0	0	0	0	0	0	0	0	0	0	0	0	0	0	0	0	0	0	0	0	0	0	0	0	0	0	0	0	0	0	0	0	0	0	0	0	0	0	0
HSPH1	0	0	0	0	0	0	0	0	0	0	0	0	0	0	0	0	0	0	0	0	0	0	0	0	0	0	0	0	0	0	0	0	0	0	0	0	0	0	0	0	0	0	0	0	0	0	0	0	0
IL11	0	0	0	0	0	0	0	0	0	0	0	0	0	0	0	0	0	0	0	0	0	0	0	0	0	0	0	0	0	0	0	0	0	0	0	0	0	0	0	0	0	0	0	0	0	0	0	0	0
LCORL	0	0	0	0	0	0	0	0	0	0	0	0	0	0	0	0	0	0	0	0	0	0	0	0	0	0	0	0	0	0	0	0	0	0	0	0	0	0	0	0	0	0	0	32.5	0	0	0	0	0
LRRC9	0	0	0	0	0	0	0	0	0	0	0	0	0	0	0	0	0	0	0	0	0	0	0	0	0	0	0	0	0	0	0	0	0	0	0	0	0	0	0	0	0	0	0	32.5	0	0	0	0	0
MXRA8	0	0	0	0	0	0	0	0	0	0	0	0	0	0	0	0	0	0	0	0	0	0	0	0	0	0	0	0	0	0	0	0	0	0	0	0	0	0	0	0	0	0	0	0	0	0	0	0	0
NUDT12	0	0	0	0	0	0	0	0	0	0	0	0	0	0	0	0	0	0	0	0	0	0	0	0	0	0	0	0	0	0	0	0	0	0	0	0	0	0	0	0	0	0	0	0	0	0	0	0	0
PID1	0	0	0	0	0	0	0	0	0	0	0	0	0	0	0	0	0	0	0	0	0	0	0	0	0	0	0	0	0	0	0	0	0	0	0	0	0	0	0	0	0	0	0	0	0	0	0	0	0
PTGER3	0	0	0	0	0	0	0	0	0	0	0	0	0	0	0	0	0	0	0	0	0	0	0	0	0	0	0	0	0	0	0	0	0	0	0	0	0	0	0	0	0	0	0	0	0	0	0	0	0
RHEBP2	0	0	0	0	0	0	0	0	0	0	0	0	0	0	0	0	0	0	0	0	0	0	0	0	0	0	0	0	0	0	0	0	0	0	0	0	0	0	0	0	0	0	0	32.5	0	0	0	0	0
RPS6KB2	0	0	0	0	0	0	0	0	0	0	0	0	0	0	0	0	0	0	0	0	0	0	0	0	0	0	0	0	0	0	0	0	0	0	0	0	0	0	0	0	0	0	0	0	0	0	0	0	0
RSPO1	0	0	0	0	0	0	0	0	0	0	0	0	0	0	0	0	0	0	0	0	0	0	0	0	0	0	0	0	0	0	0	0	0	0	0	0	0	0	0	0	0	0	0	0	0	0	0	32.5	0
SCYL1	0	0	0	0	0	0	0	0	0	0	0	0	0	0	0	0	0	0	0	0	0	0	0	0	0	0	0	0	0	0	0	0	0	0	0	0	0	0	0	0	0	0	0	0	0	0	0	0	0
SNAI1	0	0	0	0	0	0	0	0	0	0	0	0	0	0	0	0	0	0	0	0	0	0	0	0	0	0	0	0	0	0	0	0	0	0	0	0	0	0	0	0	0	0	0	0	0	0	0	0	0
SPNS1	0	0	0	0	0	0	0	0	0	0	0	0	0	0	0	0	0	0	0	0	0	0	0	0	0	0	0	0	0	0	0	0	0	0	0	0	0	0	0	0	0	0	0	0	0	0	0	0	0
TBL3	0	0	0	0	0	0	0	0	0	0	0	0	0	0	0	0	0	0	0	0	0	0	0	0	0	0	0	0	0	0	0	0	0	0	0	0	0	0	0	0	0	0	0	0	0	0	0	0	0
TUBBP5	0	0	0	0	0	0	0	0	0	0	0	0	0	0	0	0	0	0	0	0	0	0	0	0	0	0	0	0	0	0	0	0	0	0	0	0	0	0	0	0	0	0	0	32.5	0	0	0	0	0
FAM126B	32	0	0	0	0	0	0	0	0	0	0	0	0	0	0	0	0	0	0	0	0	0	0	0	0	0	0	0	0	0	0	0	0	0	0	0	0	0	0	0	0	0	0	0	0	0	0	0	0
FGF7	0	0	0	0	0	0	0	0	0	0	0	0	0	0	0	0	0	0	0	0	0	0	0	0	0	0	0	0	0	0	0	0	0	0	0	0	0	0	0	0	0	0	0	0	0	0	0	0	0
FMNL1	0	0	0	0	0	0	0	0	0	0	0	0	0	0	0	0	0	0	0	0	0	0	0	0	0	0	0	0	32	0	0	0	0	0	0	0	0	0	0	0	0	0	0	0	0	0	0	0	0
GPR12	0	0	0	0	0	0	0	0	0	0	0	0	0	32	0	0	0	0	0	0	0	0	0	0	0	0	0	0	0	0	0	0	0	0	0	0	0	0	0	0	0	0	0	0	0	0	0	0	0
JPH2	0	0	0	0	0	0	0	0	0	0	0	0	0	0	0	32	0	0	0	0	0	0	0	0	0	0	0	0	0	0	0	0	0	0	0	0	0	0	0	0	0	0	0	0	0	0	0	0	0
NRG3	0	0	0	0	0	0	0	0	0	0	0	0	0	32	0	0	0	0	0	0	0	0	0	0	0	0	0	0	0	0	0	0	0	0	0	0	0	0	0	0	0	0	0	0	0	0	0	0	0
PAQR5	0	0	0	0	0	0	0	0	0	0	0	0	0	0	0	0	0	0	0	0	0	0	0	0	0	0	0	0	0	0	0	0	0	0	0	0	0	0	0	0	0	0	0	0	0	0	0	0	0
RAB3IP	0	0	0	0	0	32	0	0	0	0	0	0	0	0	0	0	0	0	0	0	0	0	0	0	0	0	0	0	0	0	0	0	0	0	0	0	0	0	0	0	0	0	0	0	0	0	0	0	0
RASA3	0	0	0	0	0	0	0	0	0	0	0	0	0	0	0	0	0	0	0	0	0	0	0	0	0	0	0	0	0	0	0	0	0	0	0	0	0	0	0	0	0	0	0	0	0	0	0	0	0
RGS14	0	0	0	0	0	0	0	0	0	0	0	0	0	0	0	0	0	0	0	0	0	0	0	0	0	0	0	0	0	0	0	0	0	0	0	0	0	0	0	0	0	0	0	0	0	0	0	0	0
SLC11A1	0	0	0	0	0	0	0	0	0	0	0	0	0	0	0	0	0	0	0	0	0	0	0	0	0	0	0	0	0	0	0	0	0	0	0	0	0	0	0	0	0	32	0	0	0	0	0	0	0
SLC25A42	0	0	0	0	0	0	0	0	0	0	0	0	0	0	0	0	0	0	0	0	0	0	0	0	0	0	32	0	0	0	0	0	0	0	0	0	0	0	0	0	0	0	0	0	0	0	0	0	0
SPI1	0	0	0	0	0	0	0	0	0	0	0	0	0	0	0	0	0	0	0	0	0	0	0	0	0	0	0	0	0	0	0	0	0	0	0	0	0	0	0	0	0	32	0	0	0	0	0	0	0
TFAP2A	0	0	0	0	0	0	0	0	0	0	0	0	0	0	0	0	0	0	0	0	0	0	0	0	0	0	0	0	0	0	0	0	0	0	0	0	0	0	0	0	0	32	0	0	0	0	0	0	0
TMEM191A	0	0	0	0	0	0	0	0	0	0	0	0	0	0	0	0	0	0	0	0	0	0	0	0	0	0	0	0	0	0	0	0	0	0	0	0	0	0	0	0	0	0	0	0	0	0	0	0	0
TTC41P	0	0	0	0	0	0	0	32	0	0	0	0	0	0	0	0	0	0	0	0	0	0	0	0	0	0	0	0	0	0	0	0	0	0	0	0	0	0	0	0	0	0	0	0	0	0	0	0	0
ANK2	0	0	0	0	0	0	0	0	0	0	0	0	0	0	0	0	0	0	0	0	0	0	0	0	0	0	0	0	0	0	0	0	0	0	0	0	0	0	0	0	0	0	0	0	0	0	0	0	0
AQP4	0	0	0	0	0	0	0	0	31.5	0	0	0	0	0	0	0	0	0	0	0	0	0	0	0	0	0	0	0	0	0	0	0	0	0	0	0	0	0	0	0	0	0	0	0	0	0	0	0	0
CDKN2D	0	0	0	0	0	0	0	0	0	0	0	0	0	0	0	0	0	0	0	0	0	0	0	0	0	0	0	0	0	0	0	0	0	0	0	0	0	0	0	0	0	0	0	0	0	0	0	0	0
CNTN2	0	0	0	0	0	0	0	0	0	0	0	0	0	0	0	0	0	0	0	0	0	0	0	0	0	0	0	31.5	0	0	0	0	0	0	0	0	0	0	0	0	0	0	0	0	0	0	0	0	0
ENOX1	0	0	0	0	0	0	0	0	0	0	0	0	0	0	0	0	0	0	0	0	0	0	0	0	0	0	0	0	0	0	0	0	0	0	0	0	0	0	0	0	0	0	0	0	0	0	0	0	0
F10	0	0	0	0	0	0	0	0	0	0	0	0	0	0	0	0	0	0	0	0	0	0	0	0	0	0	0	0	0	0	0	0	0	0	0	0	0	0	0	0	0	0	0	0	0	0	0	0	0
IRX2	0	0	0	0	0	0	0	0	0	0	0	0	0	0	0	0	0	0	0	0	0	0	0	0	0	0	0	0	0	0	0	0	0	0	0	0	0	0	0	0	0	0	0	0	0	0	0	0	0
RPL13P5	0	0	0	0	0	0	0	0	0	0	0	0	0	0	0	0	0	0	0	0	0	0	0	0	0	0	0	0	0	0	0	0	0	0	0	0	0	0	0	0	0	0	0	0	0	0	0	0	0
SYNDIG1	0	0	0	0	0	0	0	0	0	0	0	0	0	0	0	0	0	0	0	0	0	0	0	0	0	0	0	0	0	0	0	0	0	0	0	0	0	0	0	0	0	0	0	0	0	0	0	0	0
TPI1P1	0	0	0	0	0	0	0	0	0	0	0	0	0	0	0	0	0	0	0	0	0	0	0	0	0	0	0	0	0	0	0	0	0	0	0	0	0	0	0	0	0	0	0	0	0	0	0	0	0
TWIST2	0	0	0	0	0	0	0	0	0	0	0	0	0	0	0	0	0	0	0	0	0	0	0	0	0	0	0	0	0	0	0	0	0	0	0	0	0	0	0	0	0	0	0	0	0	0	0	0	0
VDR	0	0	0	0	0	0	0	0	0	0	0	0	0	0	0	0	0	0	0	0	0	0	0	0	0	0	0	0	0	0	0	0	0	0	0	0	0	0	0	0	0	0	0	0	0	0	0	0	0
ZNF257	0	0	0	0	0	0	0	0	0	0	0	0	0	0	0	0	0	0	0	0	0	0	0	0	0	0	0	0	0	0	0	0	0	0	0	0	0	0	0	0	0	0	0	0	0	0	0	0	0
AP1B1	0	0	0	0	0	0	0	0	0	0	0	0	0	0	0	0	0	0	0	0	0	0	0	0	0	0	0	0	0	0	0	0	0	0	0	0	0	0	0	0	0	0	0	0	0	0	0	0	0
ASAP2	0	0	0	0	0	0	0	0	0	0	0	0	0	0	0	0	0	0	0	0	0	0	0	0	0	0	0	0	0	0	0	0	0	0	0	0	0	0	0	0	0	0	0	0	0	0	0	0	0
ATAD3C	0	0	0	0	0	0	0	0	0	0	0	0	0	0	0	0	0	0	0	0	0	0	0	0	0	0	0	0	0	0	0	0	0	0	0	0	0	0	0	0	0	0	0	0	0	0	0	0	0
C2CD2L	0	0	0	0	0	0	0	0	0	0	0	0	0	0	0	0	0	0	0	0	0	0	0	0	0	0	0	0	0	0	0	0	0	0	0	0	0	0	0	0	0	0	0	0	0	0	0	0	0
GCAT	0	0	0	0	0	0	0	0	0	0	0	0	0	0	0	0	0	0	0	0	0	0	0	0	0	0	0	0	0	0	0	0	0	0	0	0	0	0	0	0	0	0	0	0	0	0	0	0	0
GHR	0	0	0	0	0	0	0	0	0	0	0	0	0	0	0	0	0	0	0	0	0	0	0	0	0	0	0	0	0	0	0	0	0	0	0	0	0	0	0	0	0	0	0	0	0	0	0	0	0
GOLGA2P7	0	0	0	0	0	0	0	0	0	0	0	0	0	0	0	0	0	0	0	0	0	0	0	0	0	0	0	0	0	0	0	0	0	0	0	0	0	0	0	0	0	0	0	0	0	0	0	0	0
OSR2	0	0	0	0	0	0	0	0	0	0	0	0	0	0	31	0	0	0	0	0	0	0	0	0	0	0	0	0	0	0	0	0	0	0	0	0	0	0	0	0	0	0	0	0	0	0	0	0	0
PKN1	0	0	0	0	0	0	0	0	0	0	0	0	0	0	0	0	0	0	0	0	0	0	0	0	0	0	0	0	0	0	0	0	0	0	0	0	0	0	0	0	0	0	0	0	0	0	0	0	0
PROC	0	0	0	0	0	0	0	0	0	0	0	0	0	0	0	0	0	0	0	0	0	0	0	0	0	0	0	0	0	0	0	0	0	0	0	0	0	0	0	0	0	0	0	0	0	0	0	0	0
STARD3	0	0	0	0	0	0	0	0	0	0	0	0	0	0	0	0	0	0	0	0	0	0	0	0	0	0	0	0	0	0	0	0	0	0	0	0	0	0	0	0	0	0	0	0	0	0	0	0	0
TMEM256.PLSCR3	0	0	0	0	0	0	0	0	0	0	0	0	0	0	0	0	0	0	0	0	0	0	0	0	0	0	0	0	0	0	0	0	0	0	0	0	0	0	0	0	0	0	0	0	0	0	0	0	0
TRIM67	0	0	0	0	0	0	0	0	0	0	0	0	0	0	0	0	0	0	0	0	0	0	0	0	0	0	0	0	0	0	0	0	0	0	0	0	0	0	0	0	0	0	0	0	0	0	0	0	0
ZNF320	0	0	0	0	0	0	0	0	0	0	0	0	0	0	0	0	0	0	0	0	0	0	0	0	0	0	0	0	0	0	0	0	0	0	0	0	0	0	0	0	0	0	0	0	0	0	0	0	0
BRS3	0	0	0	0	0	0	0	0	0	0	0	0	0	0	0	0	0	0	0	30.5	0	0	0	0	0	0	0	0	0	0	0	0	0	0	0	0	0	0	0	0	0	0	0	0	0	0	0	0	0
CWF19L2	0	0	0	0	0	0	0	0	0	0	0	0	0	0	0	0	0	0	0	30.5	0	0	0	0	0	0	0	0	0	0	0	0	0	0	0	0	0	0	0	0	0	0	0	0	0	0	0	0	0
FAM69B	0	0	0	0	0	0	0	0	0	0	0	0	0	0	0	0	0	0	0	0	0	0	0	0	0	0	0	0	0	0	0	0	0	0	0	0	0	0	0	0	0	0	0	0	0	0	0	0	0
FDX2	0	0	0	0	0	0	0	0	0	0	0	0	0	0	0	0	0	0	0	0	0	0	0	0	0	0	0	0	0	0	0	0	0	0	0	0	0	0	0	0	0	0	0	0	0	0	0	0	0
[truncated: 52 more columns]

## Sheet: Comp1_METH_FEATURES
Table S1. List of DNA methylation component 1 features, ranked by contribution to the T2D predictive model based on PLS loading scores, for each train-test split (n=100 iterarions)
Illumina Epic ID	iter1	iter2	iter3	iter4	iter5	iter6	iter7	iter8	iter9	iter10	iter11	iter12	iter13	iter14	iter15	iter16	iter17	iter18	iter19	iter20	iter21	iter22	iter23	iter24	iter25	iter26	iter27	iter28	iter29	iter30	iter31	iter32	iter33	iter34	iter35	iter36	iter37	iter38	iter39	iter40	iter41	iter42	iter43	iter44	iter45	iter46	iter47	iter48	iter49
cg02988288	100	100	100	100	92	92	100	100	97	99	97	100	97	95	97	100	99	100	99	99	100	99	99	100	95	91	100	98	100	99	99	100	100	100	98	100	99	100	100	100	100	97	99	97	100	99	99	100	100
cg02966936	93	96	96	94	96	83	97	99	90	93	90	35.5	96	90	94	98	94	98	97	93	99	85	95	98	94	97	90	85	94	97	72	95	99	99	97	97	89	95	99	87	87	86	97	95	91	92	95	81	98
cg07175985	89	92	0	93	100	100	93	96	100	92	99	96	93	100	81	96	91	95	94	90	88	94	97	99	98	100	87	75	95	75	90	91	96	89	96	98	75	82	94	97	90	96	90	100	93	76	92	96	71
cg14527110	98	89	35.5	97	91	89	98	98	85	35	98	35.5	100	89	100	97	93	82	100	97	93	97	93	93	97	71	99	82	98	96	98	98	98	88	93	95	74	35.5	96	96	91	94	73	99	96	95	97	88	82
cg12220370	96	75	99	91	74	93	94	78	89	98	93	99	0	87	92	35.5	98	92	91	98	91	86	76	97	88	88	94	73	74	95	87	92	84	98	99	73	96	97	97	95	94	92	92	89	73	98	90	95	97
cg13566279	99	91	79	96	97	0	99	94	99	87	91	93	0	98	95	99	96	96	93	86	98	100	100	94	83	98	95	83	82	92	96	97	95	93	94	99	0	83	82	90	92	93	88	98	97	97	98	99	99
cg14490520	76	99	0	86	99	98	86	93	88	74	100	0	99	88	0	95	95	97	83	94	35.5	89	96	95	96	94	86	92	96	98	97	87	93	74	95	88	95	35.5	92	85	98	88	87	87	80	89	82	35.5	85
cg03770217	82	73	35.5	98	75	0	75	76	93	0	84	97	83	99	82	83	79	35.5	35.5	87	73	87	92	90	70	35.5	98	0	85	88	77	85	75	78	90	84	0	92	95	94	99	76	0	94	90	96	96	83	35.5
cg06184251	35.5	93	0	35.5	85	96	83	92	87	0	96	35.5	94	35.5	35.5	35.5	97	89	87	82	81	83	94	84	93	93	97	99	84	82	79	35.5	87	35.5	35	85	100	35.5	76	82	84	34	0	35.5	76	73	35	0	35.5
cg25934997	85	88	0	0	0	0	96	97	95	0	81	88	0	97	73	88	77	90	81	35	78	95	86	82	80	79	91	91	97	73	0	74	90	96	0	94	0	0	84	71	35.5	34	96	84	94	0	78	85	91
cg04577129	71	0	97	83	71	77	87	87	78	95	83	98	0	85	0	75	89	78	35.5	35	95	93	91	87	75	0	92	0	79	93	88	86	82	97	79	0	82	93	91	74	79	90	94	83	92	91	35	90	84
cg25979005	73	80	85	77	78	0	71	88	92	84	89	35.5	79	96	71	94	80	85	79	35	80	96	87	35.5	92	35.5	84	0	89	74	0	96	81	35.5	82	0	0	0	85	92	72	71	91	86	95	35	35	94	79
cg09467248	35.5	77	35.5	99	83	0	85	79	96	0	87	35.5	92	77	99	85	81	0	35.5	91	97	98	89	92	74	35.5	71	93	90	85	84	76	86	0	88	91	80	80	74	89	93	34	35	71	81	84	91	0	72
cg17826980	72	90	91	35.5	89	81	35.5	81	77	0	92	0	98	0	79	86	84	91	98	79	35.5	35.5	35.5	73	99	99	72	100	93	35	35.5	99	89	35.5	0	78	98	0	98	35.5	86	0	0	35.5	71	0	35	0	74
cg21165486	95	0	82	90	0	0	77	35.5	71	96	72	85	0	35.5	84	93	72	76	96	81	94	35.5	35.5	35.5	0	0	0	0	83	86	93	90	35.5	95	87	79	0	84	35.5	35.5	35.5	79	89	78	98	86	72	78	90
cg02736232	35.5	97	98	35.5	0	0	84	71	91	0	79	0	0	35.5	35.5	35.5	90	0	72	80	35.5	80	80	88	85	83	96	0	92	83	35.5	78	97	92	0	35.5	85	0	90	35.5	35.5	0	82	0	35.5	35	75	35.5	95
cg13336515	86	79	71	35.5	35.5	72	35.5	35.5	84	82	35.5	0	74	74	35.5	35.5	35	72	76	89	83	73	35.5	86	89	81	77	0	35.5	35	0	72	83	35.5	80	82	86	0	87	99	35.5	70	83	35.5	89	0	35	77	0
cg11515284	97	95	94	35.5	72	94	35.5	35.5	35.5	35	80	0	76	0	0	35.5	0	35.5	90	76	71	75	88	89	90	92	35.5	0	71	90	94	35.5	77	80	35	90	90	35.5	35.5	98	0	95	98	72	35.5	0	84	74	0
cg26767974	92	0	83	72	0	0	81	86	86	77	73	95	0	79	72	84	86	88	35.5	0	35.5	91	35.5	0	35	0	35.5	79	99	0	0	94	78	0	91	0	0	35.5	93	88	89	77	71	76	99	75	0	86	78
cg05627498	94	35.5	89	89	81	0	90	35.5	72	72	35.5	86	0	35.5	89	92	71	83	35.5	77	35.5	76	75	75	0	0	79	89	77	70	0	79	80	83	74	35.5	0	96	0	93	88	0	0	0	82	85	94	87	81
cg09449232	84	94	0	92	88	82	79	85	0	35	75	0	86	81	75	35.5	0	86	95	74	82	81	90	80	0	89	35.5	71	87	89	86	35.5	94	81	0	83	78	35.5	0	84	82	91	35	35.5	35.5	35	35	0	0
cg13176806	79	0	0	88	0	0	88	72	0	83	0	84	0	84	86	89	75	93	0	88	96	90	71	74	0	0	93	0	0	0	0	82	88	90	81	92	0	89	78	35.5	0	0	95	90	77	71	89	84	88
cg14534405	75	87	0	84	86	74	35.5	0	0	0	82	35.5	0	35.5	93	35.5	82	0	35.5	85	35.5	35.5	98	0	72	0	74	35.5	35.5	35	85	35.5	91	0	0	93	0	35.5	88	35.5	81	34	0	74	0	94	80	35.5	0
cg22364465	91	0	86	35.5	80	0	95	83	35.5	88	0	92	0	71	88	90	87	84	77	0	72	92	35.5	0	0	0	80	86	75	0	0	88	71	84	0	35.5	0	35.5	73	35.5	35.5	84	35	0	87	35	86	93	96
cg15275625	0	71	80	95	90	85	35.5	0	80	0	77	0	87	0	98	35.5	88	0	85	92	87	0	0	85	79	0	35.5	96	35.5	94	81	35.5	92	0	86	0	84	94	77	35.5	97	72	0	0	74	93	77	35.5	0
cg11743000	90	0	0	85	76	0	89	0	0	94	86	0	0	0	83	76	78	94	0	0	86	77	72	0	86	84	88	94	0	76	89	89	79	35.5	0	89	0	99	0	0	0	81	93	93	0	81	0	91	0
cg04255401	0	35.5	0	87	94	35.5	92	35.5	35.5	75	35.5	0	0	35.5	35.5	35.5	35	79	35.5	73	75	35.5	74	91	0	86	35.5	35.5	0	35	75	35.5	35.5	86	71	35.5	88	35.5	35.5	35.5	0	82	84	91	35.5	0	0	0	0
cg06749277	0	0	78	79	77	0	78	84	0	73	0	87	0	83	0	79	0	87	0	0	0	35.5	0	79	0	0	78	0	78	84	0	0	35.5	87	76	0	0	87	83	0	78	0	70	80	0	90	85	79	89
cg27044597	35.5	0	35.5	35.5	87	0	35.5	35.5	35.5	0	35.5	0	80	35.5	80	35.5	35	35.5	75	35	35.5	0	0	35.5	84	78	0	35.5	81	0	73	35.5	74	0	35	75	0	0	86	78	71	0	35	0	0	0	0	0	0
cg24196354	0	0	0	76	0	0	91	89	0	0	35.5	83	0	72	0	0	83	0	0	0	85	78	0	96	0	0	35.5	0	80	81	35.5	73	0	79	85	0	0	0	72	0	83	0	0	0	85	82	70	0	80
cg03220447	0	98	0	0	35.5	0	0	74	94	0	94	35.5	0	0	35.5	35.5	92	0	35.5	95	0	0	35.5	0	91	0	35.5	97	91	35	35.5	0	0	0	0	74	83	0	35.5	0	95	34	0	0	35.5	35	73	0	0
cg21533994	35.5	82	35.5	35.5	35.5	95	35.5	35.5	35.5	35	88	35.5	90	0	0	35.5	35	35.5	0	35	0	35.5	35.5	0	87	35.5	0	87	35.5	35	35.5	0	35.5	35.5	35	0	97	35.5	35.5	0	75	34	0	35.5	0	35	35	0	35.5
cg03726357	35.5	76	0	35.5	35.5	78	35.5	35.5	35.5	0	74	0	91	35.5	85	0	35	35.5	71	35	35.5	0	78	35.5	35	82	35.5	0	35.5	35	78	35.5	35.5	0	0	86	0	0	89	35.5	35.5	34	0	35.5	35.5	0	35	0	0
cg08248985	35.5	35.5	35.5	35.5	35.5	0	35.5	35.5	35.5	35	35.5	35.5	0	35.5	35.5	35.5	35	35.5	35.5	35	35.5	35.5	35.5	35.5	35	35.5	35.5	35.5	35.5	35	35.5	35.5	35.5	35.5	35	35.5	35.5	35.5	35.5	35.5	35.5	34	35	35.5	35.5	35	35	35.5	35.5
cg12451325	35.5	35.5	35.5	35.5	35.5	0	35.5	35.5	35.5	35	35.5	35.5	35.5	35.5	35.5	35.5	35	35.5	35.5	35	35.5	35.5	35.5	35.5	35	35.5	35.5	35.5	35.5	35	35.5	35.5	35.5	35.5	35	35.5	0	35.5	35.5	35.5	35.5	34	35	35.5	35.5	35	35	35.5	35.5
cg04934500	80	0	88	80	0	0	73	0	83	0	0	91	0	93	0	82	0	74	0	0	0	88	85	0	0	0	89	0	76	0	0	75	72	91	0	76	0	71	0	0	35.5	0	0	79	0	0	88	89	92
cg07270865	74	35.5	81	0	0	0	0	0	35.5	85	0	35.5	0	0	0	77	0	0	0	0	35.5	84	0	0	0	0	76	35.5	72	0	0	81	0	35.5	0	35.5	0	0	35.5	35.5	35.5	0	86	0	84	0	79	80	75
cg15630265	35.5	0	35.5	35.5	35.5	0	35.5	35.5	35.5	35	35.5	35.5	0	35.5	35.5	35.5	35	35.5	0	35	35.5	35.5	35.5	35.5	35	0	35.5	35.5	35.5	35	35.5	35.5	35.5	35.5	35	35.5	0	35.5	35.5	35.5	35.5	34	35	35.5	35.5	35	35	35.5	35.5
cg26079959	0	81	0	35.5	35.5	73	35.5	35.5	35.5	0	85	0	88	0	35.5	0	35	0	0	35	0	35.5	35.5	0	82	35.5	0	90	35.5	35	35.5	35.5	35.5	0	0	0	87	35.5	35.5	0	85	0	0	35.5	0	35	35	0	0
cg13970113	35.5	0	35.5	35.5	35.5	0	35.5	0	35.5	35	0	35.5	0	35.5	35.5	35.5	35	35.5	0	35	35.5	35.5	35.5	35.5	35	0	35.5	35.5	35.5	35	35.5	35.5	35.5	35.5	35	35.5	0	35.5	35.5	35.5	35.5	34	35	35.5	35.5	35	35	35.5	35.5
cg13090941	35.5	0	35.5	35.5	35.5	35.5	35.5	90	35.5	0	35.5	35.5	95	35.5	35.5	78	0	35.5	78	0	0	35.5	0	35.5	35	0	35.5	35.5	35.5	35	71	35.5	0	35.5	0	0	72	0	35.5	35.5	0	34	0	0	0	0	35	0	35.5
cg26445440	35.5	35.5	35.5	35.5	35.5	0	35.5	35.5	35.5	35	35.5	0	0	35.5	0	35.5	35	35.5	35.5	35	35.5	35.5	0	35.5	35	35.5	35.5	35.5	35.5	35	35.5	35.5	35.5	35.5	35	35.5	0	0	35.5	35.5	35.5	34	35	0	35.5	35	35	35.5	35.5
cg27539060	0	0	77	75	95	0	35.5	0	79	0	0	75	0	92	74	0	0	0	0	0	0	82	0	83	0	0	0	0	0	80	0	84	35.5	35.5	35	0	0	0	35.5	0	80	0	0	0	75	35	87	35.5	77
cg19484548	0	0	95	35.5	98	97	0	0	0	0	0	0	0	0	78	0	0	99	73	0	35.5	0	0	0	0	90	0	95	0	0	0	93	0	0	35	0	35.5	91	81	79	0	0	35	0	0	0	0	0	35.5
cg24486540	35.5	35.5	35.5	0	0	87	35.5	35.5	0	35	35.5	35.5	35.5	0	0	35.5	35	35.5	35.5	35	0	35.5	0	35.5	35	35.5	35.5	0	0	35	76	35.5	0	35.5	0	0	92	35.5	0	35.5	0	34	35	35.5	35.5	0	0	35.5	35.5
cg09216797	35.5	0	35.5	35.5	35.5	0	35.5	35.5	35.5	35	35.5	35.5	0	0	35.5	35.5	35	35.5	35.5	35	35.5	35.5	35.5	0	0	35.5	35.5	0	35.5	35	35.5	35.5	35.5	35.5	35	35.5	0	35.5	35.5	35.5	0	34	35	35.5	35.5	35	0	35.5	35.5
cg00970981	35.5	35.5	35.5	0	0	0	35.5	35.5	0	35	35.5	35.5	0	0	0	35.5	0	35.5	0	35	0	35.5	35.5	0	35	35.5	35.5	35.5	35.5	35	35.5	35.5	35.5	35.5	35	35.5	0	35.5	35.5	0	35.5	34	35	35.5	35.5	35	35	35.5	35.5
cg24794608	0	0	92	0	0	0	76	0	81	0	0	0	0	86	0	0	0	77	0	0	0	0	0	0	0	80	35.5	0	35.5	78	0	35.5	35.5	94	35	72	0	35.5	0	0	74	0	0	0	35.5	35	0	0	93
cg12164242	35.5	0	35.5	35.5	0	0	35.5	35.5	35.5	35	35.5	0	35.5	35.5	35.5	35.5	35	35.5	0	35	35.5	0	35.5	35.5	35	0	35.5	35.5	35.5	35	0	35.5	35.5	35.5	35	35.5	0	0	35.5	35.5	0	34	35	0	35.5	35	35	35.5	35.5
cg03622758	35.5	0	35.5	35.5	0	0	35.5	35.5	35.5	35	0	35.5	0	35.5	35.5	35.5	35	35.5	0	35	35.5	35.5	35.5	35.5	35	0	35.5	0	0	35	0	35.5	35.5	35.5	35	35.5	35.5	35.5	35.5	35.5	0	34	35	35.5	35.5	35	35	35.5	35.5
cg03636383	0	35.5	35.5	0	35.5	86	82	0	0	0	0	0	35.5	0	0	0	0	0	84	0	90	0	0	0	71	96	0	0	0	35	0	35.5	35.5	35.5	0	35.5	91	0	35.5	0	0	34	35	0	0	0	0	0	0
cg17380250	0	0	0	35.5	84	35.5	0	91	0	0	95	0	84	0	96	0	0	35.5	0	75	0	35.5	0	0	0	0	82	78	0	35	80	35.5	0	0	0	0	0	0	35.5	0	0	0	0	0	86	0	0	0	35.5
cg07714393	0	86	0	35.5	0	0	0	0	98	0	76	0	0	0	0	87	73	0	0	96	0	0	77	0	77	0	0	0	86	71	0	0	0	77	0	87	71	0	0	0	77	0	35	35.5	0	0	0	35.5	0
cg08571304	35.5	0	35.5	35.5	0	0	35.5	35.5	0	35	35.5	35.5	0	35.5	35.5	35.5	0	35.5	0	0	0	35.5	35.5	35.5	0	0	35.5	35.5	35.5	35	0	35.5	35.5	35.5	35	35.5	0	35.5	35.5	35.5	35.5	34	0	35.5	35.5	35	35	35.5	35.5
cg16961961	35.5	35.5	35.5	0	0	76	35.5	35.5	35.5	80	0	0	0	0	35.5	72	85	35.5	86	0	77	0	82	35.5	0	35.5	0	35.5	0	0	95	71	0	0	35	0	35.5	0	0	83	0	68	0	0	35.5	0	0	0	35.5
cg25579393	0	74	0	0	0	88	0	35.5	0	0	71	0	82	0	0	0	0	35.5	0	35	0	0	35.5	35.5	81	87	35.5	0	0	35	35.5	35.5	35.5	0	0	35.5	73	0	35.5	72	0	0	0	0	0	0	0	0	0
cg19591417	0	0	0	35.5	0	0	35.5	35.5	35.5	0	35.5	0	0	35.5	35.5	0	0	0	0	78	35.5	35.5	35.5	35.5	35	95	0	35.5	35.5	0	0	35.5	85	0	0	96	35.5	0	35.5	0	0	0	0	35.5	0	0	0	0	0
cg13544025	35.5	0	35.5	35.5	0	0	35.5	35.5	35.5	35	0	35.5	35.5	35.5	35.5	35.5	35	0	0	35	0	0	35.5	35.5	35	0	35.5	0	0	35	0	35.5	35.5	35.5	35	35.5	0	0	35.5	35.5	0	34	35	35.5	35.5	35	35	35.5	35.5
cg13559778	35.5	0	35.5	35.5	0	0	35.5	35.5	0	35	0	35.5	0	35.5	35.5	35.5	0	35.5	0	0	0	35.5	35.5	35.5	0	0	35.5	0	0	35	0	35.5	35.5	35.5	35	35.5	0	35.5	35.5	35.5	0	34	35	35.5	35.5	35	35	35.5	35.5
cg06913966	0	35.5	35.5	0	0	0	80	0	0	35	35.5	35.5	0	0	0	0	0	0	74	72	35.5	0	0	35.5	0	0	0	81	0	0	91	0	0	35.5	0	0	93	35.5	0	80	35.5	85	0	0	35.5	0	0	0	0
cg23547429	0	0	74	0	0	0	0	0	75	89	0	94	0	80	0	80	0	80	0	0	0	35.5	0	0	0	0	35.5	0	0	0	0	35.5	0	35.5	0	0	0	0	0	0	0	0	0	0	79	0	35	92	73
cg22152677	0	35.5	35.5	0	35.5	0	35.5	35.5	35.5	0	35.5	0	0	35.5	35.5	0	0	35.5	0	35	35.5	0	35.5	35.5	35	35.5	0	0	35.5	35	35.5	35.5	35.5	0	35	35.5	0	0	35.5	35.5	0	34	35	35.5	35.5	0	0	0	0
cg27179424	35.5	0	0	35.5	0	0	35.5	35.5	35.5	35	35.5	0	35.5	35.5	35.5	35.5	35	0	0	35	35.5	35.5	35.5	35.5	35	35.5	35.5	0	0	35	0	0	35.5	35.5	35	35.5	0	0	0	35.5	0	34	35	0	35.5	0	35	35.5	35.5
cg21727223	35.5	0	90	71	0	0	35.5	0	0	35	0	72	0	0	0	0	0	0	89	0	0	0	0	35.5	35	0	0	35.5	0	0	100	0	0	0	0	0	0	90	35.5	76	73	75	0	35.5	0	35	83	0	0
cg01803362	0	35.5	0	0	73	35.5	0	0	73	0	78	0	0	0	77	0	76	0	0	35	0	0	35.5	0	76	35.5	0	84	35.5	0	0	0	35.5	0	0	35.5	0	0	75	0	96	0	0	35.5	0	72	35	0	0
cg20836795	35.5	0	35.5	35.5	35.5	0	35.5	35.5	0	35	35.5	35.5	35.5	0	35.5	35.5	0	35.5	0	0	0	35.5	35.5	35.5	0	0	35.5	0	0	35	0	35.5	35.5	35.5	35	35.5	0	35.5	0	35.5	0	34	35	35.5	35.5	35	35	35.5	35.5
cg14228710	0	35.5	35.5	0	35.5	0	0	35.5	35.5	0	35.5	0	35.5	35.5	0	0	35	35.5	35.5	35	35.5	0	0	0	35	35.5	35.5	35.5	35.5	35	35.5	0	35.5	0	0	35.5	35.5	0	35.5	35.5	0	0	35	0	0	0	0	0	0
cg12084792	0	0	0	35.5	35.5	0	0	35.5	0	0	35.5	0	0	35.5	35.5	35.5	35	35.5	0	35	35.5	35.5	35.5	35.5	35	0	35.5	35.5	0	35	0	35.5	35.5	35.5	35	35.5	0	0	0	35.5	0	34	35	35.5	0	0	35	0	0
cg05486260	0	0	0	0	0	0	0	0	82	0	0	76	0	94	0	35.5	0	0	0	0	74	0	0	0	0	0	0	0	0	0	0	83	0	75	0	81	0	0	0	0	0	0	72	0	0	0	0	0	76
cg12546646	0	0	0	35.5	0	0	35.5	35.5	0	0	0	35.5	0	0	35.5	35.5	0	35.5	0	35	35.5	35.5	35.5	35.5	35	0	35.5	35.5	35.5	35	0	35.5	35.5	0	0	35.5	0	35.5	35.5	0	0	0	0	35.5	35.5	35	0	35.5	35.5
cg14679463	0	0	0	0	35.5	0	35.5	0	35.5	35	35.5	0	35.5	35.5	35.5	0	35	35.5	0	35	35.5	0	35.5	35.5	35	0	0	35.5	35.5	0	35.5	35.5	0	0	35	0	0	0	35.5	35.5	35.5	34	0	0	35.5	0	35	0	0
cg01170806	0	83	0	0	79	0	0	80	76	0	0	0	0	0	0	71	0	0	0	0	92	0	81	0	0	0	0	0	0	77	0	0	73	0	0	0	0	0	0	0	0	0	0	0	0	0	0	0	0
cg27377863	88	0	93	78	0	0	0	0	0	0	0	77	0	0	0	0	0	0	0	84	0	0	0	0	0	77	81	0	88	87	0	0	0	82	92	0	0	98	0	0	0	0	76	0	0	78	0	98	0
cg04684637	35.5	0	0	35.5	0	0	35.5	35.5	35.5	35	35.5	35.5	35.5	35.5	0	35.5	0	0	0	0	0	35.5	35.5	0	35	0	35.5	0	0	35	0	35.5	0	0	35	35.5	0	0	0	35.5	0	34	0	35.5	35.5	0	35	35.5	0
cg07935632	0	0	0	0	0	0	0	35.5	35.5	35	0	35.5	0	0	0	0	35	35.5	0	35	35.5	35.5	35.5	0	35	35.5	35.5	0	35.5	0	35.5	35.5	35.5	0	0	35.5	35.5	35.5	0	0	0	34	35	35.5	0	35	0	35.5	0
cg14388418	35.5	0	35.5	35.5	0	0	35.5	0	0	35	0	35.5	0	0	35.5	35.5	0	0	0	35	35.5	0	0	35.5	0	0	35.5	0	35.5	35	0	35.5	35.5	35.5	35	35.5	0	35.5	35.5	0	0	0	35	0	35.5	35	35	35.5	35.5
cg07523470	35.5	0	0	35.5	0	0	35.5	35.5	0	35	35.5	35.5	0	35.5	35.5	35.5	0	0	0	0	0	35.5	0	35.5	0	0	0	0	0	35	0	35.5	35.5	35.5	35	0	0	35.5	35.5	35.5	0	34	0	35.5	35.5	0	35	35.5	35.5
cg20189782	35.5	0	0	35.5	0	0	35.5	35.5	0	35	0	35.5	0	35.5	0	35.5	0	0	0	0	0	35.5	35.5	35.5	35	0	0	0	35.5	35	0	35.5	0	0	0	35.5	0	0	0	35.5	35.5	34	0	35.5	35.5	0	35	35.5	0
cg21771714	0	0	0	82	0	0	74	0	0	0	0	80	0	0	0	0	0	73	0	71	0	79	0	0	0	0	35.5	0	0	91	0	0	0	0	35	0	0	35.5	0	0	0	34	0	0	35.5	88	0	0	0
cg19314352	0	0	0	35.5	0	0	35.5	82	0	90	0	35.5	0	0	0	35.5	0	0	0	83	0	35.5	0	72	0	0	0	0	0	79	0	0	0	73	75	35.5	35.5	0	0	73	0	83	80	35.5	35.5	0	0	0	0
cg04496782	0	35.5	0	35.5	35.5	80	35.5	0	0	0	35.5	35.5	89	35.5	0	35.5	0	0	0	0	0	35.5	0	0	35	35.5	0	0	0	0	0	0	0	35.5	35	0	0	35.5	35.5	0	35.5	0	0	35.5	0	35	35	0	0
cg16901379	35.5	0	0	0	0	0	0	35.5	35.5	35	35.5	35.5	35.5	35.5	0	35.5	0	35.5	0	35	0	0	35.5	0	35	0	35.5	0	35.5	0	35.5	35.5	0	0	0	35.5	0	0	0	0	0	34	35	0	35.5	0	35	35.5	0
cg13399007	0	0	0	0	0	90	35.5	35.5	0	35	35.5	35.5	35.5	0	0	0	0	35.5	92	0	35.5	0	0	35.5	0	0	0	80	0	0	35.5	35.5	0	0	0	0	0	0	0	35.5	0	34	0	0	0	35	0	0	35.5
cg20501754	35.5	0	35.5	35.5	0	0	35.5	0	0	35	0	35.5	0	0	35.5	35.5	0	0	0	35	0	35.5	0	35.5	0	0	35.5	0	0	35	0	35.5	35.5	35.5	35	35.5	0	35.5	0	0	0	34	35	35.5	35.5	35	35	35.5	35.5
cg06162591	35.5	0	35.5	35.5	0	35.5	35.5	0	0	35	0	0	0	0	0	35.5	0	0	0	0	0	35.5	35.5	0	0	0	35.5	0	0	35	0	35.5	35.5	35.5	0	35.5	0	35.5	0	35.5	0	34	35	35.5	35.5	35	0	35.5	35.5
cg25132349	0	0	0	0	0	0	0	35.5	0	0	0	35.5	0	35.5	0	0	35	35.5	0	0	35.5	0	0	0	35	0	0	35.5	35.5	0	35.5	35.5	0	0	0	0	0	0	0	0	35.5	0	35	0	35.5	0	0	0	0
cg17802766	0	35.5	0	0	35.5	0	0	35.5	35.5	0	35.5	0	35.5	35.5	0	0	35	0	35.5	35	35.5	0	35.5	0	35	0	0	35.5	35.5	0	35.5	35.5	35.5	0	0	35.5	0	0	0	35.5	0	0	35	0	35.5	0	0	0	0
cg23729005	0	0	35.5	35.5	0	0	0	0	0	71	0	0	0	0	0	0	74	0	80	35	89	0	0	0	0	0	0	35.5	0	0	35.5	0	0	0	70	0	35.5	35.5	0	0	35.5	34	35	0	0	74	35	0	0
cg03517466	87	78	35.5	0	0	0	0	35.5	0	0	0	0	0	0	0	0	0	0	0	0	35.5	35.5	35.5	35.5	0	0	35.5	0	0	0	0	0	35.5	76	0	0	0	0	35.5	81	0	0	0	0	35.5	0	0	35.5	35.5
cg23776302	0	0	0	0	0	35.5	72	0	35.5	35	0	0	0	0	0	0	35	0	0	35	35.5	35.5	0	0	0	0	35.5	0	0	35	0	35.5	0	0	0	0	35.5	0	0	35.5	0	34	35	0	0	0	35	0	0
cg03414178	0	0	0	35.5	0	0	35.5	35.5	0	0	0	35.5	0	0	35.5	35.5	0	35.5	0	0	0	0	35.5	35.5	0	0	0	35.5	0	35	0	35.5	0	0	0	35.5	0	0	35.5	0	0	0	0	35.5	35.5	35	35	35.5	35.5
cg27051815	0	0	0	0	35.5	0	0	0	35.5	0	35.5	0	35.5	0	35.5	0	35	0	0	35	35.5	0	35.5	35.5	35	0	0	35.5	0	0	35.5	0	35.5	0	0	0	0	0	35.5	35.5	35.5	0	0	0	0	0	0	0	0
cg07884022	0	0	0	0	35.5	0	0	35.5	0	0	35.5	35.5	0	35.5	0	0	35	0	0	35	35.5	0	0	35.5	35	35.5	0	0	35.5	0	0	0	35.5	35.5	0	0	35.5	0	0	35.5	0	34	0	0	0	0	0	0	0
cg10503205	0	0	0	0	0	0	0	0	0	35	35.5	35.5	0	0	0	0	35	35.5	0	0	35.5	0	0	0	35	0	0	0	35.5	35	35.5	0	0	0	35	0	0	0	35.5	35.5	35.5	0	35	35.5	35.5	0	0	0	0
cg12747056	35.5	0	0	0	0	0	0	35.5	35.5	0	35.5	0	35.5	0	0	35.5	35	0	0	35	0	0	35.5	35.5	35	0	35.5	0	0	35	0	0	0	35.5	35	35.5	0	0	0	35.5	0	34	0	0	35.5	0	0	35.5	0
cg22460281	0	0	0	0	35.5	0	35.5	35.5	0	35	0	0	0	0	0	35.5	0	35.5	0	35	35.5	0	35.5	35.5	0	0	0	0	0	35	35.5	35.5	0	0	35	35.5	0	0	0	0	0	34	35	0	35.5	0	0	0	0
cg19741688	35.5	0	0	0	0	0	0	0	0	0	0	0	0	76	35.5	0	0	0	0	0	76	35.5	83	0	0	0	83	0	0	0	0	0	35.5	0	0	35.5	0	0	0	0	0	0	0	96	88	0	0	76	0
cg25211066	35.5	0	0	35.5	0	35.5	0	0	0	35	0	35.5	0	0	35.5	35.5	0	0	35.5	0	0	35.5	0	35.5	0	0	0	0	0	0	0	0	0	35.5	35	0	35.5	35.5	0	35.5	0	34	35	35.5	35.5	0	35	35.5	35.5
cg18149009	0	0	0	0	0	0	0	0	35.5	0	0	0	0	35.5	0	0	0	35.5	0	0	35.5	0	0	0	35	0	35.5	35.5	35.5	0	0	35.5	35.5	0	0	35.5	0	0	35.5	35.5	0	0	0	35.5	0	0	0	0	0
cg16775824	77	0	72	0	0	0	0	95	0	0	0	0	0	0	0	91	0	81	0	0	0	71	0	0	0	0	0	0	0	0	0	77	35.5	0	0	0	0	0	0	77	0	0	0	0	35.5	0	0	0	0
cg19141316	35.5	0	35.5	35.5	0	0	35.5	0	0	35	0	35.5	0	0	0	35.5	0	0	0	0	0	35.5	0	0	0	0	0	0	35.5	35	0	35.5	0	35.5	0	0	0	35.5	35.5	0	0	0	0	0	0	35	35	0	35.5
cg04715245	81	0	76	0	0	0	0	0	0	0	0	0	0	0	0	35.5	0	35.5	0	0	0	35.5	73	0	0	0	0	0	0	0	0	80	76	35.5	0	0	0	0	0	86	0	0	0	0	83	0	0	0	0
cg15126957	35.5	0	87	73	0	0	0	0	0	81	0	74	0	0	0	0	0	0	0	0	0	0	0	35.5	0	0	0	0	0	0	0	0	0	0	35	0	0	77	0	35.5	0	0	0	0	78	35	35	0	0
cg20438404	0	0	75	0	0	0	0	0	0	0	0	90	0	0	90	0	0	0	0	0	0	0	0	81	0	0	0	0	0	0	0	0	0	0	0	0	0	0	79	0	0	0	0	0	0	79	0	0	87
cg19959921	0	0	0	0	0	0	35.5	77	0	0	0	0	78	0	0	0	0	0	0	0	0	0	0	0	0	0	0	88	0	0	0	0	0	0	78	0	0	0	80	35.5	0	0	0	0	35.5	0	0	0	0
cg01871427	35.5	0	0	0	93	0	0	0	0	0	0	35.5	0	0	87	0	0	0	0	0	0	0	0	35.5	0	0	0	0	0	0	0	0	0	0	72	0	0	0	0	0	76	0	0	0	0	35	76	0	0
cg10021424	0	0	0	35.5	0	0	35.5	35.5	0	0	0	0	35.5	35.5	35.5	35.5	0	35.5	0	0	0	0	35.5	0	0	0	0	0	0	0	0	0	0	0	0	35.5	0	0	35.5	0	0	0	0	35.5	35.5	0	35	0	0
cg09452614	0	35.5	35.5	0	0	0	0	0	0	97	0	0	0	0	0	0	0	0	0	0	0	0	0	0	0	0	0	0	0	0	0	0	0	0	35	0	0	0	0	0	0	80	74	0	0	0	0	0	0
cg24741148	0	0	0	0	35.5	0	0	35.5	0	0	35.5	0	0	0	0	0	35	0	0	0	35.5	0	35.5	35.5	35	0	0	0	35.5	0	35.5	0	0	0	0	35.5	0	0	0	0	0	0	0	0	0	0	35	0	0
cg24759263	0	0	35.5	0	0	0	0	0	0	35	0	0	0	0	0	0	35	0	0	35	35.5	0	0	35.5	35	0	35.5	0	0	35	0	35.5	35.5	0	35	0	0	35.5	0	0	0	0	35	0	0	35	0	0	0
cg26363104	0	0	0	0	0	0	0	0	0	0	0	35.5	0	91	0	74	0	0	0	0	0	74	0	0	0	0	0	0	0	0	0	0	0	0	0	0	0	0	0	0	0	0	0	0	0	0	0	35.5	94
cg18402325	0	35.5	0	0	35.5	0	35.5	0	35.5	0	35.5	0	0	0	0	0	0	0	0	0	0	0	0	0	78	0	0	35.5	35.5	0	0	0	0	0	0	0	77	0	0	0	35.5	0	0	0	0	0	0	0	0
cg11097902	35.5	0	0	35.5	0	0	35.5	0	0	35	0	0	0	0	0	35.5	0	0	0	0	0	0	0	35.5	0	0	0	0	0	0	0	35.5	35.5	35.5	35	35.5	0	0	0	0	0	0	0	35.5	35.5	35	35	0	35.5
cg07360009	0	0	35.5	35.5	0	0	35.5	0	0	35	0	35.5	0	0	0	0	0	35.5	0	0	0	35.5	0	35.5	0	0	35.5	0	0	35	0	0	0	35.5	0	0	0	35.5	0	0	0	34	35	35.5	0	35	0	35.5	35.5
cg12303015	0	35.5	0	0	0	0	0	0	0	0	35.5	0	35.5	35.5	0	0	35	0	0	35	0	0	35.5	0	35	0	0	0	35.5	0	0	0	35.5	0	0	0	0	0	35.5	0	0	0	0	0	0	0	0	0	0
cg19811108	0	0	0	0	0	0	0	35.5	0	0	0	0	0	0	0	0	35	0	35.5	0	35.5	0	0	35.5	0	0	0	35.5	35.5	0	35.5	0	35.5	0	0	0	0	0	35.5	35.5	35.5	0	0	0	0	0	35	0	0
cg05892092	0	0	0	0	0	0	35.5	0	0	0	0	35.5	0	35.5	35.5	35.5	0	35.5	0	0	0	0	35.5	0	0	0	0	0	0	0	0	35.5	0	0	0	35.5	0	0	0	0	0	0	0	35.5	35.5	0	35	0	0
cg27653740	0	0	0	0	0	0	0	0	35.5	0	0	0	0	0	0	0	0	35.5	35.5	35	0	0	0	0	35	0	35.5	35.5	35.5	0	35.5	35.5	0	0	0	0	0	0	35.5	0	35.5	0	0	0	0	35	0	0	0
cg02970258	0	85	0	0	0	0	0	0	0	0	0	0	35.5	0	0	0	0	0	0	0	84	0	0	0	73	0	0	0	0	35	0	0	0	0	0	0	0	0	0	0	0	0	0	0	0	0	0	0	0
cg05871907	0	0	0	0	0	0	35.5	35.5	0	0	0	0	0	35.5	0	0	0	0	0	0	0	0	0	0	0	0	0	0	35.5	0	0	0	0	0	89	35.5	0	0	0	0	35.5	0	0	0	35.5	0	35	0	0
cg12918565	0	0	35.5	0	0	0	0	0	0	35	0	0	35.5	0	0	0	35	0	0	35	35.5	0	35.5	35.5	0	0	35.5	0	0	0	0	0	0	0	0	35.5	0	0	0	35.5	0	0	35	0	0	35	0	0	0
cg27506174	35.5	0	0	35.5	0	0	35.5	35.5	0	0	0	0	0	35.5	0	35.5	0	0	0	0	0	35.5	35.5	0	0	0	0	0	0	0	0	0	35.5	35.5	0	35.5	0	35.5	0	0	0	34	0	35.5	0	0	0	0	35.5
cg06769820	0	0	35.5	0	35.5	91	0	0	0	0	0	0	0	0	0	0	0	35.5	82	0	0	0	35.5	0	0	0	0	77	0	0	92	0	0	0	0	0	0	78	0	0	0	0	0	0	0	0	0	0	0
cg12987887	0	0	0	74	0	0	0	0	0	0	0	89	0	0	0	0	0	0	0	0	0	0	0	0	0	0	85	0	0	0	0	0	0	85	0	0	0	35.5	0	0	0	0	0	0	0	80	74	97	83
cg26676534	35.5	0	0	0	0	0	0	0	0	0	0	0	0	0	0	0	0	0	0	0	0	0	0	0	0	0	35.5	0	0	0	0	0	0	35.5	0	0	0	0	0	0	0	0	35	82	35.5	0	0	35.5	35.5
cg18761976	0	0	0	0	0	0	0	0	0	35	0	0	0	0	35.5	0	0	0	0	0	79	0	0	77	0	0	0	0	0	72	0	0	0	0	84	0	76	0	35.5	0	0	0	35	0	0	35	0	0	0
cg24177465	0	0	0	0	0	0	0	0	35.5	0	0	0	35.5	0	0	0	35	0	0	35	0	0	35.5	0	0	0	35.5	0	0	35	0	0	35.5	0	35	0	0	0	0	0	0	0	0	0	0	0	0	35.5	0
cg09551984	0	0	0	81	0	0	0	0	0	0	0	0	0	0	0	0	0	0	0	0	0	72	0	0	35	0	0	0	0	0	0	0	0	0	0	0	0	0	0	0	0	0	0	88	0	83	0	35.5	0
cg13600947	35.5	0	35.5	35.5	0	0	0	0	0	35	0	0	0	0	0	35.5	0	0	0	0	0	35.5	0	0	0	0	35.5	0	0	35	0	0	0	35.5	0	0	0	35.5	0	0	0	34	0	0	35.5	0	35	35.5	35.5
cg26165286	0	72	0	0	0	0	0	0	35.5	0	35.5	0	0	0	0	0	0	0	0	70	0	0	0	0	35	0	0	76	35.5	0	0	0	0	0	0	0	0	0	0	0	35.5	0	0	0	0	0	0	0	0
cg11743336	0	35.5	0	0	0	35.5	0	0	0	0	0	0	0	0	0	0	0	0	0	0	0	35.5	0	0	35	35.5	0	0	0	35	35.5	0	0	0	0	0	35.5	0	0	0	0	0	0	0	0	0	0	0	0
cg03740455	0	0	0	35.5	0	0	0	0	35.5	0	0	0	0	0	91	0	0	0	0	35	0	0	35.5	0	0	0	0	0	0	0	0	0	35.5	0	0	35.5	0	0	0	0	0	0	0	35.5	0	0	0	35.5	0
cg13320890	0	0	0	0	0	0	0	0	0	0	35.5	0	0	0	0	0	0	35.5	0	35	0	0	35.5	35.5	0	35.5	35.5	0	0	35	35.5	0	35.5	0	0	0	0	0	0	0	0	0	0	0	0	0	0	0	0
cg16100671	0	35.5	0	0	35.5	0	0	0	35.5	0	35.5	0	0	0	0	0	35	0	0	35	0	0	0	35.5	35	35.5	0	0	0	0	0	0	0	0	0	0	0	0	35.5	0	0	0	0	0	0	0	0	0	0
cg04781238	0	35.5	0	0	0	0	0	0	0	0	35.5	0	35.5	0	0	0	0	0	35.5	0	0	0	0	35.5	0	0	0	0	0	0	0	0	0	0	35	0	0	0	35.5	0	35.5	34	0	0	0	35	0	0	0
cg24969141	0	0	0	0	82	99	0	0	0	0	0	0	81	0	0	0	0	35.5	0	0	0	0	0	0	0	75	0	0	0	0	0	0	0	0	0	0	0	0	0	35.5	0	0	0	0	0	0	0	0	0
cg19302300	0	0	0	0	0	0	0	0	0	0	0	0	0	82	0	0	0	0	0	0	0	0	0	0	0	0	0	0	0	0	0	0	0	0	73	0	0	0	0	0	0	0	75	92	0	0	0	71	0
cg06863289	0	35.5	0	0	0	0	0	35.5	0	0	35.5	0	85	0	0	0	0	0	0	0	0	0	0	0	35	0	0	0	73	0	0	0	0	0	0	0	0	0	0	0	0	0	0	0	35.5	0	0	0	0
cg25941154	0	0	0	0	0	0	0	0	35.5	0	35.5	0	0	0	0	0	0	0	0	35	35.5	0	0	35.5	35	0	0	35.5	35.5	0	0	0	0	0	0	35.5	0	0	0	0	35.5	0	0	0	0	0	0	0	0
cg10295469	0	0	0	0	0	0	0	35.5	0	0	0	0	0	0	0	0	0	0	0	0	35.5	0	0	35.5	0	0	35.5	35.5	35.5	0	35.5	35.5	35.5	0	0	0	0	0	0	0	0	0	35	0	0	0	0	0	0
cg04590745	0	35.5	0	0	0	0	0	0	0	0	0	0	0	0	0	0	35	0	0	0	35.5	0	0	0	0	0	35.5	35.5	0	0	35.5	0	0	0	35	0	35.5	0	0	0	35.5	0	0	0	0	0	0	0	0
cg07897069	0	0	0	0	0	0	0	0	35.5	0	0	0	0	35.5	0	0	0	35.5	0	0	0	0	0	0	35	0	0	35.5	0	0	0	0	0	0	0	0	0	0	35.5	0	35.5	0	0	0	0	0	0	0	0
cg16780879	0	0	0	0	35.5	0	0	35.5	0	35	35.5	0	0	35.5	0	0	0	35.5	0	35	0	0	35.5	0	0	0	35.5	0	0	0	0	0	0	0	0	0	0	0	0	0	0	34	35	0	0	0	0	35.5	0
cg14260632	0	0	0	0	0	0	0	0	0	35	0	0	35.5	0	0	0	35	0	35.5	0	0	35.5	0	0	0	0	0	0	0	35	0	35.5	0	0	0	0	0	35.5	0	0	0	0	0	35.5	35.5	0	0	35.5	0
cg11531491	35.5	0	35.5	0	0	0	0	0	0	0	0	0	0	0	0	0	0	0	35.5	0	35.5	0	0	35.5	35	35.5	0	0	0	0	0	0	0	35.5	0	0	0	0	35.5	0	0	0	0	0	0	0	0	0	35.5
cg09762493	0	0	35.5	35.5	0	0	0	0	0	35	0	0	0	0	0	35.5	0	0	0	0	0	35.5	0	0	0	0	35.5	0	0	0	0	0	0	35.5	0	0	0	0	0	0	0	0	35	35.5	0	35	0	35.5	0
cg08652605	0	0	0	0	0	0	0	0	74	0	0	0	0	0	0	35.5	0	0	0	0	0	0	0	35.5	0	0	0	0	0	0	0	0	0	0	0	0	0	0	0	0	0	0	0	0	35.5	0	0	35.5	35.5
cg06846186	0	0	0	0	0	0	0	0	35.5	0	0	0	0	35.5	35.5	0	0	0	0	0	0	0	0	0	35	0	0	0	0	0	0	0	0	0	35	0	0	0	0	0	0	0	0	0	0	0	0	0	0
cg19888601	0	0	0	0	35.5	35.5	0	0	0	0	0	0	0	0	0	0	0	0	35.5	35	35.5	0	0	71	0	0	0	0	0	0	0	0	0	0	35	0	0	0	0	0	0	0	0	0	0	35	0	0	0
cg05043339	0	0	0	0	35.5	0	0	0	0	0	35.5	0	0	35.5	0	0	0	35.5	0	35	0	0	35.5	0	0	0	0	35.5	0	0	35.5	0	0	0	0	35.5	0	0	0	0	0	0	0	0	0	0	0	0	0
cg22436957	35.5	0	35.5	35.5	0	0	35.5	35.5	0	0	0	0	0	0	0	35.5	0	0	0	0	0	35.5	0	0	0	0	35.5	0	0	35	0	35.5	0	0	0	0	0	0	0	0	0	0	0	0	0	0	35	35.5	35.5
cg08477381	0	0	0	35.5	0	0	0	0	0	0	0	0	0	0	0	0	0	0	0	0	0	0	0	0	0	0	35.5	0	0	0	0	0	0	35.5	35	0	0	86	0	0	0	0	35	35.5	0	0	81	0	0
cg25049733	0	0	35.5	0	0	0	0	0	0	0	0	0	0	0	0	0	0	75	0	0	0	0	0	0	0	74	0	0	0	0	0	0	0	0	0	0	35.5	0	0	0	0	0	0	0	0	0	0	0	35.5
cg00598018	0	0	0	35.5	0	0	0	0	0	0	0	35.5	77	0	0	73	0	0	0	0	0	35.5	0	35.5	0	0	0	0	0	0	0	0	0	0	0	0	0	0	0	0	0	0	0	35.5	0	35	35	35.5	0
cg03251111	0	0	0	0	35.5	0	0	0	35.5	0	35.5	0	0	0	0	0	35	0	0	0	0	0	0	0	35	35.5	0	0	0	0	35.5	0	0	0	0	0	0	0	0	0	0	0	0	0	0	0	0	0	0
cg00640258	0	0	0	0	0	0	0	0	0	0	0	71	0	0	0	0	0	0	0	0	0	35.5	0	0	0	0	73	0	0	0	0	0	0	35.5	0	0	0	72	0	75	0	0	0	0	0	0	0	82	0
cg21519785	0	0	0	0	0	0	0	0	35.5	0	35.5	0	0	35.5	0	0	0	0	0	0	0	0	35.5	0	35	0	0	0	35.5	0	35.5	0	0	0	0	0	0	0	0	0	35.5	0	0	0	0	0	0	0	0
cg04618788	0	0	35.5	0	0	0	0	0	0	0	0	0	0	0	35.5	0	0	0	0	0	35.5	0	0	0	0	0	0	0	0	0	0	35.5	0	35.5	0	0	0	0	0	0	0	0	35	0	0	0	0	0	35.5
cg06208890	0	0	84	0	0	0	0	0	0	79	0	81	0	0	0	0	0	0	0	0	0	0	0	0	0	0	0	0	0	0	0	0	0	0	0	0	0	0	0	0	0	0	0	0	0	87	0	73	86
cg15314083	0	0	0	0	35.5	0	0	0	0	0	0	0	75	0	35.5	0	0	0	35.5	0	0	0	35.5	0	0	0	0	0	0	0	0	0	0	0	0	77	0	0	0	0	0	0	0	0	0	0	35	0	0
cg17510725	0	0	0	0	0	0	0	0	0	0	0	0	0	0	0	0	35	0	35.5	0	35.5	0	0	0	35	0	0	0	0	0	35.5	0	0	0	0	0	0	0	0	0	0	0	0	0	0	0	0	0	0
cg14970975	0	0	0	0	0	0	0	0	0	0	0	0	0	0	0	35.5	0	0	0	35	0	0	0	0	0	0	0	0	0	35	0	0	35.5	35.5	0	35.5	0	0	0	0	0	0	35	35.5	35.5	0	0	0	0
cg17151708	0	0	0	35.5	0	0	0	0	0	0	35.5	35.5	0	35.5	0	0	0	0	0	0	0	35.5	0	0	0	0	35.5	0	0	0	0	0	0	0	0	0	0	0	0	0	0	0	0	35.5	0	35	0	0	0
cg10656958	0	35.5	0	0	0	0	35.5	0	0	0	0	0	0	0	0	0	0	0	0	0	0	0	0	0	0	35.5	0	0	0	35	35.5	0	0	0	0	0	0	0	0	0	0	0	0	0	0	0	0	0	0
cg19811093	0	0	0	0	0	84	0	0	0	0	0	0	71	0	0	0	0	0	0	0	0	0	0	0	0	76	0	0	0	0	0	0	0	0	0	0	0	0	0	0	0	0	0	0	0	0	0	0	0
cg07975212	35.5	0	0	0	0	71	0	0	0	35	0	0	35.5	0	0	0	35	0	0	0	0	0	35.5	0	0	0	0	0	0	0	0	0	0	0	0	0	79	0	0	0	0	69	0	0	0	0	0	0	0
cg19609186	0	35.5	0	0	0	0	0	0	0	0	0	0	0	0	0	0	0	0	0	0	0	0	35.5	0	35	35.5	0	0	35.5	0	0	0	0	0	0	0	0	0	35.5	0	0	0	0	0	0	0	0	0	0
cg01970941	0	35.5	0	35.5	0	0	0	0	0	0	0	0	0	0	0	35.5	0	35.5	0	0	0	35.5	0	0	0	35.5	35.5	0	0	0	0	0	0	0	0	0	0	0	0	0	35.5	0	0	35.5	0	0	0	35.5	0
cg04537362	0	0	0	0	0	0	0	0	0	0	0	0	0	0	0	0	35	0	0	0	0	0	0	0	35	0	0	74	0	0	0	0	0	0	0	0	0	0	0	0	35.5	0	0	0	0	0	0	0	0
cg05460965	0	0	0	0	35.5	0	0	0	0	0	0	0	0	0	0	0	0	35.5	0	0	0	0	0	35.5	0	0	0	0	0	35	83	0	0	0	0	0	0	0	0	0	0	0	35	0	0	0	0	0	0
cg16128096	0	0	0	0	0	0	0	0	35.5	0	0	0	0	0	35.5	0	0	35.5	0	35	35.5	0	0	0	0	0	0	35.5	35.5	0	0	35.5	35.5	0	0	35.5	0	0	0	0	0	0	0	0	0	0	0	0	0
cg12104884	0	0	0	0	0	0	35.5	0	35.5	0	0	0	0	0	0	0	35	0	0	0	35.5	0	0	0	0	0	0	0	35.5	0	0	0	0	0	0	35.5	0	0	0	0	0	0	0	0	0	0	0	0	0
cg08633239	0	0	0	0	0	0	0	0	0	0	0	0	0	0	35.5	0	0	0	0	0	0	0	35.5	35.5	0	0	0	35.5	0	0	0	0	0	0	0	0	0	0	35.5	0	0	0	0	0	0	35	35	0	0
cg09395195	0	0	35.5	0	0	0	35.5	0	35.5	0	0	0	0	0	0	0	0	0	0	0	0	0	0	35.5	0	0	0	35.5	35.5	0	0	0	0	0	0	0	0	0	35.5	0	0	34	0	0	0	0	0	0	0
cg10813010	0	0	0	35.5	0	0	0	0	0	0	0	35.5	0	0	0	35.5	0	0	0	0	0	0	0	35.5	0	0	0	0	0	0	0	0	0	0	35	0	0	0	0	35.5	35.5	0	0	0	0	35	35	0	0
cg08786829	0	0	0	0	0	0	0	0	0	0	0	0	0	0	0	0	0	0	0	0	0	0	84	0	0	72	0	0	0	0	0	0	0	0	0	0	0	0	0	0	0	0	0	0	0	0	0	0	0
cg25157172	0	0	0	0	0	0	0	0	35.5	0	0	0	0	0	0	0	0	0	0	0	0	0	0	0	0	0	0	0	0	0	0	0	0	0	35	0	0	0	0	0	0	0	0	0	0	0	0	0	0
cg09028088	0	0	0	0	35.5	0	0	0	0	0	0	0	0	0	0	0	0	35.5	0	0	35.5	0	0	0	0	35.5	0	0	0	0	35.5	0	0	0	0	0	0	0	0	0	0	0	0	0	0	0	0	0	0
cg10619467	0	0	0	0	35.5	0	35.5	0	0	0	0	0	0	0	35.5	0	0	35.5	0	0	0	0	0	0	0	0	0	35.5	0	0	0	0	35.5	0	0	0	0	0	0	0	0	0	35	0	0	0	0	0	0
cg15902297	0	0	0	0	0	0	0	35.5	0	0	35.5	0	0	0	0	0	0	0	0	35	0	0	0	0	0	0	0	35.5	0	0	0	0	0	0	0	0	0	0	0	35.5	0	0	0	0	35.5	0	0	0	0
cg19955105	0	0	0	0	0	0	0	0	35.5	0	35.5	0	0	0	0	0	35	0	0	35	0	0	35.5	0	0	0	0	0	0	0	35.5	0	0	0	0	0	0	0	0	0	0	0	0	0	0	0	0	0	0
cg20117673	0	0	0	0	0	0	0	0	0	0	0	0	0	35.5	0	0	0	35.5	0	0	0	0	0	0	35	0	35.5	0	0	0	0	0	0	0	0	0	0	0	35.5	0	0	0	0	0	0	0	0	0	0
cg21919834	35.5	0	0	0	0	0	35.5	0	0	0	0	0	0	0	0	0	0	0	0	0	0	0	0	0	0	0	0	0	0	0	0	0	0	0	0	35.5	0	0	0	0	0	0	0	0	0	35	35	0	0
cg04039799	0	84	0	0	0	0	0	0	0	0	0	0	0	0	0	0	0	0	0	0	0	0	0	0	35	0	0	35.5	35.5	0	0	0	0	0	0	0	0	0	0	0	35.5	0	0	0	0	0	35	0	0
cg03233896	0	0	0	0	35.5	0	35.5	0	0	0	0	0	0	75	0	0	0	0	0	0	35.5	0	0	0	0	0	0	0	0	0	0	0	35.5	0	0	35.5	0	0	0	0	0	0	0	0	0	0	0	0	0
cg01329577	0	0	0	0	0	0	0	0	0	0	35.5	0	0	0	0	0	35	0	0	35	0	0	0	0	0	0	0	35.5	0	0	0	0	0	0	0	0	94	0	0	0	0	0	0	0	0	0	0	0	0
cg24995673	0	0	0	0	0	0	0	35.5	0	0	0	0	35.5	35.5	0	0	0	0	0	0	0	0	0	35.5	0	0	0	0	0	0	0	0	0	0	0	0	0	0	35.5	0	0	0	0	0	0	0	0	0	0
cg05309328	0	0	0	0	0	0	0	0	0	0	35.5	0	35.5	0	0	0	0	0	0	0	35.5	0	0	0	35	0	0	0	35.5	0	0	0	35.5	0	0	0	0	0	35.5	35.5	0	0	0	0	0	0	0	0	0
cg08447373	35.5	0	0	0	0	35.5	0	0	0	35	0	0	35.5	0	0	0	35	0	0	0	0	0	0	0	0	0	0	0	0	0	35.5	0	0	0	0	0	0	0	0	0	0	0	35	0	0	0	0	0	0
cg08943645	0	0	0	0	0	0	0	35.5	0	0	0	0	0	0	35.5	0	0	0	0	0	0	0	0	0	0	0	0	35.5	0	0	0	0	0	0	0	0	0	0	0	35.5	0	0	35	0	0	0	0	0	0
cg11951143	0	0	0	0	0	0	0	35.5	0	0	0	0	0	0	0	35.5	0	0	0	0	0	35.5	0	0	0	0	0	0	0	0	0	0	0	35.5	0	0	0	35.5	0	0	0	0	0	35.5	0	0	35	35.5	35.5
cg13011747	0	0	0	0	0	0	0	0	0	0	0	0	0	0	0	0	35	0	0	35	35.5	0	0	35.5	0	0	0	0	35.5	0	0	0	35.5	0	0	0	0	0	0	0	0	0	0	0	0	0	0	0	0
cg13469034	0	0	0	35.5	0	0	0	0	0	0	0	0	0	0	0	0	0	35.5	0	0	0	0	0	0	0	0	0	0	0	0	0	0	0	35.5	0	35.5	0	35.5	0	0	0	0	0	35.5	0	35	0	0	35.5
cg24835948	0	0	0	0	0	0	0	0	0	0	0	0	0	0	0	0	0	0	35.5	35	0	0	0	0	35	0	0	0	0	0	35.5	0	0	0	0	0	0	0	0	35.5	0	0	0	0	35.5	0	0	0	0
cg08750473	0	0	35.5	0	0	0	0	0	0	0	0	0	0	0	0	0	0	0	0	0	0	0	0	0	0	0	0	0	0	35	35.5	0	0	0	35	0	0	0	0	35.5	35.5	0	0	0	35.5	0	0	0	0
cg01845476	35.5	0	0	0	0	35.5	35.5	0	0	0	0	0	0	0	0	0	0	35.5	35.5	0	0	0	0	0	0	35.5	0	0	0	0	0	0	35.5	0	0	0	0	35.5	0	0	0	34	0	0	0	0	0	0	0
cg03944422	0	0	0	0	0	0	0	35.5	0	35	0	0	0	0	0	0	0	35.5	0	0	0	0	35.5	0	0	0	0	0	0	0	0	0	0	0	0	0	0	0	0	0	0	34	0	0	35.5	0	0	35.5	0
cg17474786	0	0	0	0	0	0	0	0	0	0	0	0	0	0	0	0	0	0	0	0	0	35.5	0	0	0	0	0	0	0	0	0	0	0	0	0	0	0	0	0	0	0	34	0	0	0	0	0	0	0
cg02663457	35.5	0	0	0	0	0	35.5	0	0	0	0	0	0	0	35.5	0	0	0	35.5	0	0	0	0	0	0	0	0	0	0	0	0	0	0	0	35	0	35.5	0	0	0	0	0	0	0	0	0	0	0	35.5
cg06006405	35.5	0	0	35.5	0	0	0	0	0	0	0	35.5	0	0	35.5	35.5	0	0	0	0	0	0	0	0	0	0	0	0	0	0	0	0	0	0	0	0	0	0	0	0	0	0	0	0	0	0	0	0	35.5
cg24396686	0	0	0	0	0	0	0	0	0	0	0	0	0	0	0	0	0	0	0	35	35.5	0	0	0	0	0	0	0	0	0	0	0	0	0	0	0	35.5	0	0	0	0	0	35	0	0	0	0	0	0
cg02986590	0	0	0	0	0	0	0	0	0	0	35.5	0	0	0	0	0	35	0	0	0	0	0	0	35.5	0	0	0	0	0	0	35.5	0	0	0	35	0	0	0	0	0	35.5	0	0	0	0	0	35	0	0
cg21180953	0	0	0	0	0	0	0	0	0	0	0	0	0	0	0	0	0	0	0	0	0	0	0	0	0	0	35.5	0	35.5	0	0	0	0	0	0	0	0	0	0	0	0	0	0	35.5	0	35	0	0	0
cg03999848	0	0	0	0	0	35.5	0	0	0	0	0	0	35.5	0	0	0	35	0	35.5	0	0	0	35.5	0	0	0	0	0	0	0	35.5	0	0	0	0	0	0	0	0	0	0	34	0	0	0	0	0	0	0
cg10097313	0	0	0	35.5	35.5	0	0	0	0	0	35.5	0	0	0	0	0	0	0	0	35	0	0	0	0	0	0	0	35.5	0	0	0	0	0	0	0	35.5	0	0	0	0	35.5	0	0	0	0	0	0	0	0
cg25854187	0	0	0	0	0	75	0	0	0	0	0	0	35.5	0	35.5	0	35	0	0	0	0	0	0	0	0	0	0	0	0	0	0	0	0	0	0	0	0	0	0	0	0	0	0	0	0	0	0	0	35.5
cg10410637	0	0	0	0	0	0	0	0	0	0	0	0	0	0	0	0	0	0	35.5	0	35.5	0	0	0	35	0	0	0	0	0	0	0	0	0	0	0	35.5	0	35.5	0	0	0	0	0	0	0	0	0	0
cg18029381	0	0	0	35.5	0	0	35.5	0	0	0	0	0	0	35.5	0	0	0	35.5	0	0	0	0	0	0	0	0	0	0	0	0	0	0	0	0	0	0	0	0	0	0	35.5	0	0	35.5	0	0	0	0	0
cg20667479	0	0	0	0	0	0	35.5	0	0	0	0	0	0	35.5	35.5	0	0	35.5	0	0	0	0	0	0	0	0	0	35.5	0	0	0	35.5	0	0	0	0	0	0	0	0	35.5	0	0	0	0	0	0	0	0
cg05816898	0	0	35.5	0	0	0	35.5	0	0	0	0	35.5	0	0	0	0	0	0	0	0	0	0	0	0	0	0	0	0	0	0	0	0	0	35.5	0	0	0	0	0	0	0	0	0	0	0	0	35	0	35.5
cg18940274	0	0	0	35.5	0	0	0	0	0	0	0	0	35.5	0	0	0	0	0	0	0	0	0	0	35.5	0	0	0	0	0	0	0	0	0	0	35	0	0	35.5	0	35.5	35.5	0	0	0	0	35	0	0	0
cg08278773	0	0	0	0	0	0	0	0	0	35	0	35.5	0	0	0	0	0	0	0	35	0	0	0	0	0	0	0	0	0	0	0	0	0	0	35	0	0	35.5	0	0	0	34	0	0	0	0	0	0	0
cg02923622	0	0	0	0	0	0	0	0	0	0	0	0	0	0	0	0	0	0	0	0	0	0	0	0	0	0	0	0	0	0	0	0	0	0	35	0	0	0	0	0	0	34	85	0	0	0	0	0	0
cg08124446	0	0	0	0	0	0	0	0	0	0	0	0	0	0	0	0	0	0	0	0	0	0	0	0	0	0	0	0	0	0	0	35.5	0	0	0	0	0	73	0	0	0	0	0	0	0	0	0	75	0
cg08285800	0	0	0	0	0	0	0	0	0	0	0	0	0	0	0	0	0	0	0	0	0	35.5	0	0	0	0	0	0	35.5	0	0	0	0	0	0	0	0	0	0	0	0	0	0	0	0	0	0	0	0
cg10194439	0	0	35.5	0	0	0	0	0	35.5	0	0	0	0	0	0	0	0	0	35.5	0	0	0	0	0	0	0	0	0	0	0	0	0	0	0	0	35.5	0	35.5	0	0	0	0	0	0	0	35	0	35.5	0
cg04847649	0	35.5	0	0	0	0	0	0	0	0	0	0	0	0	0	0	0	0	0	0	0	0	0	0	35	35.5	0	0	0	0	0	0	0	0	0	35.5	0	0	0	35.5	0	0	0	0	0	0	0	0	0
cg01130611	0	0	0	0	0	0	0	35.5	0	0	0	0	0	0	0	0	0	0	0	0	0	0	0	0	0	0	0	35.5	0	0	0	0	0	0	0	0	0	0	0	0	0	0	0	0	0	0	0	0	0
cg18834544	0	35.5	0	0	0	0	0	0	0	0	35.5	0	0	0	0	0	35	0	35.5	0	0	0	0	0	0	0	0	0	0	0	0	0	0	0	0	0	0	0	0	0	0	0	0	0	0	0	0	0	0
cg06602478	0	0	0	0	0	0	0	0	0	0	0	0	35.5	0	0	0	0	0	0	35	0	0	0	0	35	0	0	35.5	35.5	0	0	0	0	0	0	0	0	0	0	0	35.5	0	0	0	0	0	0	0	0
cg25838505	0	0	35.5	0	0	0	0	0	0	0	0	0	0	0	0	0	0	0	0	0	0	0	0	0	0	0	0	0	0	0	0	35.5	0	0	0	0	0	35.5	0	0	35.5	0	0	35.5	0	0	35	0	0
cg20751619	0	0	0	0	0	0	0	0	0	0	0	35.5	0	0	0	0	0	0	0	0	0	0	0	0	0	0	0	0	0	0	0	0	0	0	0	0	0	0	35.5	0	0	0	0	35.5	35.5	35	0	0	0
cg20912370	0	0	35.5	0	0	0	0	0	0	0	0	0	0	0	0	0	0	0	0	0	0	0	0	35.5	0	0	0	0	0	0	0	0	0	0	0	0	0	35.5	0	35.5	35.5	0	0	0	0	35	0	0	0
cg01915433	35.5	0	0	0	0	0	0	0	0	0	0	0	0	0	0	0	0	0	0	0	0	35.5	0	0	0	0	0	0	0	0	0	0	0	35.5	0	0	0	0	0	0	0	0	0	0	0	35	35	0	0
cg06813732	0	0	0	0	0	0	0	0	0	35	0	0	0	0	35.5	0	0	0	0	0	0	0	0	35.5	0	0	0	0	0	0	0	0	0	0	35	0	0	35.5	0	35.5	0	0	0	0	0	35	0	0	0
cg20728768	0	0	0	0	0	0	0	75	0	0	0	0	0	0	76	0	0	0	0	0	0	0	0	0	0	0	0	0	0	0	0	0	0	0	0	0	0	76	0	0	0	0	0	81	0	0	0	0	0
cg07796826	0	0	0	0	0	0	0	0	0	78	0	0	0	0	0	0	0	0	0	0	0	0	0	0	0	0	0	35.5	0	0	0	0	0	0	0	0	0	0	0	0	0	0	0	0	0	0	0	0	0
cg05645292	0	0	0	0	0	0	0	35.5	0	35	0	0	0	0	0	0	0	0	0	0	0	0	0	0	0	0	0	0	0	0	74	0	0	0	0	0	0	0	0	0	0	89	0	0	0	0	0	0	0
cg06016758	0	0	0	0	0	0	0	0	0	0	0	35.5	0	35.5	0	0	0	0	0	0	0	0	0	0	35	0	0	0	0	0	0	0	0	0	0	0	0	0	71	0	0	0	0	0	0	0	0	0	0
cg11920449	0	0	0	0	0	0	0	0	0	35	0	0	0	0	0	0	0	0	0	0	0	0	0	78	0	0	0	0	0	0	0	0	0	0	0	0	0	0	0	0	35.5	0	79	0	0	0	0	0	0
cg04802442	0	0	0	0	0	0	0	0	0	0	0	82	0	73	0	0	0	0	0	0	0	0	0	0	0	0	0	0	0	0	0	0	0	0	0	0	0	0	0	0	0	0	0	35.5	0	0	0	72	0
cg20513966	35.5	0	0	0	0	0	0	0	0	0	0	0	0	0	0	81	0	0	0	0	0	0	0	0	0	0	0	0	0	0	0	0	35.5	0	0	35.5	0	0	0	0	0	0	0	0	0	0	0	35.5	35.5
cg03814703	0	0	0	0	35.5	0	0	0	0	0	0	0	35.5	0	0	0	0	35.5	0	0	35.5	0	0	0	0	0	0	0	0	0	0	0	0	0	0	0	0	0	0	0	0	0	0	0	0	0	0	0	0
cg27585939	0	0	0	0	0	0	0	0	0	0	0	0	0	78	0	0	0	0	0	0	0	0	0	0	0	0	0	0	0	0	0	0	0	0	0	71	0	0	0	0	0	0	0	0	72	0	0	0	0
cg02829654	0	0	0	0	0	0	0	0	0	0	0	0	0	0	0	0	0	0	0	0	0	0	0	0	0	0	0	0	0	0	82	0	0	0	0	0	0	0	0	0	0	87	0	0	0	0	0	0	0
cg22168253	0	0	0	0	0	0	0	73	0	0	0	0	0	35.5	35.5	0	0	0	0	0	0	0	0	0	0	0	0	0	0	0	0	0	35.5	35.5	0	0	0	0	0	0	0	0	0	35.5	0	0	0	0	35.5
cg04321126	0	0	0	0	0	0	0	0	0	0	0	0	0	0	0	0	0	0	35.5	0	0	0	0	0	0	35.5	0	0	0	0	0	0	0	0	0	0	35.5	0	0	0	0	0	0	0	0	0	0	0	0
cg19502709	0	35.5	0	0	35.5	0	0	0	0	0	0	0	0	0	0	0	0	0	0	0	0	0	0	0	0	35.5	0	0	0	0	0	0	0	0	0	0	0	0	0	0	0	0	0	0	0	0	0	0	0
cg22851257	0	0	0	0	0	0	0	0	0	0	0	0	0	0	0	0	0	0	0	0	0	0	0	0	0	0	35.5	35.5	0	0	0	0	35.5	0	0	0	0	0	0	35.5	35.5	0	0	0	0	0	0	0	0
cg08822891	0	35.5	0	0	0	0	0	0	0	0	0	0	0	0	0	0	35	0	0	0	0	0	0	35.5	0	0	0	0	0	0	0	0	0	35.5	0	0	35.5	0	0	0	0	0	0	0	0	0	0	0	35.5
cg08959423	0	0	0	0	0	0	0	0	0	0	0	0	0	0	0	0	0	35.5	0	0	0	0	0	0	0	0	0	0	0	0	0	0	0	0	0	35.5	0	0	0	0	0	0	0	0	0	0	0	0	0
cg12959996	0	0	0	0	35.5	0	0	0	0	0	35.5	0	0	0	0	0	35	0	0	0	0	0	0	0	0	35.5	0	0	0	0	35.5	0	35.5	0	0	0	0	0	0	0	0	0	0	0	0	0	0	0	0
cg14159660	0	0	0	0	0	0	0	0	0	0	0	0	0	0	0	0	0	0	0	0	0	0	0	0	0	0	0	0	0	0	0	0	0	0	0	0	0	0	0	0	0	0	35	35.5	35.5	0	0	35.5	0
cg14614617	0	0	0	0	0	0	0	0	0	0	35.5	0	0	0	0	0	0	0	0	0	35.5	0	0	0	0	0	0	0	0	0	0	35.5	0	0	0	0	0	0	35.5	0	0	0	0	0	0	0	0	0	0
cg15075221	0	35.5	0	0	0	0	0	0	0	0	35.5	0	0	0	0	0	0	0	35.5	0	0	0	0	0	35	0	0	0	0	0	35.5	0	0	0	0	0	0	0	0	0	0	0	0	0	0	0	0	0	0
cg17121449	0	0	0	0	0	35.5	0	0	0	0	0	0	0	0	0	0	35	0	35.5	0	0	0	0	0	0	35.5	0	0	0	0	35.5	0	0	0	0	0	35.5	0	0	0	0	0	0	0	0	0	0	0	0
cg08933284	0	0	0	0	0	0	0	0	0	0	0	0	0	0	0	0	0	0	0	0	0	0	0	0	0	0	0	0	0	0	0	0	0	0	0	35.5	0	0	0	0	0	0	0	0	0	0	0	0	0
cg06906462	0	0	0	0	0	0	0	0	0	0	0	0	0	35.5	0	0	0	0	0	0	0	0	0	0	0	0	0	0	0	0	0	35.5	0	0	0	0	0	0	0	0	0	0	0	35.5	0	0	35	35.5	35.5
cg17059136	0	0	0	0	0	0	0	0	0	0	0	0	0	0	0	0	35	0	0	0	0	0	0	0	35	0	0	0	35.5	0	0	0	35.5	0	0	0	0	0	35.5	0	0	0	0	0	0	0	0	0	0
cg19904014	0	0	35.5	35.5	0	0	0	0	0	0	0	0	0	0	0	0	0	0	0	0	0	35.5	0	0	0	0	0	0	0	35	0	0	0	0	0	0	0	35.5	0	0	0	0	0	0	0	0	0	0	35.5
cg23810098	0	0	0	0	0	0	0	0	0	0	0	0	0	0	0	0	0	0	0	0	0	0	0	0	0	0	0	0	0	0	0	0	0	0	0	35.5	0	0	35.5	0	0	0	0	0	0	35	0	0	0
cg02250442	0	0	0	35.5	0	0	0	0	35.5	0	0	0	0	0	35.5	0	0	0	0	35	0	0	35.5	0	0	0	0	0	0	0	0	0	0	0	35	0	0	0	0	0	0	0	0	0	0	0	0	0	0
cg26401427	0	0	0	0	0	0	0	0	0	0	0	0	0	0	0	0	0	0	0	0	0	0	0	0	0	0	0	0	0	0	0	35.5	0	0	0	0	0	0	0	0	0	0	0	0	0	0	35	0	0
cg01081219	0	0	0	0	0	0	0	0	0	0	0	35.5	0	0	0	0	0	0	0	0	0	0	0	0	0	0	0	0	0	0	35.5	0	0	35.5	0	0	0	0	0	0	0	34	0	0	0	0	0	0	0
cg04336222	83	0	0	0	0	0	0	0	0	0	0	0	0	0	0	0	0	0	0	0	0	0	0	0	0	0	75	0	0	0	0	0	0	0	0	0	0	88	0	0	0	0	0	0	0	0	35	35.5	0
cg16580232	78	0	0	0	0	0	0	0	0	0	0	0	0	0	0	35.5	0	0	0	0	0	0	0	0	0	0	0	0	0	0	0	0	0	35.5	0	35.5	0	0	0	0	0	0	0	0	0	0	93	0	35.5
cg18420565	0	0	0	0	0	0	0	0	0	0	0	0	0	0	0	0	0	0	0	0	0	0	0	0	0	0	0	0	0	0	0	0	0	0	0	35.5	0	0	0	0	0	0	77	0	0	0	0	0	0
cg20416222	0	0	0	0	0	0	0	0	0	0	0	35.5	0	0	0	0	0	0	0	0	0	0	0	0	0	0	35.5	0	0	0	0	0	0	0	0	0	0	0	0	0	0	0	35	0	0	0	0	0	0
cg17622397	0	0	0	0	0	35.5	0	0	0	0	35.5	0	0	0	0	0	0	0	0	0	0	0	0	0	0	0	0	0	0	0	35.5	0	0	0	0	0	0	0	0	0	0	73	0	0	35.5	0	0	0	0
cg20477005	0	0	0	0	0	0	0	0	35.5	0	0	0	0	0	0	0	0	0	35.5	0	0	0	0	0	0	0	0	0	35.5	0	0	0	0	0	0	0	0	0	0	0	0	0	0	0	0	0	0	0	0
cg02326930	0	0	0	0	0	0	0	0	0	0	0	0	0	0	0	0	0	0	0	0	0	0	0	0	0	0	0	35.5	35.5	0	0	0	35.5	0	0	0	0	0	35.5	0	0	0	0	0	0	0	0	0	0
cg06819357	35.5	0	35.5	0	0	0	0	0	0	0	0	0	0	0	35.5	0	0	0	0	0	0	0	0	0	0	0	0	0	0	0	0	0	0	35.5	0	0	0	35.5	0	0	0	0	0	0	0	0	0	35.5	0
cg09472569	0	35.5	0	0	35.5	0	0	0	0	0	35.5	0	0	0	0	0	0	0	35.5	0	0	0	0	0	35	0	0	0	0	0	0	0	0	0	0	0	0	0	0	0	0	0	0	0	0	0	0	0	0
cg22747962	0	35.5	0	0	0	35.5	0	0	0	0	0	0	0	0	0	0	0	0	0	0	0	0	0	0	0	35.5	0	0	0	0	0	0	0	0	0	0	35.5	0	0	0	0	0	0	0	0	0	0	0	0
cg23015434	35.5	0	0	0	0	0	0	0	0	0	0	35.5	0	0	0	35.5	0	0	0	0	0	35.5	0	0	0	0	0	0	0	0	0	0	0	0	0	0	0	0	0	0	0	0	0	0	0	0	0	35.5	0
cg23748990	0	0	0	0	0	0	0	0	0	0	0	35.5	0	0	0	0	0	0	0	0	0	35.5	0	0	0	0	35.5	0	0	0	0	0	0	0	0	0	0	35.5	0	0	0	0	0	0	0	35	0	0	35.5
cg12581825	0	0	0	35.5	0	0	0	0	0	0	0	0	35.5	0	35.5	35.5	0	0	0	0	0	0	0	0	0	0	0	0	0	0	0	0	0	0	0	0	0	35.5	0	0	35.5	0	0	0	0	0	0	0	0
cg23394300	0	0	0	0	0	0	0	0	0	0	0	0	0	35.5	0	35.5	0	0	0	0	35.5	0	0	0	0	0	0	0	35.5	0	0	0	0	0	0	35.5	0	0	0	0	0	0	0	0	0	0	0	0	0
cg14442530	0	0	0	0	0	0	35.5	0	0	0	0	0	0	0	0	0	0	0	0	0	0	0	0	0	0	0	0	0	0	0	0	0	0	35.5	0	0	0	0	0	0	0	0	35	0	0	0	0	35.5	0
cg05413061	0	0	0	0	0	0	0	0	0	0	0	35.5	0	0	0	0	0	0	0	0	0	0	0	0	0	0	0	0	0	0	0	35.5	0	0	0	0	0	35.5	0	0	0	34	0	0	35.5	0	0	0	35.5
cg17987059	0	0	0	0	0	0	0	0	0	0	0	0	0	0	0	0	0	35.5	0	0	0	0	0	0	0	0	0	0	0	35	0	0	0	0	0	0	0	0	0	0	0	0	0	0	0	0	0	0	0
cg02884197	0	0	0	0	0	0	0	0	0	0	0	0	0	0	0	0	0	0	0	0	0	0	0	0	0	0	0	0	0	35	0	0	0	0	0	0	0	35.5	0	0	35.5	0	0	0	0	35	35	0	0
cg20629254	0	0	0	0	0	0	0	0	0	0	0	0	0	0	0	0	0	0	0	0	0	35.5	0	76	0	0	0	0	0	0	0	0	0	0	83	0	0	0	0	0	0	0	81	0	0	0	0	0	0
cg24425727	0	0	0	0	0	0	0	0	0	91	0	35.5	0	0	0	0	0	0	0	0	0	0	0	0	0	0	0	0	0	0	0	0	0	0	0	0	0	0	0	0	0	0	35	0	0	0	0	0	0
cg16747463	0	0	0	0	0	0	0	0	0	35	0	0	0	0	0	0	0	0	0	0	0	0	0	0	0	0	0	0	0	0	0	0	0	0	35	0	0	0	0	0	0	74	0	0	0	0	0	0	0
cg03714916	0	0	0	0	0	0	0	0	0	0	0	78	0	0	0	0	0	0	0	0	0	0	0	0	0	0	0	0	0	0	0	0	0	0	0	0	0	0	0	0	0	0	0	0	0	0	0	35.5	0
cg23843709	0	0	0	0	0	0	0	0	0	0	0	0	0	0	0	0	0	0	0	0	0	0	0	0	0	0	0	0	0	0	0	0	0	0	0	0	0	0	0	0	0	0	0	75	0	0	0	0	0
cg14510831	0	35.5	0	0	0	0	0	0	0	0	0	0	0	0	0	0	0	0	0	0	0	0	0	0	0	0	0	0	0	0	0	0	0	0	0	35.5	0	0	0	0	0	0	35	0	0	0	0	0	0
cg00312532	0	0	0	0	0	0	0	0	0	0	0	0	0	0	0	0	0	0	0	0	35.5	0	0	0	0	0	0	0	35.5	0	0	0	0	0	0	0	0	0	0	0	0	0	0	0	0	0	0	0	0
cg06113339	0	35.5	0	0	0	0	0	0	0	0	0	0	0	0	0	0	0	0	35.5	0	0	0	0	0	0	0	0	0	0	0	0	0	0	0	0	0	35.5	0	0	0	0	0	0	0	0	0	0	0	0
cg07439373	0	0	0	0	0	35.5	0	0	0	0	0	0	0	0	0	0	0	0	35.5	0	0	0	0	0	0	0	0	0	0	0	0	0	0	0	0	0	35.5	0	0	0	0	0	0	0	0	0	0	0	0
cg17275109	0	35.5	0	0	0	0	0	0	0	0	0	0	0	0	0	0	0	0	35.5	0	0	0	0	0	0	0	0	0	0	0	0	0	0	0	0	0	0	0	0	0	0	0	0	0	0	0	0	0	0
cg18126613	0	35.5	0	0	0	35.5	0	0	0	0	0	0	0	0	0	0	0	0	0	0	0	0	0	0	0	0	0	0	0	0	0	0	0	0	0	0	0	0	0	0	0	0	0	0	0	0	0	0	0
cg18168223	0	0	35.5	0	0	0	0	0	0	0	0	0	0	0	0	0	0	0	0	0	0	0	0	0	0	0	35.5	0	0	0	0	0	0	0	0	0	0	0	0	35.5	0	0	0	0	0	0	0	0	0
cg07022289	0	0	0	0	0	0	0	35.5	0	0	35.5	0	35.5	0	0	0	0	0	0	0	0	0	0	0	35	0	0	0	0	0	0	0	0	0	0	0	0	0	35.5	0	0	0	0	0	0	0	0	0	0
cg08095361	0	0	0	0	35.5	0	0	0	0	0	0	0	0	0	0	0	35	0	0	0	0	0	0	0	0	0	0	0	0	0	0	0	0	0	0	0	0	0	0	0	0	0	0	0	0	0	0	0	0
cg13182480	0	0	0	0	35.5	0	0	0	0	0	0	0	0	0	0	0	0	0	0	0	0	0	0	0	0	0	0	0	0	0	0	0	0	0	0	0	0	0	0	0	0	0	0	0	0	0	0	0	0
cg13878033	0	0	0	0	0	0	0	0	35.5	0	0	0	0	35.5	0	0	0	0	0	0	0	0	0	0	0	0	0	0	0	0	0	0	0	0	0	0	0	0	0	0	35.5	0	0	0	0	0	0	0	0
cg25940689	0	0	0	0	0	0	0	0	0	0	0	0	0	35.5	0	0	0	0	0	0	0	0	0	0	0	0	0	0	0	0	0	0	0	0	0	0	0	0	0	35.5	0	0	0	0	0	0	0	35.5	0
cg09997124	0	0	0	0	0	0	0	0	0	0	0	0	0	0	0	0	0	0	0	0	0	0	0	0	0	0	0	35.5	35.5	0	35.5	0	0	0	0	0	0	0	0	0	35.5	0	0	0	0	0	35	0	0
cg14087413	0	0	0	0	0	0	0	0	0	0	0	35.5	0	0	0	0	0	0	0	0	0	0	0	0	0	0	0	0	0	0	0	0	0	0	35	0	0	0	0	0	35.5	0	0	0	0	35	0	0	0
cg23159321	0	0	0	0	0	35.5	0	0	0	0	0	35.5	0	0	0	0	0	0	0	0	0	0	0	0	0	0	0	0	0	0	0	0	0	0	0	0	0	35.5	0	0	0	0	35	0	0	0	0	35.5	0
cg23500656	0	0	0	0	0	0	0	35.5	0	0	0	0	35.5	0	0	0	0	0	0	0	0	0	35.5	0	0	0	0	0	0	0	0	0	0	0	0	0	0	0	0	0	0	0	0	0	35.5	0	0	0	0
cg06889272	0	0	35.5	0	0	0	0	0	0	35	0	0	35.5	0	0	0	0	0	0	0	0	0	0	0	0	0	0	0	0	0	0	0	0	0	0	0	0	0	0	0	0	0	0	0	0	0	35	0	0
cg07197130	35.5	0	0	0	0	0	0	0	0	35	0	0	0	0	0	0	0	0	0	0	0	0	0	0	0	0	0	0	0	0	0	0	0	0	0	35.5	0	0	0	0	0	0	0	0	0	0	0	0	0
cg19511316	0	0	0	0	0	0	0	0	0	0	0	0	0	0	0	0	35	0	0	0	0	0	0	0	0	0	0	35.5	0	0	0	35.5	0	0	0	0	0	0	0	0	35.5	0	0	0	0	0	0	0	0
cg19582647	0	0	0	0	0	0	0	35.5	0	0	0	0	0	0	0	0	0	0	0	0	0	0	0	35.5	0	0	0	0	0	0	0	0	0	0	0	0	0	0	0	35.5	0	34	0	0	0	0	0	0	0
cg01280655	0	0	0	35.5	0	0	0	0	0	0	0	0	0	0	0	0	0	0	0	0	0	0	0	0	0	0	0	0	0	35	0	0	0	0	0	0	0	0	0	0	35.5	0	0	0	0	0	35	0	0
cg15352067	0	0	0	0	0	0	0	0	0	0	0	0	0	0	0	0	0	0	0	0	0	0	0	0	0	0	0	0	0	0	0	0	0	0	0	0	0	75	0	0	0	78	0	0	0	0	0	0	0
cg17691657	0	0	0	0	0	0	0	0	0	0	0	0	0	0	0	0	0	0	0	0	0	0	0	0	0	0	0	0	0	0	0	0	0	0	0	0	0	0	0	0	0	0	0	0	0	0	0	0	0
cg16881064	0	0	0	0	0	0	0	0	0	0	0	0	0	35.5	0	0	0	35.5	0	0	0	0	35.5	0	0	0	0	0	0	0	0	0	0	0	0	0	0	0	0	0	0	0	0	85	0	0	0	0	0
cg12301841	0	0	0	0	0	0	0	0	0	0	0	0	0	0	0	0	0	0	0	0	0	0	0	0	0	0	0	0	0	0	0	0	0	0	0	0	0	74	0	0	0	0	0	77	0	0	0	0	0
cg08740901	0	0	0	0	0	0	0	0	0	0	0	0	0	0	0	0	0	0	0	0	0	0	0	0	0	0	0	72	0	0	0	0	0	0	0	0	35.5	0	0	0	0	0	0	0	0	0	0	0	0
cg15980749	0	0	0	0	0	0	0	0	0	0	0	0	0	0	35.5	0	0	0	0	0	0	0	0	0	0	0	0	0	0	0	0	0	0	71	0	0	0	0	0	0	0	0	0	0	0	0	0	0	0
cg23969269	0	0	0	0	0	0	0	0	0	0	0	0	0	0	0	0	0	0	0	0	0	0	0	0	0	0	0	0	0	0	0	0	0	0	0	0	0	0	0	0	35.5	0	0	0	0	0	71	0	0
cg06669270	0	0	0	35.5	0	0	0	0	0	0	0	0	72	0	35.5	0	0	0	35.5	0	0	0	0	0	0	0	0	35.5	0	0	0	0	0	0	0	0	0	0	0	0	0	0	0	0	0	0	0	0	0
cg00604900	0	0	0	0	0	0	0	0	0	0	0	0	0	0	0	0	0	0	0	0	0	0	0	0	0	0	0	0	0	0	0	0	0	0	0	0	0	0	0	0	0	0	0	0	0	0	0	0	0
cg04833007	0	0	0	0	0	35.5	0	0	0	0	0	0	0	0	0	0	0	0	0	0	0	0	0	0	0	0	0	0	0	0	0	0	0	0	0	0	35.5	0	0	0	0	0	0	0	0	0	0	0	0
cg05337535	0	0	0	0	0	0	0	0	0	0	0	0	0	0	0	0	0	0	0	0	0	0	0	0	0	35.5	0	0	0	0	0	0	0	0	0	0	35.5	0	0	0	0	0	0	0	0	0	0	0	0
cg07465627	0	0	0	0	0	0	0	0	0	0	0	0	0	0	0	0	0	0	35.5	0	0	0	0	0	0	0	0	0	0	0	35.5	0	0	0	0	0	0	0	0	0	0	0	0	0	0	0	0	0	0
cg08342966	0	0	35.5	0	35.5	0	0	0	0	0	0	0	0	0	0	0	0	0	0	0	0	0	0	0	0	0	0	0	0	0	0	0	0	0	0	0	0	0	0	0	0	0	0	0	0	0	0	0	0
cg11511842	0	35.5	0	0	0	35.5	0	0	0	0	0	0	0	0	0	0	0	0	35.5	0	0	0	0	0	0	0	0	0	0	0	0	0	0	0	0	0	0	0	0	0	0	0	0	0	0	0	0	0	0
cg12302647	0	0	0	0	0	35.5	0	0	0	0	0	0	35.5	0	0	0	0	0	0	0	0	0	0	0	0	35.5	0	0	0	0	0	0	0	0	0	0	0	0	0	0	0	0	0	0	0	0	0	0	0
cg13777162	0	0	0	0	0	35.5	0	0	0	0	0	0	0	0	0	0	0	0	0	0	0	0	0	0	0	0	0	0	0	0	0	0	0	0	0	0	35.5	0	35.5	0	0	0	0	0	0	0	0	0	0
cg14227785	0	35.5	0	0	0	0	0	0	0	0	0	0	0	0	0	0	0	0	0	0	0	0	0	0	0	35.5	0	0	0	0	0	0	0	0	0	0	35.5	0	0	0	0	0	0	0	0	0	0	0	0
cg15899025	0	0	0	0	0	0	0	0	0	0	0	0	0	0	0	0	0	0	35.5	0	0	0	0	0	0	0	0	0	0	0	0	0	0	0	0	0	35.5	0	0	0	0	0	0	0	0	0	0	0	0
cg17466952	0	0	0	0	0	0	0	0	0	0	0	0	0	0	0	0	0	0	0	0	0	0	0	0	0	0	0	0	0	0	0	0	0	0	0	0	0	0	0	35.5	0	0	0	0	0	0	0	0	0
cg17752270	0	35.5	0	0	0	0	0	0	0	0	0	0	0	0	0	0	0	0	35.5	0	0	0	0	0	0	0	0	0	0	0	0	0	0	0	0	0	0	0	0	0	0	0	0	0	0	0	0	0	0
cg20120197	0	0	0	0	0	0	0	0	0	0	0	0	0	0	0	0	0	0	0	0	0	0	0	0	0	0	0	35.5	0	0	0	0	0	0	0	0	35.5	0	0	0	0	0	0	0	0	0	0	0	0
cg21539939	0	0	0	0	0	0	0	0	0	0	0	0	0	0	0	0	0	0	0	0	0	0	0	35.5	0	0	0	0	0	0	0	0	0	0	0	0	0	0	0	35.5	0	0	0	0	0	0	0	0	0
cg22731432	0	35.5	0	35.5	0	0	0	0	0	0	35.5	0	0	35.5	0	0	0	0	0	0	0	0	0	0	0	0	0	0	0	0	0	0	0	0	0	0	0	0	0	35.5	35.5	0	0	0	0	0	0	0	0
cg24987622	0	0	0	0	0	35.5	0	0	0	0	0	0	0	0	0	0	0	0	0	0	0	0	0	0	0	0	0	0	0	0	0	0	0	0	0	0	35.5	0	0	0	0	0	0	0	0	0	0	0	0
cg00352872	0	0	0	0	0	0	0	0	0	0	0	0	0	0	0	0	0	35.5	0	0	0	0	35.5	0	0	0	0	0	0	35	0	0	0	0	0	0	0	0	0	0	0	0	0	0	35.5	0	0	0	0
cg05916264	0	0	0	0	0	0	0	35.5	0	0	0	0	0	0	0	0	0	0	0	35	0	0	35.5	0	0	0	35.5	0	0	0	0	0	35.5	0	0	0	0	0	0	0	0	0	0	0	0	0	0	0	0
cg12187463	0	0	0	0	0	0	0	0	0	0	0	0	0	0	0	0	0	0	0	0	0	0	0	0	0	35.5	0	0	0	0	0	0	0	0	0	0	35.5	0	0	0	0	0	0	0	0	0	0	0	0
cg14294658	0	0	0	0	0	0	35.5	0	0	0	0	0	0	0	0	0	0	0	0	0	0	0	0	0	0	0	0	0	0	0	35.5	0	0	0	0	0	0	0	0	0	0	0	0	0	0	0	0	0	0
cg15945904	0	35.5	0	0	0	35.5	0	0	0	0	35.5	0	0	0	0	0	35	0	0	0	0	0	0	0	0	0	0	0	0	0	35.5	0	0	0	0	0	0	0	0	0	0	0	0	0	0	0	0	0	0
cg18574499	0	0	0	0	0	0	0	0	0	0	0	0	35.5	0	0	0	0	0	0	0	35.5	0	0	0	0	0	0	0	35.5	0	35.5	0	0	0	0	0	0	0	0	0	0	0	0	0	0	0	0	0	0
cg19134874	0	0	0	0	0	0	0	0	0	0	0	0	0	0	0	0	0	0	0	0	35.5	0	0	0	0	0	0	0	35.5	0	0	0	0	0	0	0	0	0	0	0	0	0	0	35.5	0	0	0	0	0
cg22985571	35.5	0	0	0	0	0	0	0	0	0	0	0	0	0	0	0	0	0	0	0	0	0	0	0	0	0	0	0	0	0	0	0	0	0	0	35.5	0	0	0	0	0	0	0	0	0	0	0	35.5	0
cg23170602	0	0	0	0	0	0	0	0	35.5	0	0	0	0	0	0	0	0	0	0	0	0	0	0	0	0	0	0	35.5	0	0	0	0	0	0	0	0	0	0	0	0	0	0	0	0	0	0	0	0	0
cg05613192	0	0	0	0	0	0	0	0	0	0	35.5	0	0	0	0	0	0	35.5	0	0	0	0	0	0	0	0	0	35.5	0	0	0	0	0	0	0	0	35.5	0	0	0	0	0	0	0	0	0	0	0	0
cg07429804	35.5	0	35.5	0	0	0	0	0	0	0	0	0	0	0	0	0	0	0	0	0	0	0	0	0	0	0	0	0	0	0	0	0	0	35.5	0	0	0	0	0	0	0	0	0	0	0	0	0	35.5	0
cg21809568	0	0	0	0	0	0	0	0	0	0	0	0	0	0	0	35.5	0	0	0	0	0	0	0	0	0	0	0	0	0	0	0	0	0	0	0	0	0	0	0	0	0	0	0	0	0	0	0	0	0
cg23773239	0	0	0	0	0	0	0	0	0	0	0	0	0	0	0	0	0	0	0	35	0	0	0	35.5	0	0	0	0	0	0	0	0	0	0	0	0	0	0	0	0	0	0	0	0	0	0	0	0	0
cg26310719	0	0	0	0	0	0	0	0	35.5	0	0	0	0	0	0	0	35	0	0	0	0	0	35.5	0	0	0	0	0	35.5	0	0	0	0	0	0	0	0	0	0	0	0	0	0	0	0	0	0	0	0
cg27137680	0	0	0	0	0	0	0	0	0	0	0	35.5	0	0	0	35.5	0	0	0	0	0	0	0	0	0	0	0	0	0	0	0	0	0	0	0	0	0	0	0	0	0	0	0	0	0	0	0	0	35.5
cg26298950	0	0	0	0	0	0	0	0	35.5	0	0	0	0	0	0	0	70	0	0	35	0	0	0	0	0	0	0	0	0	0	0	0	0	0	0	0	0	0	0	0	0	0	0	0	0	0	0	0	0
cg06331276	0	0	0	0	0	0	0	0	0	0	0	0	0	0	0	0	0	0	0	0	0	0	0	0	0	0	0	0	0	0	0	0	0	35.5	0	0	0	0	0	0	0	34	0	0	0	0	0	0	35.5
cg21157725	35.5	0	35.5	0	0	0	0	0	0	0	0	0	0	0	0	0	0	0	0	0	0	0	0	0	0	0	0	0	0	0	0	0	0	0	0	0	0	0	0	0	0	34	35	0	0	0	0	0	0
cg04434701	0	0	0	0	0	0	0	0	0	0	0	0	0	35.5	0	0	0	0	0	0	0	35.5	0	0	0	0	0	0	0	0	0	0	0	0	0	0	0	0	0	0	0	34	35	0	0	0	0	0	0
cg15859311	0	0	0	0	0	0	0	0	0	0	0	0	0	0	0	0	0	0	0	0	0	0	0	0	0	0	0	0	0	0	35.5	0	0	0	0	0	35.5	0	0	0	0	0	0	0	0	0	0	0	0
cg08697406	0	0	0	0	0	0	0	0	0	0	0	0	0	0	0	0	0	0	88	0	0	0	0	0	0	0	0	0	0	0	0	0	0	0	0	0	0	0	0	0	0	0	0	0	0	0	0	0	0
cg04318607	0	0	0	0	0	0	35.5	0	0	0	0	0	0	0	0	0	0	0	0	0	0	0	0	0	0	0	0	0	0	0	0	0	0	35.5	0	0	0	79	0	0	0	0	0	0	0	0	0	0	0
cg17336761	0	0	0	0	0	0	0	0	0	0	0	0	0	0	0	0	0	0	0	0	0	0	0	0	0	0	0	0	0	0	0	0	0	0	0	0	0	0	0	0	0	0	0	0	0	0	0	0	0
cg01152073	0	0	35.5	0	0	0	0	0	0	0	0	73	0	0	0	0	0	0	0	0	0	0	0	0	0	0	0	0	0	0	0	0	0	0	0	0	0	0	0	0	0	0	0	0	0	0	0	0	0
cg07223106	0	0	0	35.5	0	0	0	0	0	0	0	0	0	0	0	0	0	35.5	0	0	0	0	0	0	0	0	0	0	0	0	0	0	0	0	0	0	0	0	0	0	0	0	0	73	0	0	0	0	0
cg03528918	0	0	0	0	0	0	0	0	0	0	0	0	0	0	0	0	0	0	35.5	0	0	0	0	0	0	0	0	0	0	0	0	0	0	0	0	0	35.5	0	0	0	0	0	0	0	0	0	0	0	0
cg13938410	0	0	0	0	0	0	0	0	0	0	0	0	0	0	0	0	0	0	0	0	0	0	0	0	0	0	35.5	35.5	0	0	0	0	0	0	0	0	0	0	0	0	0	0	0	35.5	0	0	0	0	0
cg19147428	0	0	0	0	35.5	0	0	0	0	0	0	0	0	35.5	0	0	0	0	0	0	0	0	0	0	0	0	0	0	0	0	0	0	0	0	0	0	0	0	0	0	0	0	0	0	0	0	0	0	0
cg20498807	0	0	0	0	0	0	0	0	0	0	35.5	0	35.5	0	0	0	0	0	0	0	0	0	0	0	0	0	0	0	0	0	35.5	0	0	0	0	0	0	0	0	0	0	0	0	0	0	0	0	0	0
cg20885569	0	0	0	35.5	0	0	0	0	0	0	0	35.5	0	0	0	0	0	0	0	0	35.5	0	0	0	0	0	0	0	0	0	0	0	0	0	0	0	0	0	0	0	35.5	0	0	0	0	0	0	0	0
cg23234179	0	0	0	0	35.5	0	0	0	0	0	0	0	35.5	0	0	0	0	0	0	0	35.5	0	0	0	0	0	0	0	0	0	0	0	0	0	0	0	0	0	0	0	0	0	0	0	0	0	0	0	0
cg24694743	0	35.5	0	0	0	0	0	0	0	0	0	0	0	0	0	0	0	0	35.5	0	0	0	0	0	0	0	0	0	0	0	0	0	0	0	0	0	35.5	0	0	0	0	0	0	0	0	0	0	0	0
cg26699655	0	0	0	0	0	0	0	0	0	0	0	0	0	0	35.5	0	0	0	0	0	0	0	0	0	0	0	0	0	0	0	0	0	0	0	0	0	0	0	0	0	0	0	0	0	0	0	0	0	0
cg01086477	0	0	0	0	0	0	0	0	35.5	0	0	0	0	0	0	0	35	0	0	0	0	0	0	0	0	0	0	0	0	0	0	0	0	0	0	0	0	0	0	0	35.5	0	0	0	0	0	0	0	0
cg02096368	35.5	0	0	0	0	0	0	0	0	0	0	0	0	0	0	0	0	0	0	0	0	0	35.5	0	0	0	0	0	0	0	0	35.5	0	0	0	0	0	0	0	0	0	0	0	0	0	0	0	0	0
cg03570824	0	0	0	0	0	0	0	0	0	0	0	0	0	35.5	0	0	0	0	0	0	0	0	0	0	0	0	0	0	0	0	0	0	0	0	0	0	0	0	0	0	0	0	0	0	0	0	0	0	35.5
cg03601211	0	0	35.5	0	0	0	0	0	0	0	0	35.5	0	0	0	0	0	0	0	0	0	0	0	0	0	0	0	0	0	0	0	0	0	0	0	0	0	0	0	0	0	0	0	0	0	0	0	0	35.5
cg03658003	0	0	0	0	0	0	0	35.5	0	0	0	0	35.5	0	35.5	0	0	0	0	0	0	0	0	0	0	0	0	35.5	0	0	0	0	0	0	0	0	0	0	0	0	0	0	0	0	0	0	0	0	0
cg05374241	0	0	0	0	0	0	0	0	35.5	0	0	0	35.5	0	0	0	0	0	0	0	0	0	0	0	0	0	0	35.5	0	0	0	0	0	0	0	0	0	0	0	0	0	0	0	0	0	0	0	0	0
cg09757099	35.5	0	35.5	0	0	0	0	0	0	35	0	0	0	0	0	0	0	0	0	0	0	0	0	0	0	0	0	0	0	0	0	0	0	0	0	0	0	0	0	0	0	0	0	0	0	0	0	35.5	35.5
cg13314778	0	0	0	0	35.5	0	0	0	0	0	0	0	0	0	0	0	0	35.5	0	35	0	0	35.5	0	0	0	0	0	0	0	0	0	0	0	0	0	0	0	0	0	0	0	0	0	0	0	0	0	0
cg15903624	35.5	0	0	0	0	0	0	0	0	35	0	35.5	0	0	0	0	0	0	0	0	0	0	0	0	0	0	0	0	0	0	0	0	0	0	0	0	0	0	0	0	0	0	0	0	0	0	0	0	35.5
cg16509430	0	0	0	0	0	0	0	35.5	0	0	0	0	35.5	0	0	35.5	0	0	0	0	0	0	0	0	0	0	0	0	0	0	0	0	0	0	0	0	0	0	0	0	0	0	0	0	0	0	0	0	0
cg19126690	0	0	0	0	35.5	0	0	0	35.5	0	0	0	0	0	0	0	35	0	0	0	0	0	0	0	0	0	0	35.5	0	0	0	0	0	0	0	0	0	0	0	0	0	0	0	0	0	0	0	0	0
cg19471856	0	0	0	0	0	0	0	0	0	0	0	0	0	0	0	0	0	0	0	35	0	0	0	0	0	0	0	0	0	0	0	0	35.5	0	0	0	0	0	0	0	0	0	0	0	0	0	0	0	0
cg21406720	0	0	0	0	0	0	0	0	0	0	0	0	0	0	0	0	0	0	0	0	0	0	35.5	0	0	0	0	0	0	0	0	0	0	0	0	0	0	0	0	0	35.5	0	0	0	0	0	0	0	0
cg23747291	0	0	0	0	0	0	0	0	0	0	0	0	35.5	0	35.5	0	0	0	0	0	0	0	0	0	0	0	0	0	0	0	0	0	0	0	0	0	0	0	0	0	0	0	0	0	0	0	0	0	0
cg26565120	0	0	0	0	0	0	0	0	0	0	0	0	0	0	0	0	0	0	0	0	35.5	0	0	0	0	0	0	0	0	0	0	0	0	0	35	0	0	0	0	0	0	0	0	0	0	0	0	0	0
cg27069718	0	0	0	0	0	0	0	0	0	0	0	0	0	0	0	0	0	0	0	0	0	0	0	0	0	0	0	0	0	0	0	0	0	0	35	0	0	0	0	0	0	0	0	0	0	0	0	0	0
cg01220564	0	0	0	0	0	0	0	0	0	0	0	0	0	0	0	0	0	35.5	0	0	0	0	0	0	0	0	0	0	0	0	0	0	0	35.5	0	0	0	0	0	0	0	0	35	0	0	0	0	0	0
cg05021836	0	0	0	0	0	0	0	0	0	0	0	0	0	0	0	0	0	0	0	0	0	0	0	0	0	0	0	0	0	0	0	0	0	35.5	0	0	0	0	0	0	0	0	0	0	0	0	0	0	0
cg08748036	0	0	0	0	0	0	0	0	0	0	0	0	0	0	0	0	0	0	0	0	0	0	0	0	0	0	0	0	0	0	0	0	0	0	0	0	0	0	0	0	0	0	0	0	0	0	0	0	0
cg10095950	0	0	35.5	0	0	0	0	0	0	0	0	0	0	0	0	0	0	0	0	0	0	35.5	0	0	0	0	0	0	0	35	0	0	0	0	0	0	0	0	0	0	0	0	0	0	35.5	0	0	0	0
cg19366921	0	0	0	0	0	0	0	0	0	0	0	0	0	0	0	0	0	0	0	0	0	0	0	0	0	0	0	0	0	35	0	0	0	0	0	0	0	0	0	0	0	0	0	0	0	35	35	0	0
cg12672270	0	0	35.5	0	0	0	0	0	0	0	0	0	0	0	0	0	0	0	0	0	0	0	0	0	0	0	0	0	0	35	0	0	0	0	0	0	0	0	0	0	0	0	0	0	0	0	0	0	0
cg20088478	0	0	0	0	0	0	0	0	0	0	0	0	0	0	35.5	0	0	35.5	0	0	0	0	0	0	0	0	0	0	0	0	0	0	0	0	35	0	0	0	0	0	0	34	0	0	0	0	0	35.5	0
cg17849674	0	0	0	0	0	0	0	0	0	0	0	0	0	0	0	0	0	0	0	0	0	0	0	0	0	0	0	0	0	0	0	0	0	0	0	0	0	85	0	0	0	0	0	0	0	0	0	0	0
cg00552684	0	0	0	0	0	0	0	0	0	0	0	79	0	0	0	0	0	0	0	0	0	0	0	0	0	0	0	0	0	0	0	0	0	0	0	0	0	0	0	0	0	0	0	0	0	0	0	0	0
cg20103036	0	0	0	0	0	0	0	0	0	0	0	0	0	0	0	0	0	0	0	0	0	0	0	0	0	85	0	0	0	0	0	0	0	0	0	0	0	0	0	0	0	0	0	0	0	0	0	0	0
cg09167044	0	0	0	0	0	0	0	0	0	0	0	0	0	0	0	0	0	0	0	0	0	0	0	0	0	0	0	0	0	0	0	0	0	0	0	0	0	0	0	0	0	0	0	0	0	0	0	0	0
cg19498775	0	0	0	0	0	0	0	0	0	0	0	0	0	0	0	0	0	0	0	0	0	0	0	0	0	0	0	0	0	0	0	0	0	0	77	0	0	81	0	0	0	0	0	0	0	0	0	0	0
cg21787965	0	0	0	0	0	0	0	0	0	0	0	0	0	0	0	0	0	0	0	0	0	0	79	0	0	73	0	0	0	0	0	0	0	0	0	0	0	0	0	0	0	0	0	0	0	0	0	0	0
cg15456414	0	0	0	0	0	0	0	0	0	0	0	0	0	0	0	0	0	0	0	0	0	0	0	0	0	0	0	0	0	0	0	0	0	0	0	0	0	0	0	0	0	0	0	0	0	0	0	0	0
cg01588399	0	0	0	0	0	0	0	0	0	0	0	0	0	0	0	0	0	0	0	0	0	0	0	0	0	0	0	0	0	0	0	0	0	0	0	0	0	0	0	0	0	0	0	0	0	0	0	0	0
cg03974242	0	0	0	0	0	0	0	0	0	0	0	0	0	0	0	0	0	0	0	0	0	0	0	0	0	0	0	0	0	0	0	0	0	0	0	0	0	0	0	0	0	0	0	0	0	0	0	0	35.5
cg20628734	0	0	0	0	0	0	0	0	0	0	0	0	0	0	0	0	0	0	0	0	0	0	0	0	0	0	0	0	0	0	0	0	0	0	0	0	0	0	0	0	0	0	0	35.5	0	0	0	0	0
cg00510870	0	35.5	0	0	0	0	0	0	0	0	0	0	0	0	0	0	0	0	0	0	0	0	0	0	0	0	0	0	0	0	0	0	0	0	0	0	0	0	0	0	0	0	0	0	0	0	0	0	0
cg03305405	0	0	0	0	0	0	0	0	0	0	0	0	0	0	0	0	0	0	35.5	0	0	0	0	0	0	0	0	0	0	0	0	0	0	0	0	0	0	0	0	0	0	0	0	0	0	0	0	0	0
cg03932201	0	0	0	0	0	0	0	35.5	0	0	0	0	0	0	0	0	0	0	0	0	0	0	0	0	0	0	0	0	0	0	0	0	0	0	0	0	0	0	0	0	0	0	0	0	35.5	0	0	0	0
cg04227892	0	35.5	0	0	0	0	0	0	0	0	0	0	0	0	0	0	0	0	0	0	0	0	0	0	0	0	0	0	0	0	0	0	0	0	0	0	0	0	0	0	0	0	0	0	0	0	0	0	0
cg04896048	0	0	0	0	0	0	0	0	0	0	0	0	0	0	0	0	0	0	0	0	0	0	0	0	0	0	0	0	0	0	0	0	0	0	0	0	35.5	0	0	0	0	0	0	0	0	0	0	0	0
cg05274981	0	0	0	35.5	0	0	35.5	0	0	0	0	0	0	0	35.5	0	0	0	0	0	0	0	0	0	0	0	0	0	0	0	0	0	0	0	0	0	0	0	0	0	0	0	0	0	0	0	0	0	0
cg05872034	0	0	0	0	0	0	0	0	35.5	0	0	0	0	0	0	0	0	0	0	0	0	0	0	0	0	0	0	0	0	0	0	0	0	0	0	0	0	0	0	0	0	0	0	0	0	0	0	0	0
cg06534553	0	0	0	0	0	35.5	0	0	0	0	0	0	0	0	0	0	0	0	35.5	0	0	0	0	0	0	35.5	0	0	0	0	0	0	0	0	0	0	0	0	0	0	0	0	0	0	0	0	0	0	0
cg06819607	0	0	0	0	35.5	0	0	0	0	0	0	0	0	0	0	0	0	0	0	0	0	0	0	0	0	35.5	0	0	0	0	0	0	0	0	0	0	0	0	0	0	0	0	0	0	0	0	0	0	0
cg06858181	0	0	0	0	0	0	0	0	0	0	0	0	0	0	0	0	0	0	0	0	35.5	0	0	0	0	0	0	0	0	0	0	0	0	0	0	0	0	0	0	0	0	0	0	0	0	0	0	0	0
cg06899549	0	0	0	0	0	0	0	0	0	0	0	0	0	0	0	0	0	0	0	0	0	0	0	0	0	0	0	0	0	0	0	0	0	0	0	0	0	0	0	0	0	0	0	0	0	0	0	0	0
cg08936817	0	0	0	0	0	0	0	0	0	0	0	0	0	0	0	0	0	0	0	0	0	0	0	0	0	0	0	0	0	0	0	0	0	0	0	0	0	0	0	0	0	0	0	0	0	0	0	0	0
cg09534195	0	0	0	0	0	0	0	0	0	0	0	0	35.5	0	35.5	0	0	0	0	0	0	0	0	0	0	0	0	0	0	0	0	0	0	0	0	0	0	0	0	0	0	0	0	0	0	0	0	0	0
cg10682254	0	0	0	0	0	0	0	0	0	0	0	0	0	35.5	0	0	0	0	0	0	0	0	0	0	0	0	0	0	0	0	0	0	0	0	0	0	0	0	0	0	0	0	0	0	0	0	0	0	0
cg12133664	0	0	0	0	0	0	0	0	0	0	0	0	0	0	0	0	0	0	0	0	0	0	0	0	0	0	0	0	0	0	35.5	0	0	0	0	0	0	0	0	0	0	0	0	0	0	0	0	0	0
cg13817271	0	0	0	0	0	0	0	35.5	0	0	0	0	0	0	0	0	0	0	0	0	0	0	0	0	0	0	0	0	35.5	0	0	0	0	0	0	0	0	0	0	0	0	0	0	0	0	0	0	0	0
cg16317923	0	35.5	0	0	0	0	0	0	0	0	0	0	0	0	0	0	0	0	0	0	0	0	0	0	0	0	0	0	0	0	0	0	0	0	0	0	0	0	0	0	0	0	0	0	0	0	0	0	0
cg18560003	0	35.5	0	0	0	0	0	0	0	0	0	0	0	0	0	0	0	0	0	0	0	0	0	0	0	0	0	0	0	0	0	0	0	0	0	0	0	0	0	0	0	0	0	0	0	0	0	0	0
cg19738767	0	0	0	0	35.5	35.5	0	0	0	0	0	0	0	0	0	0	0	0	0	0	0	0	0	0	0	0	0	0	0	0	0	0	0	0	0	0	0	0	0	0	0	0	0	0	0	0	0	0	0
cg20162415	0	0	0	0	35.5	0	0	0	0	0	0	0	0	0	35.5	0	0	0	0	0	0	0	0	0	0	0	0	0	0	0	0	0	35.5	0	0	0	0	0	0	0	0	0	0	0	0	0	0	0	0
cg22550299	0	35.5	0	0	0	0	0	0	0	0	0	0	0	0	0	0	0	0	0	0	0	0	0	0	0	0	0	0	0	0	0	0	0	0	0	0	35.5	0	0	0	0	0	0	0	0	0	0	0	0
cg24561270	0	0	0	0	35.5	0	0	0	0	0	0	0	0	0	0	0	0	0	0	0	0	0	0	0	0	0	0	0	0	0	0	0	0	0	0	0	0	0	0	0	0	0	0	0	0	0	0	0	0
cg27290713	0	0	0	0	0	0	0	0	0	0	0	0	0	0	35.5	0	0	0	0	0	0	0	0	0	0	0	0	0	0	0	0	0	0	0	0	0	0	0	0	0	0	0	0	0	0	0	0	0	0
cg00950627	0	0	0	0	0	0	0	0	0	0	0	0	0	0	0	0	0	0	0	0	0	0	0	0	35	0	0	0	0	0	0	0	0	0	0	0	0	0	35.5	0	0	0	0	0	0	0	0	0	0
cg03558688	35.5	0	0	0	0	0	0	0	0	0	0	0	0	0	0	0	0	0	0	0	0	35.5	0	0	0	0	0	0	0	0	0	0	0	0	0	0	0	0	0	0	0	0	0	0	0	0	0	0	0
cg03970811	0	0	0	0	0	0	0	0	0	0	0	0	0	0	0	0	0	0	0	0	0	0	0	0	0	0	0	0	0	0	0	0	0	0	0	0	0	0	0	0	35.5	0	0	0	0	0	0	0	35.5
cg06580014	0	0	0	0	0	0	0	0	0	0	0	0	0	0	0	0	0	0	0	0	0	0	0	0	0	0	0	0	35.5	35	35.5	0	0	0	0	0	0	0	0	0	35.5	0	0	0	0	0	0	0	0
cg10076108	0	0	0	0	0	0	0	0	0	0	35.5	0	0	0	0	0	35	0	35.5	0	0	0	0	0	0	0	0	0	0	0	0	0	0	0	0	0	0	0	0	0	0	0	0	0	0	0	0	0	0
cg11427455	0	0	0	0	0	0	0	0	0	0	0	35.5	0	0	0	0	0	0	0	0	0	0	0	0	0	0	0	0	0	0	0	0	0	0	0	0	0	0	0	0	0	0	0	0	0	0	0	0	0
cg11985408	0	0	0	0	0	0	0	0	0	0	0	0	0	0	0	0	0	0	0	0	0	0	0	0	0	0	0	0	0	0	0	0	0	0	0	0	0	0	0	0	0	0	0	0	0	0	0	0	0
cg12696047	0	0	0	0	0	0	0	0	0	0	0	0	0	0	0	0	0	0	35.5	0	0	0	0	0	0	0	0	0	0	0	0	0	0	0	0	0	0	0	0	0	0	0	0	0	0	0	0	0	0
cg13179330	0	0	0	0	0	0	0	0	0	0	0	0	0	0	0	0	0	0	0	0	0	0	0	0	0	0	0	0	0	0	35.5	0	0	0	0	0	0	0	35.5	0	0	0	0	0	0	35	0	0	0
cg15292058	0	0	0	0	0	0	0	0	0	0	0	0	0	0	0	0	0	71	0	0	0	0	0	0	0	0	0	0	0	0	0	0	0	0	0	0	0	0	0	0	0	0	0	0	0	35	0	0	35.5
cg17798901	0	0	0	0	0	0	0	0	0	0	0	0	0	0	0	0	0	0	0	0	0	0	0	0	0	0	35.5	0	0	0	0	0	0	0	0	0	0	0	0	0	0	0	0	0	0	0	0	0	0
cg18247505	35.5	0	0	0	0	0	0	0	0	0	0	0	0	0	0	0	0	0	0	0	0	0	0	0	0	0	0	0	0	0	0	0	0	0	0	0	0	0	0	0	0	0	0	0	0	0	35	0	0
cg18432528	0	0	0	0	0	0	0	0	0	0	0	0	0	0	0	0	35	0	35.5	0	0	0	0	0	0	0	0	0	0	0	35.5	0	0	0	0	0	0	0	0	0	0	0	0	0	0	0	0	0	0
cg19016469	0	0	0	0	0	0	0	0	0	0	0	0	0	0	0	0	0	0	0	0	0	0	0	0	0	0	0	0	0	0	0	0	0	0	0	0	0	0	35.5	0	0	0	0	0	0	0	0	0	0
cg22574288	0	0	0	0	0	0	0	0	0	0	0	0	0	0	0	0	0	0	0	0	0	0	0	0	0	0	0	0	0	0	0	0	35.5	0	0	0	0	0	0	0	0	0	0	0	0	0	0	0	0
cg26690895	0	0	0	0	0	0	0	0	0	0	0	0	0	0	0	0	0	0	0	0	0	0	0	0	35	0	0	0	0	0	0	0	0	0	0	0	0	0	0	0	0	0	0	0	0	0	0	0	0
cg10110288	0	0	0	0	0	0	0	0	0	0	0	0	0	0	0	0	0	0	0	0	0	0	0	0	0	0	0	0	0	35	0	0	0	0	0	0	0	0	0	35.5	35.5	0	0	0	0	0	0	0	0
cg19100169	0	0	0	0	0	0	0	0	0	35	0	0	0	0	0	0	0	0	0	0	0	0	0	0	0	0	0	0	0	0	0	0	0	0	0	0	0	0	0	0	0	0	0	35.5	0	0	0	0	0
cg19369116	0	0	0	0	0	0	0	0	0	0	0	0	0	35.5	0	0	0	0	0	0	0	0	0	0	0	0	0	0	0	0	0	0	0	0	0	0	0	0	0	0	0	0	0	0	0	0	0	0	0
cg26026748	0	0	0	0	0	0	0	0	0	0	0	0	0	35.5	0	0	0	0	0	0	0	0	0	0	0	0	0	0	0	0	0	0	0	0	0	0	0	0	0	0	0	0	0	0	0	0	0	0	0
cg01289959	0	0	0	0	0	0	0	0	0	0	0	0	0	0	0	0	0	0	0	0	0	0	0	0	0	0	0	0	0	0	0	0	0	35.5	0	0	0	0	0	0	0	0	0	0	0	0	0	0	0
cg00909286	0	0	0	0	0	0	0	0	0	0	0	0	0	0	0	0	35	0	0	0	0	0	0	0	0	0	0	0	0	0	0	0	0	0	0	0	35.5	0	0	0	0	34	0	0	0	0	0	0	0
cg17522929	0	0	0	0	0	0	0	0	0	0	0	0	0	0	0	0	0	0	0	0	0	0	0	0	0	0	0	0	0	0	0	0	0	0	0	0	0	0	0	0	0	34	0	0	0	0	0	0	0
cg20645873	35.5	0	0	0	0	0	0	0	0	0	0	0	0	0	0	0	0	0	0	0	0	35.5	0	0	0	0	0	0	0	0	0	0	0	0	0	0	0	0	0	0	0	34	0	0	0	0	0	0	0
cg08432406	0	0	0	0	0	0	0	0	0	0	0	0	0	0	0	0	0	0	0	0	0	0	0	0	0	0	0	0	0	0	0	0	0	0	0	0	0	0	0	0	0	0	0	0	0	0	0	0	0
cg00389857	0	0	0	0	0	0	0	0	0	0	0	0	0	0	0	0	0	0	0	0	0	0	0	0	0	35.5	0	0	0	0	0	0	0	0	0	0	0	0	0	0	0	0	0	0	0	0	0	0	0
cg15599668	0	0	0	0	0	0	0	0	0	0	0	0	0	0	0	0	0	0	0	0	0	0	0	0	0	0	0	0	0	0	0	0	0	0	0	0	81	0	0	0	0	0	0	0	0	0	0	0	0
cg04235495	0	0	0	0	0	0	0	0	0	0	0	0	0	0	0	0	0	0	0	0	0	0	0	0	0	0	0	0	35.5	0	0	0	0	0	0	0	0	0	0	0	0	0	0	0	0	0	0	0	0
cg25461827	0	0	0	0	0	0	0	0	0	0	0	0	0	0	0	35.5	0	0	0	0	0	0	0	0	0	0	0	0	0	0	0	0	0	0	0	80	0	0	0	0	0	0	0	0	0	0	0	0	0
cg02429813	0	0	0	0	0	0	0	0	0	76	0	0	0	0	0	0	0	0	0	0	0	0	0	0	0	0	0	0	0	0	0	0	0	35.5	0	0	0	0	0	0	0	0	0	0	0	0	0	0	0
cg05847388	0	0	0	0	0	0	0	0	0	0	0	0	0	0	35.5	0	0	0	0	0	0	0	0	0	0	0	0	0	0	0	0	0	0	0	0	0	0	0	0	0	0	0	0	0	0	0	0	0	0
cg11888651	0	0	0	0	0	0	0	0	0	0	0	0	0	0	0	0	0	0	0	0	0	0	0	0	0	0	0	0	0	0	0	0	0	0	0	0	0	0	0	0	0	0	0	0	0	0	0	35.5	0
cg20468815	0	0	0	0	0	0	0	0	0	0	0	0	35.5	0	0	0	0	0	0	0	0	0	0	0	0	0	0	0	0	0	0	0	0	0	0	0	0	0	0	0	0	0	0	0	0	0	0	0	0
cg22853262	0	0	35.5	0	0	0	0	0	0	0	0	0	0	0	0	0	0	0	0	0	0	0	0	0	0	0	0	0	0	0	0	0	0	0	0	0	0	0	0	0	0	0	0	0	0	0	0	0	0
cg25904398	0	0	0	0	0	0	0	0	0	0	0	0	0	0	0	0	0	0	0	0	0	0	0	0	0	0	0	0	0	0	0	0	0	0	0	0	0	0	0	0	0	0	0	0	0	0	0	35.5	0
cg26581146	0	0	0	0	0	0	0	0	0	0	0	0	0	0	0	0	0	0	0	0	0	0	0	0	0	0	0	0	0	0	0	0	0	0	0	0	0	0	0	0	0	0	0	0	0	0	0	0	0
cg01451760	0	0	0	0	0	0	0	0	0	0	0	0	0	0	0	0	0	0	0	0	0	0	0	0	0	0	0	0	0	0	0	0	0	0	0	0	0	0	0	0	0	0	0	0	0	35	0	0	0
cg01763364	0	0	73	0	0	0	0	0	0	0	0	0	0	0	0	0	0	0	0	0	0	0	0	0	0	0	0	0	0	0	0	0	0	0	0	0	0	0	0	0	0	0	0	0	0	0	0	0	0
cg24737324	0	0	0	0	0	0	0	0	0	0	0	0	0	0	0	0	0	0	0	0	0	0	0	0	0	0	0	0	0	0	0	0	0	0	0	0	0	0	0	0	0	0	0	0	0	0	0	0	0
cg08545501	0	0	0	0	0	0	0	0	0	0	0	0	0	0	0	0	0	0	0	0	0	0	0	0	0	0	0	0	0	0	0	0	0	0	0	0	0	0	0	0	0	0	0	0	0	0	0	0	0
cg00273464	0	0	0	0	0	0	0	0	0	0	0	0	0	0	0	0	0	0	0	0	0	0	0	0	0	35.5	0	0	0	0	0	0	0	0	0	0	0	0	0	0	0	0	0	0	0	0	0	0	0
cg01077439	0	35.5	0	0	0	0	0	0	0	0	0	0	0	0	0	0	0	0	0	0	0	0	0	0	0	0	0	0	0	0	0	0	0	0	0	0	0	0	0	0	0	0	0	0	0	0	0	0	0
cg02382160	0	0	0	0	0	0	0	0	0	0	0	0	0	0	0	0	0	0	0	0	0	0	0	0	0	0	0	0	0	0	0	0	0	0	0	0	0	0	0	0	0	0	0	0	0	0	0	0	0
cg02509021	0	0	0	0	0	0	0	0	0	0	0	0	0	0	0	0	0	0	0	0	0	0	0	0	0	0	0	0	0	0	0	0	0	0	0	0	0	0	0	0	0	0	0	0	0	0	0	0	0
cg03196917	0	0	0	0	0	35.5	0	0	0	0	0	0	0	0	0	0	0	0	0	0	0	0	0	0	0	0	0	0	0	0	0	0	0	35.5	0	0	0	0	0	0	0	0	0	0	0	0	0	0	0
cg03370261	0	0	0	0	0	0	0	0	0	0	0	0	35.5	0	0	0	0	0	0	0	0	0	0	0	0	0	0	0	0	0	0	0	0	0	0	0	0	0	0	0	0	0	0	0	0	0	0	0	0
cg03805019	0	0	0	0	0	0	0	0	0	0	0	0	0	0	0	0	0	0	35.5	0	0	0	0	0	0	0	0	0	0	0	0	0	0	0	0	0	0	0	0	0	0	0	0	0	0	0	0	0	0
cg05365418	0	0	0	0	0	0	0	0	0	0	0	0	0	35.5	0	0	0	0	0	0	0	0	0	0	0	0	0	0	0	0	0	0	0	0	0	0	0	0	0	0	0	0	0	0	0	0	0	0	0
cg05804568	0	0	0	0	0	0	0	0	0	0	0	0	0	0	0	0	0	0	0	0	0	35.5	0	0	0	0	0	0	0	0	0	0	0	0	0	0	0	0	0	0	0	0	0	0	0	0	0	0	0
cg06166758	0	0	0	0	0	0	0	0	0	0	0	0	0	0	0	0	0	0	0	0	0	0	0	0	0	35.5	0	0	0	0	0	0	0	0	0	0	35.5	0	0	0	0	0	0	0	0	0	0	0	0
cg07659535	0	0	0	0	0	0	0	0	35.5	0	0	0	0	0	0	0	0	0	0	0	0	0	0	0	0	0	0	0	0	0	0	0	0	0	0	0	0	0	0	0	0	0	0	0	0	0	0	0	0
cg09019952	0	0	0	0	0	0	0	0	0	0	0	0	0	0	0	0	0	0	0	0	0	0	0	0	0	0	0	0	0	0	0	0	0	0	0	0	0	0	0	0	0	0	0	0	0	0	0	0	0
cg09241262	0	0	0	0	0	0	0	0	0	0	0	0	35.5	0	0	35.5	0	0	0	0	0	0	0	0	0	0	0	0	0	0	0	0	0	0	0	0	0	0	0	0	0	0	0	0	0	0	0	0	0
cg09493284	0	0	0	0	0	0	0	0	0	0	0	0	0	0	0	0	0	0	0	0	0	0	0	0	0	0	0	35.5	0	0	35.5	0	0	0	0	0	0	0	0	0	0	0	0	0	0	0	0	0	0
cg10854092	0	0	0	0	0	35.5	0	0	0	0	0	0	0	0	0	0	0	0	0	0	0	0	0	0	0	35.5	0	0	0	0	0	0	0	0	0	0	0	0	0	0	0	0	0	0	0	0	0	0	0
cg12483572	0	35.5	0	0	0	0	0	0	0	0	0	0	0	0	0	0	0	0	0	0	0	0	0	0	0	0	0	0	0	0	0	0	0	0	0	0	0	0	0	0	0	0	0	0	0	0	0	0	0
cg12776171	0	0	0	0	0	35.5	0	0	0	0	0	0	0	0	0	0	0	0	0	0	0	0	0	0	0	0	0	0	0	0	0	0	0	0	0	0	0	0	0	0	0	0	0	0	0	0	0	0	0
cg12859426	0	0	0	0	0	0	0	0	0	0	0	0	0	0	0	0	0	0	0	0	0	0	0	0	0	0	0	0	0	0	0	0	0	0	0	0	0	0	0	0	0	0	0	0	0	0	0	0	0
cg14153865	0	0	0	0	0	0	0	0	0	0	0	0	0	0	0	0	0	0	0	0	0	0	0	0	0	35.5	0	0	0	0	0	0	0	0	0	0	35.5	0	0	0	0	0	0	0	0	0	0	0	0
cg14734913	0	0	0	0	0	0	0	0	0	0	0	0	0	0	0	0	0	0	0	0	0	0	0	0	0	0	0	0	0	0	0	0	0	0	0	0	0	0	0	0	0	0	0	0	0	0	0	0	0
cg14765230	0	0	0	0	0	0	0	0	0	0	0	0	0	0	0	0	0	0	0	0	0	0	0	0	0	0	0	0	0	0	0	0	0	0	0	0	0	0	0	0	0	0	0	0	0	0	0	0	35.5
cg16653198	0	0	0	0	0	0	0	0	0	0	0	0	0	0	0	0	0	0	0	0	0	0	0	0	0	35.5	0	0	0	0	0	0	0	0	0	0	35.5	0	0	0	0	0	0	0	0	0	0	0	0
cg16900102	0	35.5	0	0	0	0	0	0	0	0	0	0	0	0	0	0	0	0	35.5	0	0	0	0	0	0	0	0	0	0	0	0	0	0	0	0	0	0	0	0	0	0	0	0	0	0	0	0	0	0
cg17762936	0	0	0	0	0	0	0	0	0	0	0	0	0	0	0	0	0	0	0	0	0	0	0	0	0	0	0	0	0	0	0	0	0	0	0	0	0	0	0	0	0	0	0	0	0	0	0	0	0
cg20019527	0	0	0	0	0	0	0	35.5	0	0	0	0	0	0	0	0	0	0	0	0	0	0	0	0	0	0	0	0	0	0	0	0	0	0	0	0	0	0	0	0	0	0	0	0	0	0	0	0	0
cg21279316	0	0	0	0	35.5	0	0	0	0	0	0	0	0	0	0	0	0	0	0	0	0	0	0	0	0	0	0	0	0	0	0	0	0	0	0	0	35.5	0	0	0	0	0	0	0	0	0	0	0	0
cg22107147	0	0	0	0	0	0	0	0	0	0	0	0	35.5	0	0	0	0	0	0	0	0	0	0	0	0	0	0	0	0	0	0	0	0	0	0	0	0	0	0	0	0	0	0	0	0	0	0	0	0
cg22810710	0	0	0	0	35.5	0	0	0	0	0	0	0	0	0	0	0	0	0	0	0	0	0	0	0	0	0	0	0	0	0	0	0	0	0	0	0	0	0	0	0	35.5	0	0	0	0	0	0	0	0
cg22907295	0	0	0	0	0	0	0	0	0	0	0	0	0	0	0	0	0	0	0	0	0	0	0	0	0	0	0	0	0	0	0	0	0	0	0	0	35.5	0	0	0	0	0	0	0	0	0	0	0	0
cg23330818	0	0	0	0	0	0	0	0	0	0	0	0	0	0	0	0	0	0	0	0	0	0	0	0	0	0	0	35.5	0	0	0	0	0	0	0	0	35.5	0	0	0	0	0	0	0	0	0	0	0	0
cg25342010	0	0	0	0	0	0	0	0	0	0	35.5	0	0	0	0	0	0	0	0	0	0	0	0	0	0	0	0	0	0	0	0	0	0	0	0	0	0	0	0	0	0	0	0	0	0	0	0	0	0
cg26864315	0	0	0	0	0	0	0	0	0	0	0	0	0	0	35.5	0	0	0	0	0	0	0	0	0	0	0	0	0	0	0	0	0	0	0	0	0	0	0	0	0	0	0	0	0	0	0	0	0	0
cg27542801	0	0	0	0	0	0	0	0	0	0	0	0	0	0	0	0	0	0	0	0	0	0	0	0	0	0	0	0	0	0	0	0	0	0	0	0	0	0	0	35.5	0	0	0	0	0	0	0	0	0
cg05917766	0	0	0	0	0	0	0	0	0	0	0	0	0	0	0	0	35	0	35.5	0	0	0	0	0	0	0	0	0	0	0	0	0	0	0	0	0	0	0	0	0	0	0	0	0	0	0	0	0	0
cg09869950	0	0	0	0	0	0	0	0	0	0	0	0	0	0	0	0	35	0	0	0	0	0	0	0	0	0	0	0	0	0	0	0	0	0	0	0	0	0	0	0	0	0	0	0	0	0	0	0	0
cg10455412	0	0	0	0	0	0	0	0	0	0	0	0	0	0	0	0	0	0	0	0	0	0	0	0	35	0	35.5	0	0	0	0	0	0	0	0	0	0	0	0	0	0	0	0	0	0	0	0	0	0
cg11665199	0	0	0	0	0	0	0	0	0	0	0	0	0	0	0	0	0	0	0	0	0	0	0	0	0	0	0	0	35.5	0	0	0	0	0	0	0	0	0	0	0	0	0	0	0	0	0	0	0	0
cg12882261	0	0	0	0	0	0	0	0	0	0	0	0	0	0	0	0	0	0	0	0	0	0	0	0	0	0	0	0	0	0	0	0	0	0	0	0	0	0	0	0	0	0	0	0	0	0	35	0	0
cg14783037	0	0	0	0	0	0	0	0	35.5	0	0	0	0	0	0	0	0	0	0	35	0	0	0	0	0	0	0	0	0	0	0	0	0	0	0	0	0	0	0	0	0	0	0	0	0	0	0	0	0
cg15797903	0	0	0	0	0	0	0	0	0	0	0	0	0	0	0	0	0	0	0	0	0	0	0	0	0	0	0	0	0	0	0	0	0	0	0	0	0	0	0	0	0	0	35	0	0	0	0	0	0
cg16494848	0	0	0	0	0	0	0	0	0	0	0	0	0	0	0	0	0	0	0	0	0	0	0	0	0	0	0	0	0	0	0	0	0	0	0	0	0	35.5	0	0	0	0	0	0	0	0	0	0	0
cg17439630	0	0	0	0	0	0	0	0	0	0	0	0	0	0	0	0	0	0	0	0	0	35.5	0	0	0	0	0	0	0	0	0	0	0	0	0	0	0	0	0	0	0	0	0	0	0	0	0	0	0
cg20506240	0	0	0	0	0	0	0	0	0	0	0	0	0	0	0	0	0	0	0	0	0	0	0	0	0	0	0	0	0	0	0	0	0	0	0	0	0	0	0	0	0	0	0	0	0	0	0	0	0
cg23006689	0	0	0	0	0	0	0	0	0	0	0	0	0	0	0	0	0	0	0	0	35.5	0	0	0	35	0	0	0	35.5	0	0	0	0	0	0	0	0	0	0	0	0	0	0	0	0	0	0	0	0
cg23427024	0	0	0	0	0	0	0	0	0	0	0	0	0	0	0	0	0	0	0	0	0	0	0	0	0	0	0	0	0	0	0	0	0	0	35	0	0	0	0	0	0	0	0	0	0	0	0	0	0
cg24999727	0	0	35.5	0	0	0	0	0	0	0	0	0	0	0	0	0	0	0	0	0	0	0	0	0	0	0	0	0	0	0	0	0	0	0	0	0	0	0	0	0	0	0	0	0	0	35	0	0	0
cg25429219	0	0	0	0	0	0	0	0	0	0	0	0	0	0	0	0	0	0	0	0	0	0	0	0	0	0	0	0	0	0	0	0	0	35.5	0	0	0	0	0	0	0	0	0	0	0	0	0	0	0
cg26350711	0	0	0	0	0	0	0	0	0	0	0	35.5	0	0	0	0	0	0	0	0	0	0	0	0	0	35.5	0	0	0	0	0	0	0	0	0	0	0	0	0	0	0	0	0	0	0	0	0	0	0
cg15141378	0	0	0	0	0	0	0	0	0	0	0	0	0	0	0	0	0	0	0	0	0	35.5	0	0	0	0	0	0	0	35	0	0	0	0	0	0	0	0	0	0	0	0	35	0	0	0	0	0	0
cg21258496	0	0	0	0	0	0	0	0	0	0	0	0	0	0	0	0	0	0	0	0	0	0	0	0	0	0	0	0	0	0	0	0	0	0	0	0	0	35.5	0	0	0	0	0	0	0	0	0	0	0
cg22732815	0	0	0	0	0	0	0	0	0	35	0	0	0	0	0	0	0	0	0	0	0	0	0	0	0	0	0	0	0	0	0	0	0	0	0	0	0	0	0	0	0	34	0	0	0	0	0	0	0
cg19117938	0	0	0	0	0	0	0	0	0	0	0	0	0	0	0	0	0	0	0	0	0	0	0	0	0	0	0	0	0	0	0	0	0	0	0	0	0	0	0	91	0	0	0	0	0	0	0	0	0
cg25862975	0	0	0	0	0	0	0	0	0	0	0	0	0	0	0	0	0	0	0	0	0	0	0	0	0	0	0	0	0	0	0	0	0	0	0	0	0	0	0	0	0	0	0	0	0	0	0	0	0
cg01123957	0	0	0	0	0	0	0	0	0	86	0	0	0	0	0	0	0	0	0	0	0	0	0	0	0	0	0	0	0	0	0	0	0	0	0	0	0	0	0	0	0	0	0	0	0	0	0	0	0
cg07734160	0	0	0	0	0	0	0	0	0	0	0	0	0	0	0	0	0	0	0	0	0	0	0	0	0	0	0	0	0	0	0	0	0	0	0	0	0	0	0	0	0	0	0	0	0	0	0	0	0
cg00539399	0	0	0	0	0	79	0	0	0	0	0	0	0	0	0	0	0	0	0	0	0	0	0	0	0	0	0	0	0	0	0	0	0	0	0	0	0	0	0	0	0	0	0	0	0	0	0	0	0
cg22508597	0	0	0	0	0	0	0	0	0	0	0	0	0	0	0	0	0	0	0	0	0	0	0	0	0	0	0	0	0	0	0	0	0	0	0	0	0	0	0	0	0	0	0	0	0	0	0	0	0
cg00069760	0	0	0	0	0	0	0	0	0	0	0	0	0	0	0	0	0	0	0	0	0	0	0	0	0	0	0	0	0	0	0	0	0	0	0	0	0	0	0	0	0	0	78	0	0	0	0	0	0
cg06262651	0	0	0	0	0	0	0	0	0	0	0	0	0	0	0	0	0	0	0	0	0	0	0	0	0	0	0	0	0	0	0	0	0	0	0	0	0	0	0	0	0	0	0	0	0	0	0	0	0
cg12164351	0	0	0	0	0	0	0	0	0	0	0	0	0	0	0	0	0	0	0	0	0	0	0	0	0	0	0	0	0	0	0	0	0	0	0	0	0	0	0	0	0	0	0	0	0	77	0	0	0
cg03137889	0	0	0	0	0	0	0	0	0	0	0	0	0	0	0	0	0	0	0	0	0	0	0	0	0	0	0	0	0	0	0	0	0	0	0	0	0	0	0	0	0	0	0	0	0	0	0	0	0
cg17326634	0	0	0	0	0	0	0	0	0	0	0	0	0	0	0	0	0	0	0	0	0	0	0	0	0	0	0	0	0	0	0	0	0	0	0	0	0	0	0	0	0	0	0	0	0	0	0	0	0
cg25443189	0	0	0	0	0	0	0	0	0	0	0	0	0	0	0	0	0	0	0	0	0	0	0	0	0	0	0	0	0	0	0	0	0	0	0	0	0	0	0	0	0	0	0	0	0	0	0	0	0
cg09950916	0	0	0	0	0	0	0	0	0	0	0	0	0	0	0	0	0	0	0	0	0	0	0	0	0	0	0	0	0	0	0	0	0	0	0	0	0	0	0	0	0	0	0	0	0	0	0	0	0
cg17862901	0	0	0	0	0	0	0	0	0	0	0	0	73	0	0	0	0	0	0	0	0	0	0	0	0	0	0	0	0	0	0	0	0	0	0	0	0	0	0	0	0	0	0	0	0	0	0	0	0
cg20157339	0	0	0	0	0	0	0	0	0	0	0	0	0	0	0	0	0	0	0	0	0	0	0	0	0	0	0	0	0	0	0	0	0	0	0	0	0	0	0	0	0	0	0	0	0	0	0	0	0
cg14849880	0	0	0	0	0	0	0	0	0	0	0	0	0	0	0	0	0	0	0	0	0	0	0	0	0	0	0	0	0	0	0	0	0	72	0	0	0	0	0	0	0	0	0	0	0	0	0	0	0
cg00221718	0	0	0	0	35.5	0	0	0	0	0	0	0	0	0	0	0	0	0	0	0	0	0	0	0	0	0	0	0	0	0	0	0	0	0	0	0	0	0	0	0	0	0	0	0	0	0	0	0	0
cg00357049	0	0	0	0	0	0	0	0	0	0	0	0	0	0	0	0	0	0	0	0	0	0	0	0	0	0	0	0	0	0	0	0	0	0	0	0	35.5	0	0	0	0	0	0	0	0	0	0	0	0
cg00482026	0	0	0	0	0	0	0	0	0	0	0	0	0	0	0	0	0	0	0	0	0	0	0	0	0	0	0	0	0	0	0	0	0	0	0	0	0	0	0	0	0	0	0	0	0	0	0	0	0
cg00503537	0	0	0	0	0	0	0	0	0	0	0	0	0	0	0	0	0	0	0	0	0	0	0	0	0	0	0	0	0	0	0	0	0	0	0	0	35.5	0	0	0	0	0	0	0	0	0	0	0	0
cg00599708	0	0	0	0	35.5	0	0	0	0	0	0	0	0	0	0	0	0	0	0	0	0	0	0	0	0	0	0	35.5	0	0	0	0	0	0	0	0	0	0	0	0	0	0	0	0	0	0	0	0	0
cg01167924	0	0	35.5	0	0	0	0	0	0	0	0	0	0	0	0	0	0	0	0	0	0	0	0	0	0	35.5	0	0	0	0	0	0	0	0	0	0	0	0	0	0	0	0	0	0	0	0	0	0	0
cg01205011	0	35.5	0	0	0	0	0	0	0	0	0	0	0	0	0	0	0	0	0	0	0	0	0	0	0	0	0	0	0	0	0	0	0	0	0	0	0	0	35.5	0	0	0	0	0	0	0	0	0	0
cg02024598	0	0	0	0	0	0	0	0	35.5	0	0	0	0	0	0	0	0	0	0	0	0	0	0	0	0	0	0	0	0	0	0	0	0	0	0	0	35.5	0	0	0	0	0	0	0	0	0	0	0	0
cg02106153	0	0	0	0	0	0	0	0	0	0	0	0	0	0	0	0	0	0	0	0	0	0	0	0	0	0	0	0	0	0	0	0	0	0	0	0	0	0	0	0	0	0	0	0	0	0	0	0	0
cg02188223	0	0	0	0	35.5	0	0	0	0	0	0	0	0	0	0	0	0	0	0	0	0	0	0	0	0	0	0	0	0	0	0	0	0	0	0	0	0	0	0	0	0	0	0	0	0	0	0	0	0
cg02281854	0	0	0	0	0	0	0	0	0	0	0	0	0	0	0	0	0	0	35.5	0	0	0	0	0	0	0	0	0	0	0	0	0	0	0	0	0	0	0	0	0	0	0	0	0	0	0	0	0	0
cg02543506	0	0	0	0	0	35.5	0	0	0	0	0	0	0	0	0	0	0	0	0	0	0	0	0	0	0	0	0	0	0	0	0	0	0	0	0	0	0	0	0	0	0	0	0	0	0	0	0	0	0
cg02953942	0	0	0	0	35.5	0	0	0	0	0	0	0	0	0	0	0	0	0	0	0	0	0	0	0	0	0	0	0	0	0	0	0	0	0	0	0	0	0	0	0	0	0	0	0	0	0	0	0	0
cg03006426	0	0	0	0	0	35.5	0	0	0	0	0	0	0	0	0	0	0	0	0	0	0	0	0	0	0	35.5	0	0	0	0	0	0	0	0	0	0	0	0	0	0	0	0	0	0	0	0	0	0	0
cg03006637	0	0	0	0	0	0	0	0	0	0	0	0	0	0	0	0	0	0	0	0	0	0	0	0	0	0	0	35.5	0	0	0	0	0	0	0	0	0	0	0	0	0	0	0	0	0	0	0	0	0
cg03198269	0	0	0	0	0	0	0	0	0	0	0	0	0	0	0	0	0	0	0	0	0	0	0	0	0	0	0	0	0	0	0	0	0	0	0	0	0	0	0	0	0	0	0	0	0	0	0	0	0
cg04014580	0	0	0	0	0	35.5	0	0	0	0	0	0	0	0	0	0	0	0	0	0	0	0	0	0	0	0	0	0	0	0	0	0	0	0	0	0	0	0	0	0	0	0	0	0	35.5	0	0	0	0
cg04116385	0	0	0	0	0	0	0	0	0	0	0	0	0	0	0	0	0	0	0	0	0	0	0	0	0	0	0	0	0	0	0	0	0	0	0	0	0	0	0	0	0	0	0	0	0	0	0	0	0
cg04221597	0	35.5	0	0	0	0	0	0	0	0	0	0	0	0	0	0	0	0	0	0	0	0	0	0	0	0	0	0	0	0	0	0	0	0	0	0	0	0	0	0	0	0	0	0	0	0	0	0	0
cg04254487	0	0	0	0	0	0	0	0	35.5	0	0	0	0	0	0	0	0	0	0	0	0	0	0	0	0	0	0	0	0	0	0	0	0	0	0	0	0	0	0	0	0	0	0	0	0	0	0	0	0
cg04274199	0	0	0	0	0	0	0	0	0	0	0	0	0	0	0	0	0	0	0	0	0	0	0	0	0	0	0	0	0	0	0	0	0	0	0	0	0	0	0	0	0	0	0	0	0	0	0	0	0
cg04853218	0	0	0	0	0	0	0	0	0	0	0	0	0	0	0	0	0	0	0	0	0	0	0	0	0	0	0	0	0	0	0	0	0	0	0	0	0	0	0	0	0	0	0	0	0	0	0	0	0
cg04943241	0	0	0	0	0	0	0	0	0	0	0	0	0	0	0	0	0	0	0	0	0	0	0	0	0	0	0	0	0	0	0	0	0	0	0	0	0	0	0	0	0	0	0	0	0	0	0	0	0
cg05224671	0	0	0	0	0	0	0	0	0	0	0	0	35.5	0	0	0	0	0	0	0	0	0	0	0	0	0	0	0	0	0	0	0	0	0	0	0	0	0	0	0	0	0	0	0	0	0	0	0	0
cg05497288	0	0	0	0	0	35.5	0	0	0	0	0	0	0	0	0	0	0	0	0	0	0	0	0	0	0	0	0	0	0	0	0	0	0	0	0	0	0	0	0	0	0	0	0	0	0	0	0	0	0
cg05593678	0	0	0	0	0	0	0	0	35.5	0	0	0	0	0	0	0	0	0	0	0	0	0	0	0	0	0	0	0	0	0	0	0	0	0	0	0	0	0	0	0	0	0	0	0	0	0	0	0	0
cg05697028	0	0	0	0	0	0	0	0	0	0	0	0	0	0	0	0	0	0	0	0	0	0	0	0	0	0	0	0	0	0	0	0	0	0	0	0	0	0	0	0	0	0	0	0	0	0	0	0	0
cg05839709	35.5	0	0	0	0	0	0	0	0	0	0	0	0	0	0	0	0	0	0	0	0	0	0	0	0	0	0	0	0	0	0	0	0	0	0	0	0	0	0	0	0	0	0	0	0	0	0	0	0
cg05920424	0	0	0	0	0	0	0	0	0	0	0	0	0	0	0	0	0	0	0	0	0	0	0	0	0	0	0	0	0	0	0	0	0	0	0	0	0	0	0	0	0	0	0	0	0	0	0	0	0
cg06202829	0	0	0	0	0	0	0	0	0	0	0	0	0	0	0	0	0	0	0	0	0	0	0	0	0	0	0	0	0	0	0	0	0	0	0	0	0	0	0	0	0	0	0	0	0	0	0	0	0
cg06349851	0	0	0	0	0	0	0	0	0	0	0	0	0	0	0	0	0	0	0	0	0	0	0	0	0	0	0	0	0	0	0	0	0	0	0	0	0	35.5	0	0	0	0	0	0	0	0	0	0	0
cg06592167	0	0	0	0	0	0	0	0	0	0	0	0	0	0	0	0	0	0	0	0	0	35.5	0	0	0	0	0	0	0	0	0	35.5	0	0	0	0	0	0	0	0	0	0	0	0	0	0	0	0	0
cg06927331	0	0	0	0	0	0	0	0	0	0	0	0	0	0	0	0	0	0	0	0	0	0	0	0	0	0	0	0	0	0	0	0	0	0	0	0	0	0	0	0	0	0	0	0	0	0	0	0	0
cg07048623	0	0	0	0	0	0	0	0	0	0	0	0	0	0	0	0	0	0	0	0	0	0	0	0	0	0	0	0	0	0	0	0	0	0	0	0	0	0	0	0	0	0	0	0	0	0	0	0	0
cg07609662	0	0	0	0	0	0	35.5	0	0	0	0	0	0	0	0	0	0	0	0	0	0	0	35.5	0	0	0	0	0	0	0	0	0	0	0	0	0	0	0	0	0	0	0	0	0	0	0	0	0	0
cg07991704	0	0	0	0	0	0	0	0	0	0	0	0	0	0	0	0	0	0	0	0	0	0	0	0	0	0	0	0	0	0	0	0	0	0	0	0	0	0	0	0	0	0	0	0	0	0	0	0	0
cg08042918	0	0	0	0	35.5	0	0	0	0	0	0	0	0	0	0	0	0	0	0	0	0	0	0	0	0	0	0	0	0	0	0	0	0	0	0	0	0	0	0	0	0	0	0	0	0	0	0	0	0
cg08163163	0	0	0	0	0	0	0	0	0	0	0	0	0	0	0	0	0	0	0	0	0	0	0	0	0	0	0	0	0	0	0	0	0	0	0	0	0	0	0	0	0	0	0	0	0	0	0	0	0
cg08605965	0	0	0	0	0	0	0	0	0	0	0	0	0	0	0	0	0	0	0	0	0	0	0	0	0	0	0	0	0	0	0	0	0	0	0	0	0	0	0	0	0	0	0	0	0	0	0	0	0
cg09286981	0	35.5	0	0	0	0	0	0	0	0	0	0	0	0	0	0	0	0	0	0	0	0	0	0	0	0	0	0	0	0	0	0	0	0	0	0	0	0	0	0	0	0	0	0	0	0	0	0	0
cg09819776	0	0	0	0	0	0	0	0	0	0	0	0	0	0	0	0	0	0	35.5	0	0	0	0	0	0	0	0	0	0	0	0	0	0	0	0	0	0	0	0	0	0	0	0	0	0	0	0	0	0
cg09973371	0	0	0	0	0	0	0	0	0	0	0	0	0	0	0	0	0	0	0	0	0	0	0	0	0	0	0	0	0	0	0	0	0	0	0	0	0	0	0	0	0	0	0	0	0	0	0	0	0
cg10101600	0	0	0	0	0	0	0	0	0	0	0	0	0	0	0	0	0	0	0	0	0	0	0	0	0	0	0	0	0	0	0	0	0	0	0	0	35.5	0	0	0	0	0	0	0	0	0	0	0	0
cg10116458	0	0	0	0	0	0	0	35.5	0	0	0	35.5	0	0	0	0	0	0	0	0	0	0	0	0	0	0	0	0	0	0	0	0	0	0	0	0	0	0	0	0	0	0	0	0	0	0	0	0	0
cg10696592	0	0	0	0	0	0	0	0	0	0	0	0	0	0	0	0	0	0	0	0	0	0	0	0	0	0	0	0	0	0	0	0	0	0	0	0	0	0	0	0	0	0	0	0	0	0	0	0	0
cg10928426	0	0	0	0	0	0	0	0	0	0	0	0	0	0	0	0	0	0	0	0	0	0	0	0	0	0	0	0	0	0	0	0	0	0	0	0	35.5	0	0	0	0	0	0	0	0	0	0	0	0
cg10954062	0	0	0	0	0	35.5	0	0	0	0	0	0	0	0	0	0	0	0	0	0	0	0	0	0	0	35.5	0	0	0	0	0	0	0	0	0	0	0	0	0	0	0	0	0	0	0	0	0	0	0
cg12026805	0	0	0	0	0	35.5	0	0	0	0	0	0	0	0	0	0	0	0	0	0	0	0	0	0	0	0	0	0	0	0	0	0	0	0	0	0	35.5	0	0	0	0	0	0	0	0	0	0	0	0
cg12247673	0	0	0	0	0	0	0	0	0	0	0	0	0	0	35.5	0	0	0	0	0	0	0	0	0	0	0	0	0	0	0	0	0	0	0	0	0	0	0	0	0	0	0	0	0	0	0	0	0	0
cg12446088	0	35.5	0	0	0	0	0	0	0	0	0	0	0	0	0	0	0	0	0	0	0	0	0	0	0	0	0	0	0	0	0	0	0	0	0	0	0	0	0	0	0	0	0	0	0	0	0	0	0
cg12634957	0	0	0	0	0	0	0	0	0	0	0	0	0	35.5	0	0	0	0	0	0	0	0	0	0	0	0	0	0	0	0	0	0	0	0	0	0	0	0	0	0	0	0	0	0	0	0	0	0	0
cg13362792	0	35.5	0	0	0	0	0	0	0	0	0	0	0	0	0	0	0	0	0	0	0	0	0	0	0	0	0	0	0	0	0	0	0	0	0	0	0	0	0	0	0	0	0	0	0	0	0	0	0
cg13418782	0	0	0	0	0	0	0	0	0	0	0	0	0	0	0	0	0	0	0	0	0	0	0	0	0	0	0	0	0	0	0	0	0	0	0	0	0	0	0	0	0	0	0	0	0	0	0	0	0
cg13513637	0	0	35.5	0	0	0	0	0	0	0	0	0	0	0	0	0	0	0	0	0	0	0	0	0	0	0	0	0	0	0	0	0	0	0	0	0	0	0	0	0	0	0	0	0	0	0	0	0	0
cg13725803	0	0	0	0	0	35.5	0	0	0	0	0	0	0	0	0	0	0	0	35.5	0	0	0	0	0	0	0	0	0	0	0	0	0	0	0	0	0	0	0	0	0	0	0	0	0	0	0	0	0	0
cg13765695	0	0	0	0	0	0	0	0	0	0	0	0	0	0	0	0	0	0	0	0	0	0	0	0	0	0	0	0	0	0	0	0	0	0	0	0	0	0	0	0	0	0	0	0	0	0	0	0	0
cg14150640	0	0	0	0	0	0	0	0	0	0	0	0	0	0	0	35.5	0	0	0	0	0	0	0	0	0	0	0	0	0	0	0	0	0	0	0	0	0	0	0	0	0	0	0	0	0	0	0	35.5	0
cg14204677	0	0	0	0	0	0	0	0	0	0	0	0	0	0	0	0	0	0	0	0	0	0	0	35.5	0	0	0	0	0	0	0	0	0	0	0	0	0	0	0	0	0	0	0	0	0	0	0	0	0
cg14348932	0	0	0	0	0	0	0	0	0	0	0	0	0	0	0	0	0	0	0	0	0	0	0	0	0	35.5	0	0	0	0	0	0	0	0	0	0	35.5	0	0	0	0	0	0	0	0	0	0	0	0
cg14454769	0	0	0	0	0	0	0	0	0	0	0	0	0	0	0	0	0	0	0	0	0	0	0	0	0	0	0	0	0	0	0	0	0	0	0	0	0	0	0	0	0	0	0	0	0	0	0	0	0
cg14946913	0	0	0	0	0	0	0	0	0	0	0	0	0	0	0	0	0	0	0	0	0	0	0	0	0	0	0	0	0	0	0	0	0	0	0	0	35.5	0	0	0	0	0	0	0	0	0	0	0	0
cg15254147	0	0	0	0	0	0	0	0	0	0	0	0	35.5	0	0	0	0	0	0	0	0	0	0	0	0	0	0	0	0	0	0	0	0	0	0	0	0	0	0	0	0	0	0	0	0	0	0	0	0
cg15450970	0	0	0	0	0	0	0	0	0	0	0	0	0	0	0	0	0	0	0	0	0	0	0	0	0	0	0	0	0	0	0	0	0	0	0	0	0	0	0	0	0	0	0	0	0	0	0	0	0
cg15597096	0	0	0	0	0	0	0	0	0	0	35.5	0	0	0	0	0	0	0	0	0	0	0	0	0	0	0	0	0	0	0	0	0	0	0	0	0	0	0	0	0	0	0	0	0	0	0	0	0	0
cg15803972	0	0	0	0	0	0	0	0	0	0	0	0	0	0	0	0	0	0	0	0	0	0	0	0	0	0	0	0	0	0	0	0	0	0	0	0	0	0	0	0	0	0	0	0	0	0	0	0	0
cg15848364	0	0	0	0	0	0	0	0	0	0	0	0	0	0	0	0	0	0	35.5	0	0	0	0	0	0	0	0	0	0	0	0	0	0	0	0	0	0	0	0	0	0	0	0	0	0	0	0	0	0
cg16086221	0	0	0	0	0	0	0	0	0	0	0	0	0	0	0	0	0	0	0	0	0	0	0	0	0	0	0	0	0	0	0	0	0	0	0	0	0	0	0	0	0	0	0	0	0	0	0	0	0
cg16233524	0	0	0	0	0	0	0	0	0	0	35.5	0	0	0	0	0	0	0	0	0	0	0	0	0	0	0	0	0	0	0	0	0	0	0	0	0	0	0	0	0	0	0	0	0	0	0	0	0	0
cg16361649	0	0	0	0	0	35.5	0	0	0	0	0	0	0	0	0	0	0	0	0	0	0	0	0	0	0	0	0	0	0	0	0	0	0	0	0	0	0	0	0	0	0	0	0	0	0	0	0	0	0
cg16382081	0	0	0	0	0	0	0	0	0	0	0	0	0	0	0	0	0	0	0	0	0	0	0	0	0	0	0	0	0	0	0	0	0	0	0	0	0	0	0	0	0	0	0	0	0	0	0	0	0
cg16824901	0	0	0	0	0	35.5	0	0	0	0	0	0	0	0	0	0	0	0	0	0	0	0	0	0	0	35.5	0	0	0	0	0	0	0	0	0	0	0	0	0	0	0	0	0	0	0	0	0	0	0
cg17083819	0	0	0	0	0	0	0	0	0	0	0	0	0	0	0	0	0	0	0	0	0	0	0	0	0	0	0	0	0	0	0	0	0	0	0	0	0	0	0	0	0	0	0	0	0	0	0	0	0
cg17094703	0	0	0	0	0	0	0	0	0	0	0	0	35.5	0	0	0	0	0	0	0	0	0	0	0	0	0	0	0	0	0	0	0	0	0	0	0	0	0	0	0	0	0	0	0	0	0	0	0	0
cg18278347	0	0	0	0	0	0	0	0	0	0	0	0	0	0	0	0	0	0	0	0	0	0	0	0	0	0	0	0	0	0	0	0	0	0	0	0	0	0	0	0	0	0	0	0	0	0	0	0	35.5
cg18320737	0	0	0	0	0	35.5	0	0	0	0	0	0	0	0	0	0	0	0	0	0	0	0	0	0	0	0	0	0	0	0	0	0	0	0	0	0	0	0	0	0	0	0	0	0	0	0	0	0	0
cg18528789	0	0	0	0	0	0	0	0	0	0	0	0	0	0	0	0	0	35.5	35.5	0	0	0	0	0	0	0	0	0	0	0	0	0	0	0	0	0	0	0	0	0	0	0	0	0	0	0	0	0	0
cg18958437	0	0	0	0	0	0	0	0	0	0	0	0	0	0	0	35.5	0	0	0	0	0	0	0	0	0	0	0	0	0	0	0	0	0	0	0	0	0	0	0	0	0	0	0	0	0	0	0	0	0
cg18973863	0	0	0	0	0	0	0	0	0	0	0	0	0	0	0	0	0	0	0	0	0	0	0	0	0	0	0	0	0	0	0	0	0	0	0	0	0	0	0	0	0	0	0	0	0	0	0	0	0
cg19104011	0	0	0	0	0	0	0	0	0	0	0	0	0	0	0	0	0	0	0	0	0	0	0	0	0	0	0	0	0	0	35.5	0	0	0	0	0	0	0	35.5	0	0	0	0	0	0	0	0	0	0
cg19222574	0	0	0	0	0	0	0	0	0	0	0	0	0	0	0	0	0	0	0	0	0	0	0	0	0	0	0	0	0	0	0	0	0	0	0	0	0	0	0	0	0	0	0	0	0	0	0	0	0
cg20185106	0	0	0	0	0	0	0	0	0	0	0	0	0	0	0	0	0	0	35.5	0	0	0	0	0	0	0	0	0	0	0	0	0	0	0	0	0	0	0	0	0	0	0	0	0	0	0	0	0	0
cg20717539	0	0	0	0	0	0	0	0	0	0	0	0	0	0	0	0	0	0	0	0	0	0	0	0	0	0	0	0	0	0	0	0	0	0	0	0	0	0	0	0	0	0	0	0	0	0	0	0	0
cg21663341	0	0	0	0	0	0	0	0	0	0	0	0	0	0	0	0	0	0	35.5	0	0	0	0	0	0	0	0	0	0	0	0	0	0	0	0	0	0	0	0	0	0	0	0	0	0	0	0	0	0
cg21803139	0	0	0	0	0	0	0	0	0	0	0	0	0	0	0	0	0	0	0	0	0	0	0	0	0	0	0	0	0	0	0	0	0	0	0	0	0	0	0	0	0	0	0	0	0	0	0	0	0
cg22114534	0	0	0	0	0	0	0	0	0	0	0	0	0	0	0	0	0	0	0	0	0	0	0	0	0	0	0	0	0	0	0	0	0	0	0	0	0	0	0	0	0	0	0	0	0	0	0	0	0
cg22958018	0	0	0	0	0	0	0	0	0	0	0	0	0	0	0	0	0	0	0	0	0	0	0	0	0	0	0	0	0	0	0	0	0	0	0	0	0	0	0	0	0	0	0	0	0	0	0	0	0
cg23129019	0	35.5	0	0	0	0	0	0	0	0	0	0	0	0	0	0	0	0	0	0	0	0	0	0	0	0	0	0	0	0	0	0	0	0	0	0	0	0	0	0	0	0	0	0	0	0	0	0	0
cg23418714	0	0	0	0	0	0	0	0	0	0	0	0	0	0	0	0	0	0	0	0	0	0	0	0	0	0	0	0	0	0	0	0	0	0	0	0	0	0	0	0	0	0	0	0	0	0	0	35.5	0
cg23474373	0	0	0	0	35.5	0	0	0	0	0	0	0	0	0	0	0	0	0	0	0	0	0	0	0	0	0	0	0	0	0	35.5	0	0	0	0	0	0	0	0	0	0	0	0	0	0	0	0	0	0
cg24130287	0	35.5	0	0	0	0	0	0	0	0	0	0	0	0	0	0	0	0	0	0	0	0	0	0	0	0	0	0	0	0	0	0	0	0	0	0	0	0	0	0	0	0	0	0	0	0	0	0	0
cg24229413	0	0	0	0	0	35.5	0	0	0	0	0	0	0	0	0	0	0	0	0	0	0	0	0	0	0	0	0	0	0	0	0	0	0	0	0	0	0	0	0	0	0	0	0	0	0	0	0	0	0
cg24286428	0	0	0	0	0	0	0	0	0	0	0	0	0	0	0	0	0	0	0	0	0	0	0	0	0	0	0	0	0	0	0	0	0	35.5	0	0	0	0	0	0	0	0	0	0	0	0	0	0	0
cg24351094	0	0	0	0	0	0	0	0	0	0	0	0	0	0	35.5	0	0	0	0	0	0	0	0	0	0	0	0	0	0	0	0	0	0	0	0	0	0	0	0	0	0	0	0	0	0	0	0	0	0
cg24425984	0	0	0	0	0	0	0	0	0	0	0	0	0	0	0	0	0	0	0	0	0	0	0	0	0	0	0	0	0	0	0	0	0	0	0	0	0	0	0	0	0	0	0	0	0	0	0	0	0
cg24690720	0	0	0	0	0	0	0	0	0	0	0	0	35.5	0	0	0	0	0	0	0	0	0	0	0	0	0	0	0	0	0	0	0	0	0	0	0	0	0	0	0	0	0	0	0	0	0	0	0	0
cg25019503	0	0	0	0	0	0	0	0	0	0	0	0	0	0	0	0	0	0	0	0	0	0	0	0	0	0	0	0	0	0	0	0	0	0	0	0	0	0	0	0	0	0	0	0	0	0	0	0	0
cg25509467	0	0	0	0	0	0	0	0	0	0	0	0	0	0	0	0	0	0	0	0	0	0	0	0	0	0	0	0	0	0	0	0	0	0	0	0	0	0	0	0	0	0	0	0	0	0	0	0	0
cg26453587	0	0	0	0	0	0	0	0	0	0	0	0	0	0	0	0	0	0	0	0	0	0	0	0	0	0	0	0	0	0	0	0	0	0	0	0	0	0	0	0	0	0	0	0	0	0	0	0	0
cg26663490	0	0	0	0	0	0	0	0	0	0	0	0	0	0	0	0	0	0	0	0	0	0	0	0	0	0	0	0	0	0	0	0	0	0	0	0	0	0	0	0	0	0	0	0	0	0	0	0	0
cg27019574	0	0	0	0	0	35.5	0	0	0	0	0	0	0	0	0	0	0	0	0	0	0	0	0	0	0	0	0	0	0	0	0	0	0	0	0	0	35.5	0	0	0	0	0	0	0	0	0	0	0	0
cg27136783	0	0	0	0	0	35.5	0	0	0	0	0	0	0	0	0	0	0	0	0	0	0	0	0	0	0	0	0	0	0	0	0	0	0	0	0	0	0	0	0	0	0	0	0	0	0	0	0	0	0
cg00247487	0	0	0	0	0	0	0	0	0	0	0	0	0	0	0	0	0	0	0	0	0	0	0	0	0	0	0	0	0	0	0	0	0	0	0	0	0	0	0	0	0	0	0	0	0	0	0	0	0
cg00387426	0	0	0	0	0	0	0	0	0	0	0	0	0	0	0	0	35	35.5	0	0	0	0	0	0	0	0	0	0	0	0	0	0	0	0	0	0	0	0	0	0	0	0	0	0	0	0	0	0	0
cg01298735	0	0	0	0	0	0	0	0	0	0	0	0	0	0	0	0	0	0	0	0	0	0	0	0	0	0	0	0	0	0	0	0	0	0	0	35.5	0	0	0	0	0	0	0	0	0	0	0	0	0
cg01427043	0	0	0	0	0	0	0	0	0	0	0	0	0	0	0	0	0	0	0	35	0	0	0	0	0	0	0	0	0	0	0	0	0	0	0	0	0	0	0	0	0	0	0	0	0	0	0	0	0
cg03031352	0	0	0	0	0	0	0	0	0	0	0	0	0	0	0	0	35	0	0	0	0	0	0	0	0	0	0	0	0	0	0	0	0	0	0	0	0	0	0	0	0	0	0	0	0	0	0	0	0
cg04561901	0	0	0	0	0	0	0	0	0	0	0	0	0	35.5	0	0	0	0	0	0	0	0	0	0	0	0	0	0	0	0	0	0	0	0	35	0	0	0	0	0	0	0	0	0	0	0	0	0	0
cg05397718	0	0	0	0	0	0	0	0	0	0	0	0	0	0	0	0	0	0	0	0	0	0	0	0	0	0	0	0	0	0	0	0	0	0	0	0	0	0	0	0	35.5	0	0	0	0	0	0	0	0
cg05821487	0	0	0	0	0	0	0	0	0	0	0	0	0	0	0	0	0	0	0	0	0	0	0	0	0	35.5	0	0	0	0	0	0	0	0	0	0	0	0	0	0	0	0	35	0	0	0	0	0	0
cg06211566	0	0	0	0	0	0	0	0	0	0	0	0	0	0	0	0	0	0	0	0	0	0	0	0	0	0	0	0	0	0	0	0	0	0	0	0	0	0	0	0	0	0	0	0	0	0	0	0	0
cg07725595	0	0	0	0	0	0	0	0	0	0	0	0	0	0	0	0	0	0	0	0	0	0	0	0	0	0	0	0	0	0	0	0	0	0	0	0	0	0	0	0	0	0	0	0	0	0	0	0	0
cg08196682	35.5	0	0	0	0	0	0	0	0	35	0	0	0	0	0	0	0	0	0	0	0	0	0	0	0	0	0	0	0	0	0	0	0	0	0	0	0	0	0	0	0	0	0	0	0	0	0	0	0
cg08497332	0	0	0	0	0	0	0	0	0	0	0	0	0	0	0	0	0	0	0	0	0	0	0	0	0	0	0	0	0	0	0	0	0	0	0	0	0	0	0	0	0	0	0	0	0	0	0	0	0
cg10598503	0	0	0	0	0	0	0	0	0	0	0	0	0	0	0	0	0	0	0	0	0	0	0	0	0	0	0	0	0	0	0	0	0	0	0	0	0	0	0	0	0	0	0	0	0	0	0	0	0
cg10648239	0	0	0	0	0	0	0	0	0	0	0	0	0	0	0	0	0	0	0	0	0	0	0	0	0	0	0	0	0	0	0	0	0	0	0	0	0	35.5	0	0	0	0	0	0	0	35	0	0	0
cg10711765	0	0	0	0	0	0	0	0	0	0	0	0	0	0	0	0	0	0	0	0	0	0	0	0	0	0	0	0	0	0	0	0	0	0	0	0	0	0	0	0	0	0	0	0	0	0	0	0	0
cg15558347	0	0	0	0	0	0	0	0	0	0	0	0	0	0	0	0	0	0	0	0	0	0	0	0	0	0	0	0	0	0	35.5	0	0	0	0	0	0	0	0	0	0	0	0	0	0	0	0	0	0
cg15688583	0	0	0	0	0	0	0	0	0	35	0	0	0	0	0	0	0	0	0	0	0	0	0	0	0	0	0	0	0	0	0	0	0	0	0	0	0	0	0	0	0	0	0	0	0	0	0	0	0
cg17116738	0	0	0	0	0	0	0	0	0	0	0	0	0	0	0	0	0	0	0	0	0	0	0	0	0	0	0	0	0	0	0	0	0	0	0	0	0	0	0	0	0	0	0	0	0	0	0	0	0
cg18307303	0	0	0	35.5	0	0	0	0	0	0	0	0	0	0	0	0	0	0	0	0	0	0	0	0	0	0	0	0	0	0	0	0	0	0	0	0	0	0	0	0	0	0	0	0	0	0	0	0	0
cg18356123	0	0	0	0	0	0	0	0	0	0	0	0	0	0	0	0	0	0	0	0	0	0	0	0	0	0	0	0	0	0	0	0	0	0	0	0	0	0	0	0	0	0	0	0	0	0	0	0	0
cg21118367	0	0	0	0	0	0	0	0	0	0	0	35.5	0	0	0	0	0	0	0	0	0	0	0	0	0	0	0	0	0	0	0	0	0	0	0	0	0	0	0	0	0	0	0	0	0	35	0	0	0
cg22125370	0	0	0	0	0	0	0	0	0	0	0	0	0	0	0	0	0	0	0	0	0	0	0	0	0	0	0	0	0	0	0	0	0	0	0	0	0	0	0	0	0	0	0	0	0	0	0	0	0
cg22649546	0	0	0	0	0	0	0	0	0	0	0	35.5	0	0	0	0	0	0	0	0	0	0	0	0	0	0	0	0	0	0	0	0	0	0	0	0	0	0	0	0	0	0	0	0	0	35	0	0	0
cg22780675	0	0	0	0	0	0	0	0	0	0	0	0	0	0	0	0	0	0	0	0	0	0	0	0	0	0	0	0	0	0	0	0	0	0	0	0	0	0	0	0	35.5	0	0	0	0	0	0	0	0
cg22882310	0	0	0	0	0	0	0	0	0	0	0	0	0	0	0	0	0	0	0	0	0	0	0	0	0	0	0	0	0	0	0	0	0	0	0	0	0	0	0	0	0	0	0	0	0	0	0	0	0
cg23149713	0	0	0	0	0	0	0	0	0	0	0	0	0	0	0	0	0	0	0	0	0	0	0	0	0	0	0	0	0	0	0	0	0	0	35	0	0	0	0	0	35.5	0	0	0	0	0	0	0	0
cg25037343	0	0	0	0	0	0	0	0	0	0	0	0	0	0	0	0	0	0	0	0	0	0	0	0	0	0	0	0	0	0	0	0	0	0	0	0	0	0	0	0	0	0	0	0	0	0	0	0	0
cg25666830	0	0	0	0	0	0	0	0	0	0	0	0	0	0	0	0	0	0	0	0	0	35.5	0	0	0	0	0	0	0	0	0	0	0	0	0	0	0	0	0	0	0	0	0	0	0	0	0	0	0
cg27122706	0	0	0	0	0	0	0	0	0	0	0	0	0	0	0	0	0	0	0	0	0	0	0	0	0	0	0	0	0	0	0	0	0	0	35	0	0	0	0	0	0	0	0	0	0	0	0	0	0
cg00782223	0	0	0	0	0	0	0	0	0	0	0	0	0	0	0	0	0	0	0	0	0	0	0	0	0	0	0	0	0	0	0	0	0	0	0	0	0	0	0	0	0	0	0	0	0	70	0	0	0
cg10558206	0	0	0	0	0	0	0	0	0	70	0	0	0	0	0	0	0	0	0	0	0	0	0	0	0	0	0	0	0	0	0	0	0	0	0	0	0	0	0	0	0	0	0	0	0	0	0	0	0
cg18153418	0	0	0	0	0	0	0	0	0	35	0	0	0	0	0	0	0	0	0	0	0	0	0	0	0	0	0	0	0	0	0	0	0	0	35	0	0	0	0	0	0	0	0	0	0	0	0	0	0
cg18274744	35.5	0	0	0	0	0	0	0	0	0	0	0	0	0	0	0	0	0	0	0	0	0	0	0	0	0	0	0	0	0	0	0	0	0	0	0	0	0	0	0	0	34	0	0	0	0	0	0	0
cg00009001	0	35.5	0	0	0	0	0	0	0	0	0	0	0	0	0	0	0	0	0	0	0	0	0	0	0	0	0	0	0	0	0	0	0	0	0	0	0	0	0	0	0	0	0	0	0	0	0	0	0
cg00014434	0	0	0	0	0	0	0	0	0	0	0	0	0	0	0	0	0	0	0	0	0	0	0	0	0	0	0	0	0	0	0	0	0	0	0	0	35.5	0	0	0	0	0	0	0	0	0	0	0	0
cg00113995	0	0	0	0	0	35.5	0	0	0	0	0	0	0	0	0	0	0	0	0	0	0	0	0	0	0	0	0	0	0	0	0	0	0	0	0	0	0	0	0	0	0	0	0	0	0	0	0	0	0
cg00276256	0	0	0	0	0	0	0	0	0	0	0	0	0	0	0	0	0	0	35.5	0	0	0	0	0	0	0	0	0	0	0	0	0	0	0	0	0	0	0	0	0	0	0	0	0	0	0	0	0	0
cg00388262	0	0	0	0	0	35.5	0	0	0	0	0	0	0	0	0	0	0	0	0	0	0	0	0	0	0	0	0	0	0	0	0	0	0	0	0	0	0	0	0	0	0	0	0	0	0	0	0	0	0
cg00395468	0	0	0	0	0	0	0	0	0	0	0	0	0	0	0	0	0	0	0	0	0	0	0	0	0	0	0	0	0	0	0	0	0	0	0	0	0	0	0	0	0	0	0	0	0	0	0	0	0
cg00624410	0	0	0	0	0	0	0	0	0	0	0	0	0	0	0	0	0	0	0	0	0	0	0	0	0	0	0	0	0	0	0	0	0	0	0	0	35.5	0	0	0	0	0	0	0	0	0	0	0	0
cg00737979	0	0	0	0	0	0	0	0	0	0	0	0	0	0	0	0	0	0	0	0	0	0	0	0	0	0	0	0	0	0	0	0	0	0	0	0	0	0	0	0	0	0	0	0	0	0	0	0	0
cg00845279	0	0	0	0	0	0	0	0	0	0	0	0	0	0	0	0	0	0	0	0	0	0	0	0	0	0	0	0	0	0	0	0	0	0	0	0	0	0	0	0	0	0	0	0	0	0	0	0	0
cg00846288	0	0	0	0	0	0	0	0	0	0	0	0	0	0	0	0	0	0	0	0	0	0	0	0	0	0	0	0	0	0	0	0	0	0	0	0	0	0	0	0	0	0	0	0	0	0	0	0	0
cg00866241	0	0	0	0	0	0	0	0	0	0	0	0	0	0	0	0	0	0	0	0	0	0	0	0	0	35.5	0	0	0	0	0	0	0	0	0	0	0	0	0	0	0	0	0	0	0	0	0	0	0
cg00922857	0	0	0	0	0	0	0	0	0	0	0	0	0	0	0	0	0	0	0	0	0	0	0	0	0	0	0	0	0	0	0	0	0	0	0	0	0	0	0	0	0	0	0	0	0	0	0	0	0
cg00936708	0	0	0	0	0	0	0	0	0	0	0	0	0	0	0	0	0	0	0	0	0	0	0	0	0	0	0	0	0	0	0	0	0	0	0	0	35.5	0	0	0	0	0	0	0	0	0	0	0	0
cg00939910	0	0	0	0	0	0	0	0	0	0	0	0	0	0	0	0	0	0	0	0	0	0	0	0	0	35.5	0	0	0	0	0	0	0	0	0	0	0	0	0	0	0	0	0	0	0	0	0	0	0
cg01021742	0	0	0	0	0	0	0	0	0	0	0	0	0	0	0	0	0	0	0	0	0	0	0	0	0	0	0	0	0	0	0	0	0	0	0	0	0	0	0	0	0	0	0	0	0	0	0	0	0
cg01101373	0	0	0	0	0	0	0	0	0	0	0	0	0	0	0	0	0	0	35.5	0	0	0	0	0	0	0	0	0	0	0	0	0	0	0	0	0	0	0	0	0	0	0	0	0	0	0	0	0	0
cg01195241	0	0	0	0	0	0	0	0	0	0	0	0	0	0	0	0	0	0	0	0	0	0	0	0	0	0	0	0	0	0	0	0	0	0	0	0	0	0	0	0	0	0	0	0	0	0	0	0	0
cg01223789	0	0	0	0	0	0	0	0	0	0	0	0	0	0	0	0	0	0	0	0	0	0	0	0	0	0	0	0	0	0	0	0	0	0	0	0	0	0	0	0	0	0	0	0	0	0	0	0	0
cg01287376	0	0	0	0	0	0	0	0	0	0	0	0	0	0	0	0	0	0	0	0	0	0	0	0	0	0	0	0	0	0	0	0	0	0	0	0	0	0	0	0	0	0	0	0	0	0	0	0	0
cg01300729	0	0	0	0	0	0	0	0	0	0	0	0	0	0	0	0	0	0	0	0	0	0	0	0	0	0	0	0	0	0	0	0	0	0	0	0	0	35.5	0	0	0	0	0	0	0	0	0	0	0
cg01339811	0	0	0	0	0	0	0	0	0	0	0	0	0	0	0	0	0	0	0	0	0	0	0	0	0	0	0	0	0	0	0	0	0	0	0	0	0	0	0	0	0	0	0	0	0	0	0	0	0
cg01387702	0	0	0	0	0	0	0	0	0	0	0	0	0	0	0	0	0	0	0	0	0	0	0	0	0	0	0	0	0	0	0	0	0	0	0	0	0	0	0	0	0	0	0	0	0	0	0	0	0
cg01400924	0	0	0	0	0	0	0	0	0	0	0	0	35.5	0	0	0	0	0	0	0	0	0	0	0	0	0	0	0	0	0	0	0	0	0	0	0	0	0	0	0	0	0	0	0	0	0	0	0	0
cg01456710	0	35.5	0	0	0	0	0	0	0	0	0	0	0	0	0	0	0	0	0	0	0	0	0	0	0	0	0	0	0	0	0	0	0	0	0	0	0	0	0	0	0	0	0	0	0	0	0	0	0
cg01481646	0	0	0	0	0	0	0	0	0	0	0	0	0	0	0	0	0	0	0	0	0	0	0	0	0	0	0	0	0	0	0	0	0	0	0	0	0	0	0	0	0	0	0	0	0	0	0	0	0
cg01495509	0	35.5	0	0	0	0	0	0	0	0	0	0	0	0	0	0	0	0	0	0	0	0	0	0	0	0	0	0	0	0	0	0	0	0	0	0	0	0	0	0	0	0	0	0	0	0	0	0	0
cg01535834	0	0	0	0	0	0	0	0	0	0	0	0	0	0	0	0	0	0	0	0	0	0	0	0	0	0	0	0	0	0	0	0	0	0	0	0	0	0	0	0	0	0	0	0	0	0	0	0	0
cg01566982	0	0	0	0	0	0	0	0	0	0	0	0	0	0	0	0	0	0	0	0	0	0	0	0	0	0	0	0	0	0	0	0	0	0	0	0	0	0	0	0	0	0	0	0	0	0	0	0	0
cg01694519	0	0	0	0	0	0	0	0	0	0	0	0	0	0	0	0	0	0	0	0	0	0	0	0	0	0	0	0	0	0	0	0	0	0	0	0	0	0	0	0	0	0	0	0	0	0	0	0	0
cg01710361	0	0	0	0	0	0	0	0	0	0	0	0	0	0	0	0	0	0	0	0	0	0	0	0	0	0	0	0	0	0	0	0	0	0	0	0	35.5	0	0	0	0	0	0	0	0	0	0	0	0
cg01784686	0	0	0	0	0	0	0	0	0	0	0	0	0	0	0	0	0	0	0	0	0	0	0	0	0	0	0	0	0	0	0	0	0	0	0	0	0	0	0	0	0	0	0	0	0	0	0	0	0
cg01822600	0	0	0	0	0	0	0	0	0	0	0	0	0	0	0	0	0	0	0	0	0	0	0	0	0	35.5	0	0	0	0	0	0	0	0	0	0	0	0	0	0	0	0	0	0	0	0	0	0	0
cg02032423	0	0	0	0	0	0	0	0	0	0	0	0	0	0	0	0	0	0	0	0	0	0	0	0	0	0	0	0	0	0	0	0	0	0	0	0	0	0	0	0	0	0	0	0	0	0	0	0	0
cg02055150	0	0	0	0	0	0	0	0	0	0	0	0	0	0	0	0	0	0	0	0	0	0	0	0	0	0	0	0	0	0	0	0	0	0	0	0	0	0	0	0	0	0	0	0	0	0	0	0	0
cg02067603	0	0	0	0	0	0	0	0	0	0	0	0	0	0	0	0	0	0	0	0	0	0	0	0	0	0	0	0	0	0	0	0	0	0	0	0	0	0	0	0	0	0	0	0	0	0	0	0	0
cg02321928	0	0	0	0	0	0	0	0	0	0	0	0	0	0	0	0	0	0	0	0	0	0	0	0	0	0	0	0	0	0	0	0	0	0	0	0	0	0	0	0	0	0	0	0	0	0	0	0	0
cg02329183	0	0	0	0	0	0	0	0	0	0	0	0	0	0	0	0	0	0	0	0	0	0	0	0	0	0	0	0	0	0	0	0	0	0	0	0	0	0	0	0	0	0	0	0	0	0	0	0	0
cg02363511	0	0	0	0	0	0	0	0	0	0	0	0	0	0	0	0	0	0	0	0	35.5	0	0	0	0	0	0	0	0	0	0	0	0	0	0	0	0	0	0	0	0	0	0	0	0	0	0	0	0
cg02372433	0	0	0	0	0	0	0	0	0	0	0	0	0	0	0	0	0	0	0	0	0	0	0	0	0	0	0	0	0	0	0	0	0	0	0	0	0	0	0	0	0	0	0	0	0	0	0	0	0
cg02426408	0	0	0	0	0	0	0	0	0	0	0	0	0	0	0	0	0	0	0	0	0	0	0	0	0	0	0	0	0	0	0	0	0	0	0	0	0	0	0	0	0	0	0	0	0	0	0	0	0
cg02536065	0	35.5	0	0	0	0	0	0	0	0	0	0	0	0	0	0	0	0	0	0	0	0	0	0	0	0	0	0	0	0	0	0	0	0	0	0	0	0	0	0	0	0	0	0	0	0	0	0	0
cg02634860	0	0	0	0	0	0	0	0	0	0	0	0	0	0	0	0	0	0	0	0	0	0	0	0	0	0	0	0	0	0	0	0	0	0	0	0	0	0	0	0	0	0	0	0	0	0	0	0	0
cg02647313	0	0	0	0	0	0	0	0	0	0	0	0	35.5	0	0	0	0	0	0	0	0	0	0	0	0	0	0	0	0	0	0	0	0	0	0	0	0	0	0	0	0	0	0	0	0	0	0	0	0
cg02707778	0	0	0	0	0	0	0	0	0	0	0	0	0	0	0	0	0	0	0	0	0	0	0	0	0	0	0	0	0	0	0	0	0	0	0	0	0	0	0	0	0	0	0	0	0	0	0	0	0
cg02731237	0	0	0	0	0	0	0	0	0	0	0	0	0	0	0	0	0	0	0	0	0	0	0	0	0	0	0	0	0	0	0	0	0	0	0	0	0	0	0	0	0	0	0	0	0	0	0	0	0
cg02810012	0	0	0	0	0	0	0	0	0	0	0	0	0	0	0	0	0	0	0	0	0	0	0	0	0	0	0	0	0	0	0	0	0	0	0	0	0	0	0	0	0	0	0	35.5	0	0	0	0	0
cg02870465	0	0	0	0	0	0	0	0	0	0	0	0	0	0	0	0	0	0	0	0	0	0	0	0	0	0	0	0	0	0	0	0	0	0	0	0	0	0	0	0	0	0	0	0	0	0	0	0	0
cg02940003	0	0	0	0	0	0	0	0	0	0	0	0	0	0	0	0	0	0	0	0	0	0	0	0	0	0	0	0	0	0	0	0	0	0	0	0	0	0	0	0	0	0	0	0	0	0	0	0	0
cg02946394	0	0	0	0	0	35.5	0	0	0	0	0	0	0	0	0	0	0	0	0	0	0	0	0	0	0	0	0	0	0	0	0	0	0	0	0	0	0	0	0	0	0	0	0	0	0	0	0	0	0
cg03094721	0	0	0	0	0	0	0	0	0	0	0	0	0	0	0	0	0	0	0	0	0	0	0	0	0	0	0	0	0	0	0	0	0	0	0	0	0	0	0	0	0	0	0	0	0	0	0	0	0
cg03165807	0	0	0	0	0	0	0	0	0	0	0	0	0	0	0	0	0	0	0	0	0	0	0	0	0	0	0	0	0	0	0	0	0	0	0	0	0	0	0	0	0	0	0	0	0	0	0	0	0
cg03195748	0	0	0	0	0	0	0	0	0	0	0	0	0	0	0	0	0	0	0	0	0	0	0	0	0	0	0	0	0	0	0	0	0	0	0	0	0	0	0	0	0	0	0	0	0	0	0	0	0
cg03378240	0	0	0	0	0	0	0	0	0	0	0	0	0	0	0	0	0	0	0	0	0	0	0	0	0	0	0	0	0	0	0	0	0	0	0	0	0	0	0	0	0	0	0	0	0	0	0	0	0
cg03420068	0	0	0	0	0	0	0	35.5	0	0	0	0	0	0	0	0	0	0	0	0	0	0	0	0	0	0	0	0	0	0	0	0	0	0	0	0	0	0	0	0	0	0	0	0	0	0	0	0	0
cg03486096	0	0	0	0	0	0	0	0	0	0	0	0	0	0	0	0	0	0	0	0	0	0	0	0	0	0	0	0	0	0	0	0	0	0	0	0	0	0	0	0	0	0	0	0	0	0	0	0	0
cg03533058	0	0	0	0	0	0	0	0	0	0	0	0	0	0	0	0	0	0	0	0	0	0	0	0	0	0	0	0	0	0	0	0	0	0	0	0	0	0	0	0	0	0	0	0	0	0	0	0	0
cg03554028	0	0	0	0	0	0	0	0	0	0	0	0	0	0	0	0	0	0	0	0	0	0	0	0	0	0	0	0	0	0	0	0	0	0	0	0	0	0	0	0	0	0	0	0	0	0	0	0	0
cg03710047	0	0	0	0	0	0	0	0	0	0	0	0	0	0	0	0	0	0	0	0	0	0	0	0	0	0	0	0	0	0	0	0	0	0	0	0	0	0	0	0	0	0	0	0	0	0	0	0	0
cg03837492	0	0	0	0	0	0	0	0	0	0	0	0	0	0	0	0	0	0	0	0	0	0	0	0	0	0	0	0	0	0	0	0	0	0	0	0	0	0	0	0	0	0	0	0	0	0	0	0	0
cg03923640	0	0	0	0	0	0	0	0	0	0	0	0	0	0	0	0	0	0	0	0	0	0	0	0	0	0	0	0	0	0	0	0	0	0	0	0	0	0	0	0	0	0	0	0	0	0	0	0	0
cg03947738	0	0	0	0	0	0	0	0	0	0	0	0	0	0	0	0	0	0	0	0	0	0	0	0	0	0	0	0	0	0	0	0	0	0	0	0	0	0	0	0	0	0	0	0	0	0	0	0	0
cg03994423	0	0	0	0	0	0	0	0	0	0	0	0	0	0	0	0	0	0	0	0	0	0	0	0	0	0	0	0	0	0	0	0	0	0	0	0	0	0	0	0	0	0	0	0	0	0	0	0	0
cg03999723	0	0	0	0	0	0	0	0	0	0	0	0	0	0	0	0	0	0	0	0	0	0	0	0	0	0	0	0	0	0	0	0	0	0	0	0	0	0	0	35.5	0	0	0	0	0	0	0	0	0
cg04038047	0	0	0	0	0	0	0	0	0	0	0	0	0	0	0	0	0	0	0	0	0	0	0	0	0	0	0	0	0	0	0	0	0	0	0	0	0	0	0	0	0	0	0	0	0	0	0	0	0
cg04058399	0	0	0	0	0	0	0	0	0	0	0	0	35.5	0	0	0	0	0	0	0	0	0	0	0	0	0	0	0	0	0	0	0	0	0	0	0	0	0	0	0	0	0	0	0	0	0	0	0	0
cg04063993	0	35.5	0	0	0	0	0	0	0	0	0	0	0	0	0	0	0	0	0	0	0	0	0	0	0	0	0	0	0	0	0	0	0	0	0	0	0	0	0	0	0	0	0	0	0	0	0	0	0
cg04092920	0	0	0	0	0	0	0	0	0	0	0	0	0	0	0	0	0	0	0	0	0	0	0	0	0	0	0	0	0	0	0	0	0	0	0	0	0	0	0	0	0	0	0	0	0	0	0	0	0
cg04111659	0	0	0	0	0	0	0	0	0	0	0	0	0	0	0	0	0	0	0	0	0	0	0	0	0	0	0	0	0	0	0	0	0	0	0	0	35.5	0	0	0	0	0	0	0	0	0	0	0	0
cg04279049	35.5	0	0	0	0	0	0	0	0	0	0	0	0	0	0	0	0	0	0	0	0	0	0	0	0	0	0	0	0	0	0	0	0	0	0	0	0	0	0	0	0	0	0	0	0	0	0	0	0
cg04313735	0	0	0	0	0	0	0	0	0	0	0	0	0	0	0	0	0	0	0	0	0	0	0	0	0	0	0	0	0	0	0	0	0	0	0	0	0	0	0	0	0	0	0	0	0	0	0	0	0
cg04314280	0	0	0	0	0	0	0	0	0	0	0	0	0	0	0	0	0	0	0	0	0	0	0	0	0	0	0	0	0	0	0	0	0	0	0	0	0	0	0	0	0	0	0	0	0	0	0	0	0
cg04398773	0	0	0	0	0	0	0	0	0	0	0	0	0	0	0	0	0	0	0	0	0	0	0	0	0	0	0	35.5	0	0	0	0	0	0	0	0	0	0	0	0	0	0	0	0	0	0	0	0	0
cg04428681	0	0	0	0	0	0	0	0	0	0	0	0	0	0	0	0	0	0	0	0	0	0	0	0	0	0	0	0	0	0	0	0	0	0	0	0	0	0	0	0	0	0	0	0	0	0	0	0	0
cg04472227	0	0	0	0	0	0	0	0	0	0	0	0	0	0	0	0	0	0	0	0	0	0	0	0	0	0	0	0	0	0	0	0	0	0	0	0	0	0	0	0	0	0	0	0	0	0	0	0	0
cg04863300	0	0	0	0	0	0	0	0	0	0	0	0	0	0	0	0	0	0	0	0	0	0	0	0	0	0	0	0	0	0	0	0	0	0	0	0	0	0	0	0	0	0	0	0	0	0	0	0	0
cg04869694	0	35.5	0	0	0	0	0	0	0	0	0	0	0	0	0	0	0	0	0	0	0	0	0	0	0	0	0	0	0	0	0	0	0	0	0	0	0	0	0	0	0	0	0	0	0	0	0	0	0
cg04925956	0	0	0	0	0	0	0	0	0	0	35.5	0	0	0	0	0	0	0	0	0	0	0	0	0	0	0	0	0	0	0	0	0	0	0	0	0	0	0	0	0	0	0	0	0	0	0	0	0	0
cg05043311	0	0	0	0	0	0	0	0	0	0	0	0	0	0	0	0	0	0	0	0	0	0	0	0	0	0	0	0	0	0	0	0	0	0	0	0	0	0	0	0	0	0	0	0	0	0	0	0	0
cg05252487	0	0	0	0	0	0	0	0	0	0	0	0	0	0	0	0	0	0	0	0	0	0	0	0	0	0	0	0	0	0	0	0	0	0	0	0	0	0	0	0	0	0	0	0	0	0	0	0	0
cg05274099	0	0	0	0	0	0	0	0	0	0	0	0	0	0	0	0	0	0	0	0	0	0	0	0	0	0	0	0	0	0	0	0	0	0	0	0	0	0	0	0	0	0	0	0	0	0	0	0	0
cg05357527	0	0	0	0	0	35.5	0	0	0	0	0	0	0	0	0	0	0	0	0	0	0	0	0	0	0	0	0	0	0	0	0	0	0	0	0	0	0	0	0	0	0	0	0	0	0	0	0	0	0
cg05430264	0	0	0	0	0	0	0	0	0	0	0	0	0	35.5	0	0	0	0	0	0	0	0	0	0	0	0	0	0	0	0	0	0	0	0	0	0	0	0	0	0	0	0	0	0	0	0	0	0	0
cg05453127	0	0	0	0	0	0	0	0	0	0	0	0	0	0	0	0	0	0	0	0	0	0	0	0	0	0	0	0	0	0	0	0	0	0	0	0	0	35.5	0	0	0	0	0	0	0	0	0	0	0
cg05460329	0	0	0	0	0	0	0	0	0	0	0	0	0	0	0	0	0	0	0	0	0	0	0	0	0	0	0	0	0	0	0	0	0	0	0	0	0	0	0	0	0	0	0	0	0	0	0	0	0
cg05652480	0	0	0	0	0	0	0	0	0	0	0	0	0	0	0	0	0	0	0	0	0	0	0	0	0	0	0	0	0	0	0	0	0	0	0	0	0	0	0	0	0	0	0	0	0	0	0	0	0
cg05696892	0	0	0	0	0	0	0	0	0	0	0	0	0	0	0	0	0	0	0	0	0	0	0	0	0	0	0	0	0	0	0	0	0	0	0	0	0	0	0	0	0	0	0	0	0	0	0	0	0
cg05759046	0	0	0	0	0	0	0	0	0	0	0	0	0	0	0	0	0	0	0	0	0	0	0	0	0	0	0	0	0	0	0	0	0	0	0	0	0	0	0	0	0	0	0	0	0	0	0	0	0
cg05787293	0	0	0	0	0	0	0	0	0	0	0	0	0	0	0	0	0	0	0	0	0	0	0	0	0	0	0	0	0	0	0	0	0	0	0	0	0	0	0	0	0	0	0	0	0	0	0	0	0
cg05866990	0	0	0	0	0	35.5	0	0	0	0	0	0	0	0	0	0	0	0	0	0	0	0	0	0	0	0	0	0	0	0	0	0	0	0	0	0	0	0	0	0	0	0	0	0	0	0	0	0	0
cg05919909	0	0	0	0	0	0	0	0	0	0	0	0	0	0	0	0	0	0	0	0	0	0	0	0	0	0	0	0	0	0	0	0	0	0	0	0	0	0	0	0	0	0	0	0	0	0	0	0	0
cg05946546	0	0	0	0	0	0	0	0	0	0	0	0	0	0	0	0	0	0	0	0	0	0	0	0	0	0	0	0	35.5	0	0	0	0	0	0	0	0	0	0	0	0	0	0	0	0	0	0	0	0
cg06030611	0	0	0	0	0	0	0	0	0	0	0	0	0	0	0	0	0	0	0	0	0	0	0	0	0	0	0	0	0	0	0	0	0	0	0	0	0	0	0	0	0	0	0	0	0	0	0	0	0
cg06315347	0	0	0	0	0	35.5	0	0	0	0	0	0	0	0	0	0	0	0	0	0	0	0	0	0	0	0	0	0	0	0	0	0	0	0	0	0	0	0	0	0	0	0	0	0	0	0	0	0	0
cg06376138	0	0	0	0	0	0	0	0	0	0	0	0	0	0	0	0	0	0	0	0	0	0	0	0	0	0	0	0	0	0	0	0	0	0	0	0	0	0	0	0	0	0	0	0	0	0	0	0	0
cg06448683	0	0	0	0	0	0	0	0	0	0	0	0	0	0	0	0	0	0	0	0	0	0	0	0	0	35.5	0	0	0	0	0	0	0	0	0	0	0	0	0	0	0	0	0	0	0	0	0	0	0
cg06547348	0	0	0	0	0	0	0	0	0	0	0	0	0	0	0	0	0	0	0	0	0	0	0	0	0	0	0	0	0	0	0	0	0	0	0	0	0	0	35.5	0	0	0	0	0	0	0	0	0	0
cg06587257	0	35.5	0	0	0	0	0	0	0	0	0	0	0	0	0	0	0	0	0	0	0	0	0	0	0	0	0	0	0	0	0	0	0	0	0	0	0	0	0	0	0	0	0	0	0	0	0	0	0
cg06650256	0	0	0	0	35.5	0	0	0	0	0	0	0	0	0	0	0	0	0	0	0	0	0	0	0	0	0	0	0	0	0	0	0	0	0	0	0	0	0	0	0	0	0	0	0	0	0	0	0	0
cg06667640	0	0	0	0	0	0	0	0	0	0	0	0	0	0	0	0	0	0	0	0	0	0	0	0	0	0	0	0	0	0	0	0	0	0	0	0	35.5	0	0	0	0	0	0	0	0	0	0	0	0
cg06705879	35.5	0	0	0	0	0	0	0	0	0	0	0	0	0	0	0	0	0	0	0	0	0	0	0	0	0	0	0	0	0	0	0	0	0	0	0	0	0	0	0	0	0	0	0	0	0	0	0	0
cg06755427	0	0	0	0	0	0	0	0	0	0	0	0	0	0	0	0	0	0	0	0	0	0	0	0	0	0	0	0	0	0	0	0	0	0	0	0	0	0	0	0	0	0	0	0	0	0	0	0	0
cg06779020	0	0	0	0	0	0	0	0	0	0	0	0	0	0	0	0	0	0	0	0	0	0	0	0	0	0	0	0	0	0	0	0	0	0	0	0	0	0	0	0	0	0	0	0	0	0	0	0	0
cg06831571	0	0	0	0	0	35.5	0	0	0	0	0	0	0	0	0	0	0	0	0	0	0	0	0	0	0	0	0	0	0	0	0	0	0	0	0	0	0	0	0	0	0	0	0	0	0	0	0	0	0
cg06872371	0	0	0	0	0	0	0	0	0	0	0	0	0	0	0	0	0	0	0	0	0	0	0	0	0	0	0	0	0	0	0	0	0	0	0	0	0	0	0	0	0	0	0	0	0	0	0	0	0
cg06875598	0	0	0	0	0	0	0	0	0	0	0	0	0	0	0	0	0	0	0	0	0	0	0	0	0	0	0	0	0	0	0	0	0	0	0	0	0	0	0	0	0	0	0	0	0	0	0	0	0
cg06963223	0	0	0	0	0	0	0	0	0	0	0	0	0	0	0	0	0	0	0	0	0	0	0	0	0	0	0	0	35.5	0	0	0	0	0	0	0	0	0	0	0	0	0	0	0	0	0	0	0	0
cg06986963	0	0	0	0	0	0	0	0	0	0	0	0	0	0	0	0	0	0	0	0	0	0	0	0	0	0	0	0	0	0	0	0	0	0	0	0	0	0	0	0	0	0	0	0	0	0	0	0	0
cg07124440	0	0	0	0	0	0	0	0	0	0	0	0	0	0	0	0	0	0	0	0	0	0	0	0	0	0	0	0	0	0	0	0	0	0	0	0	0	0	0	0	0	0	0	0	0	0	0	0	0
cg07128233	0	0	0	0	0	0	0	0	0	0	0	0	0	0	0	0	0	0	0	0	0	0	0	0	0	35.5	0	0	0	0	0	0	0	0	0	0	0	0	0	0	0	0	0	0	0	0	0	0	0
cg07160547	0	0	0	0	0	0	0	0	0	0	0	0	0	0	0	0	0	0	0	0	0	0	0	0	0	0	0	0	0	0	0	0	0	0	0	0	0	0	0	0	0	0	0	0	0	0	0	0	0
cg07172755	0	0	0	0	0	0	0	0	0	0	0	0	0	0	0	0	0	0	0	0	0	0	0	0	0	0	0	0	0	0	0	0	0	0	0	0	0	0	0	0	0	0	0	0	0	0	0	0	0
cg07199020	0	0	0	0	0	0	0	0	0	0	0	0	0	0	0	0	0	0	0	0	0	0	0	0	0	0	0	0	0	0	0	0	0	0	0	0	0	0	0	0	0	0	0	0	0	0	0	0	0
cg07200490	0	0	0	0	0	0	0	0	0	0	0	0	0	0	0	0	0	0	0	0	35.5	0	0	0	0	0	0	0	0	0	0	0	0	0	0	0	0	0	0	0	0	0	0	0	0	0	0	0	0
cg07273342	0	0	0	0	0	0	0	0	0	0	0	0	0	0	0	0	0	0	0	0	0	0	0	0	0	0	0	0	0	0	0	0	0	0	0	0	0	0	0	0	0	0	0	0	0	0	0	0	0
cg07284934	0	0	0	0	0	0	0	0	0	0	0	0	0	0	0	0	0	0	0	0	0	0	0	0	0	0	0	0	0	0	0	0	0	0	0	0	0	0	0	0	0	0	0	0	0	0	0	0	0
cg07321131	0	0	0	0	0	0	0	0	0	0	0	0	0	0	0	0	0	0	35.5	0	0	0	0	0	0	0	0	0	0	0	0	0	0	0	0	0	0	0	0	0	0	0	0	0	0	0	0	0	0
cg07326055	0	0	0	0	0	0	0	0	0	0	35.5	0	0	0	0	0	0	0	0	0	0	0	0	0	0	0	0	0	0	0	0	0	0	0	0	0	0	0	0	0	0	0	0	0	0	0	0	0	0
cg07407754	0	0	0	0	0	0	0	0	0	0	0	0	0	0	0	0	0	0	0	0	0	0	0	0	0	0	0	0	0	0	0	0	0	0	0	0	0	0	0	0	0	0	0	0	0	0	0	0	0
cg07415354	0	0	0	0	0	0	0	0	0	0	0	0	0	0	0	0	0	0	0	0	0	0	0	0	0	35.5	0	0	0	0	0	0	0	0	0	0	0	0	0	0	0	0	0	0	0	0	0	0	0
cg07520163	0	0	0	0	0	0	0	0	0	0	0	0	0	0	0	0	0	0	0	0	0	0	0	0	0	0	0	0	0	0	0	0	0	0	0	0	0	0	0	0	0	0	0	0	0	0	0	0	0
cg07567823	0	0	0	0	0	0	0	0	0	0	0	0	0	0	0	0	0	0	0	0	0	0	0	0	0	0	0	0	0	0	0	0	0	0	0	0	0	0	0	0	0	0	0	0	0	0	0	0	0
cg07587475	0	0	0	0	0	0	0	0	0	0	0	0	0	0	0	0	0	0	0	0	0	0	0	0	0	0	0	0	0	0	0	0	0	0	0	0	0	0	0	0	0	0	0	0	0	0	0	0	0
cg07852266	0	0	0	0	0	0	0	0	0	0	0	0	0	0	0	0	0	0	0	0	0	0	0	0	0	0	0	0	0	0	0	0	0	0	0	0	0	0	0	0	0	0	0	0	0	0	0	0	0
cg07862526	0	0	0	0	0	0	0	0	0	0	0	0	0	0	0	0	0	0	0	0	0	0	0	0	0	0	0	0	0	0	0	0	0	0	0	0	0	0	0	0	35.5	0	0	0	0	0	0	0	0
cg07880311	0	0	0	0	0	35.5	0	0	0	0	0	0	0	0	0	0	0	0	0	0	0	0	0	0	0	0	0	0	0	0	0	0	0	0	0	0	0	0	0	0	0	0	0	0	0	0	0	0	0
cg08085909	0	0	0	0	0	0	0	0	0	0	0	0	0	0	0	0	0	0	0	0	0	0	0	0	0	0	0	0	0	0	0	0	0	0	0	0	0	0	0	0	0	0	0	0	0	0	0	0	0
cg08259038	0	0	0	0	0	0	0	0	0	0	0	0	0	0	0	0	0	0	35.5	0	0	0	0	0	0	0	0	0	0	0	0	0	0	0	0	0	0	0	0	0	0	0	0	0	0	0	0	0	0
cg08291506	0	0	0	0	0	0	0	0	0	0	0	0	0	0	0	0	0	0	0	0	0	0	0	0	0	0	0	0	0	0	0	0	0	0	0	0	0	0	0	0	0	0	0	0	0	0	0	0	0
cg08331184	0	0	0	0	0	0	0	0	0	0	0	0	0	0	0	0	0	0	0	0	0	0	0	0	0	0	0	0	0	0	0	0	0	0	0	0	0	0	0	0	0	0	0	0	0	0	0	0	0
cg08388823	0	0	0	0	0	0	0	0	0	0	0	0	0	0	0	0	0	0	0	0	0	0	0	0	0	0	0	0	0	0	0	0	0	0	0	0	0	0	0	0	0	0	0	0	0	0	0	0	0
cg08433465	0	0	0	0	0	0	0	0	0	0	0	0	0	0	0	0	0	0	0	0	0	0	0	0	0	0	0	0	0	0	0	0	0	0	0	0	0	0	0	0	0	0	0	0	0	0	0	0	0
cg08484900	0	0	0	0	0	0	0	0	0	0	0	0	0	0	0	0	0	0	0	0	0	0	0	0	0	0	0	0	0	0	0	0	0	0	0	0	0	0	0	0	0	0	0	0	0	0	0	0	0
cg08582769	0	0	0	0	0	0	0	0	0	0	0	0	0	0	0	0	0	0	0	0	0	0	0	0	0	0	0	0	0	0	0	0	0	0	0	0	0	0	0	0	0	0	0	0	0	0	0	0	0
cg08601292	0	0	0	0	0	0	0	0	0	0	0	0	0	0	0	0	0	0	0	0	0	0	0	0	0	0	0	0	0	0	0	0	35.5	0	0	0	0	0	0	0	0	0	0	0	0	0	0	0	0
cg08750740	0	0	0	0	0	0	0	0	0	0	0	0	0	0	0	0	0	0	0	0	0	0	0	0	0	0	0	0	0	0	0	0	0	0	0	0	0	0	0	0	0	0	0	0	0	0	0	0	0
cg08754967	0	0	0	0	0	0	0	0	0	0	0	0	0	0	0	0	0	0	0	0	0	0	35.5	0	0	0	0	0	0	0	0	0	0	0	0	0	0	0	0	0	0	0	0	0	0	0	0	0	0
cg08800761	0	0	0	0	0	0	0	0	0	0	0	0	0	0	0	0	0	0	0	0	0	0	0	0	0	0	0	0	0	0	0	0	0	0	0	0	0	0	35.5	0	0	0	0	0	0	0	0	0	0
cg08905447	0	0	0	0	0	0	0	0	0	0	0	0	0	0	0	0	0	0	35.5	0	0	0	0	0	0	0	0	0	0	0	0	0	0	0	0	0	0	0	0	0	0	0	0	0	0	0	0	0	0
cg08985545	0	0	0	0	0	0	0	0	0	0	0	0	0	0	0	0	0	0	0	0	0	0	0	0	0	0	0	0	0	0	0	0	0	0	0	0	0	0	0	0	0	0	0	0	0	0	0	0	0
cg09173561	0	0	0	0	0	0	0	0	0	0	0	0	0	0	0	0	0	0	0	0	0	0	0	0	0	0	0	0	0	0	0	0	0	0	0	0	0	0	0	0	0	0	0	0	0	0	0	0	0
cg09209109	0	0	0	0	0	0	0	0	0	0	0	0	0	0	0	0	0	0	0	0	0	0	0	0	0	0	35.5	0	0	0	0	0	0	0	0	0	0	0	0	0	0	0	0	0	0	0	0	0	0
cg09215560	0	0	0	0	0	0	0	0	0	0	0	0	0	0	0	0	0	0	0	0	0	0	0	0	0	0	0	0	0	0	0	0	0	0	0	0	0	0	0	0	0	0	0	0	0	0	0	0	0
cg09243921	0	0	0	0	0	0	0	0	0	0	0	0	35.5	0	0	0	0	0	0	0	0	0	0	0	0	0	0	0	0	0	0	0	0	0	0	0	0	0	0	0	0	0	0	0	0	0	0	0	0
cg09266087	0	0	0	0	0	0	0	0	0	0	0	0	0	0	0	0	0	0	0	0	0	0	0	0	0	0	0	35.5	0	0	0	0	0	0	0	0	0	0	0	0	0	0	0	0	0	0	0	0	0
cg09276072	0	0	0	0	0	35.5	0	0	0	0	0	0	0	0	0	0	0	0	0	0	0	0	0	0	0	0	0	0	0	0	0	0	0	0	0	0	0	0	0	0	0	0	0	0	0	0	0	0	0
cg09333584	0	0	0	0	0	0	0	0	0	0	0	0	0	0	0	0	0	0	35.5	0	0	0	0	0	0	0	0	0	0	0	0	0	0	0	0	0	0	0	0	0	0	0	0	0	0	0	0	0	0
cg09420469	0	0	0	0	0	0	0	0	0	0	0	0	0	0	0	0	0	0	0	0	0	0	0	0	0	0	0	0	0	0	0	0	0	0	0	0	0	0	0	0	0	0	0	0	0	0	0	0	0
cg09443520	0	0	0	0	0	0	0	0	0	0	0	0	0	0	0	0	0	0	0	0	0	0	0	0	0	0	0	0	0	0	0	0	0	0	0	0	0	0	0	0	0	0	0	0	0	0	0	0	0
cg09543915	0	0	0	0	0	0	0	0	0	0	0	0	0	0	0	0	0	0	0	0	0	0	0	0	0	0	0	0	0	0	0	0	0	0	0	0	0	0	0	0	0	0	0	0	0	0	0	0	0
cg09556646	0	0	0	0	0	0	0	0	0	0	0	0	0	0	0	0	0	0	0	0	0	0	0	0	0	0	0	0	0	0	35.5	0	0	0	0	0	0	0	0	0	0	0	0	0	0	0	0	0	0
cg09563817	0	0	0	0	0	0	0	0	0	0	0	0	0	0	0	0	0	0	0	0	0	0	0	0	0	0	0	0	0	0	0	0	0	0	0	0	0	0	0	0	0	0	0	0	0	0	0	0	0
cg09599979	0	0	0	0	0	0	0	0	35.5	0	0	0	0	0	0	0	0	0	0	0	0	0	0	0	0	0	0	0	0	0	0	0	0	0	0	0	0	0	0	0	0	0	0	0	0	0	0	0	0
cg09658504	0	0	0	0	0	0	0	0	0	0	0	0	0	0	0	0	0	0	0	0	0	0	0	0	0	0	0	0	0	0	0	0	0	0	0	0	0	0	0	0	0	0	0	0	0	0	0	0	0
cg09802656	0	0	0	0	0	0	0	0	0	0	0	0	0	0	0	0	0	0	0	0	0	0	0	0	0	0	0	0	0	0	0	0	0	0	0	0	0	0	0	0	0	0	0	0	0	0	0	0	0
cg09803973	0	0	0	0	0	0	0	0	0	0	0	0	0	0	0	0	0	0	0	0	0	0	0	0	0	0	0	0	0	0	0	0	0	0	0	0	0	0	0	0	0	0	0	0	0	0	0	0	0
cg09821700	0	0	0	0	0	0	0	0	0	0	0	0	0	0	0	0	0	0	0	0	0	35.5	0	0	0	0	0	0	0	0	0	0	0	0	0	0	0	0	0	0	0	0	0	0	0	0	0	0	0
cg09924579	0	0	0	0	0	0	0	0	0	0	0	0	0	0	0	0	0	0	0	0	0	0	0	0	0	0	0	0	0	0	0	0	0	0	0	0	0	0	0	0	0	0	0	0	0	0	0	0	0
cg09935540	0	0	0	0	0	0	0	0	0	0	0	0	0	0	0	0	0	0	0	0	0	0	0	0	0	35.5	0	0	0	0	0	0	0	0	0	0	0	0	0	0	0	0	0	0	0	0	0	0	0
cg10004964	0	0	0	0	0	0	0	0	0	0	0	0	0	0	0	0	0	0	0	0	0	0	0	0	0	0	0	0	0	0	0	0	0	0	0	0	0	0	0	0	0	0	0	0	0	0	0	0	0
cg10111084	0	0	0	0	0	0	0	0	0	0	0	0	0	0	0	0	0	0	0	0	0	0	0	0	0	0	0	0	0	0	0	0	0	0	0	0	0	0	0	0	0	0	0	0	0	0	0	0	0
cg10133916	0	0	0	0	0	0	0	0	0	0	0	35.5	0	0	0	0	0	0	0	0	0	0	0	0	0	0	0	0	0	0	0	0	0	0	0	0	0	0	0	0	0	0	0	0	0	0	0	0	0
cg10178130	0	0	0	0	0	0	0	0	0	0	0	0	0	0	0	0	0	0	0	0	0	0	0	0	0	0	0	0	0	0	0	0	0	0	0	0	0	0	0	0	0	0	0	0	0	0	0	0	0
cg10200168	0	0	0	0	0	0	0	0	0	0	0	0	0	0	0	0	0	0	0	0	0	0	0	0	0	0	0	0	0	0	0	0	0	0	0	0	0	0	0	0	0	0	0	0	0	0	0	0	35.5
cg10423153	0	0	0	0	0	0	0	0	0	0	0	0	0	0	0	0	0	0	0	0	0	0	0	0	0	0	0	0	0	0	0	0	0	0	0	0	0	0	0	0	0	0	0	0	0	0	0	0	0
cg10508347	0	0	0	0	0	0	0	0	0	0	0	0	0	0	0	0	0	0	0	0	0	0	0	0	0	0	0	0	0	0	0	0	0	0	0	0	0	0	0	0	0	0	0	0	0	0	0	0	0
cg10586546	0	0	0	0	0	0	0	0	0	0	0	0	0	0	0	0	0	0	0	0	0	0	0	0	0	0	0	0	0	0	0	0	0	0	0	0	0	0	0	0	0	0	0	0	0	0	0	0	0
cg10586672	0	0	0	0	0	0	0	0	0	0	0	0	0	0	0	0	0	0	0	0	0	0	0	0	0	0	0	0	0	0	0	0	0	0	0	0	0	0	0	0	0	0	0	0	0	0	0	0	0
cg10629367	0	0	0	0	0	0	0	0	0	0	0	0	0	0	0	0	0	0	0	0	0	0	0	0	0	0	0	0	0	0	0	0	0	0	0	0	0	0	0	0	0	0	0	0	0	0	0	0	0
cg10681079	0	0	0	0	0	0	0	0	0	0	0	0	0	0	0	0	0	0	0	0	0	0	0	0	0	0	0	0	0	0	0	0	0	0	0	0	35.5	0	0	0	0	0	0	0	0	0	0	0	0
cg10695722	0	0	0	0	0	35.5	0	0	0	0	0	0	0	0	0	0	0	0	0	0	0	0	0	0	0	0	0	0	0	0	0	0	0	0	0	0	0	0	0	0	0	0	0	0	0	0	0	0	0
cg10714493	0	0	0	0	0	0	0	0	0	0	0	0	0	0	0	0	0	0	0	0	0	0	0	0	0	0	0	0	0	0	0	0	0	0	0	0	0	0	0	0	0	0	0	0	0	0	0	0	0
cg10731408	0	0	0	0	35.5	0	0	0	0	0	0	0	0	0	0	0	0	0	0	0	0	0	0	0	0	0	0	0	0	0	0	0	0	0	0	0	0	0	0	0	0	0	0	0	0	0	0	0	0
cg10735019	0	0	0	0	0	0	0	0	0	0	0	0	0	0	0	0	0	0	0	0	0	0	0	0	0	35.5	0	0	0	0	0	0	0	0	0	0	0	0	0	0	0	0	0	0	0	0	0	0	0
cg10837404	0	0	0	0	0	0	0	0	0	0	0	0	0	0	0	0	0	0	0	0	0	0	0	0	0	0	0	0	0	0	0	0	0	0	0	0	0	0	0	0	0	0	0	0	0	0	0	0	0
cg11046622	0	0	0	0	0	0	0	0	0	0	0	0	0	0	0	0	0	0	0	0	0	0	0	0	0	0	0	0	0	0	0	0	0	0	0	0	0	0	0	0	0	0	0	0	0	0	0	0	0
cg11046772	0	0	0	0	0	0	0	0	0	0	0	0	0	0	0	0	0	0	0	0	0	0	0	0	0	0	0	0	0	0	0	0	0	0	0	0	0	0	0	0	35.5	0	0	0	0	0	0	0	0
cg11079619	0	0	0	0	0	0	0	0	0	0	0	0	0	0	0	0	0	0	0	0	0	0	0	0	0	0	0	0	0	0	0	0	0	0	0	0	0	0	0	0	0	0	0	0	0	0	0	0	0
cg11186825	0	0	0	0	0	0	0	0	0	0	0	0	0	0	0	0	0	0	0	0	0	0	0	0	0	0	0	0	0	0	0	0	0	0	0	0	0	0	0	0	0	0	0	0	0	0	0	0	0
cg11294782	0	0	0	0	0	0	0	0	0	0	0	0	0	0	0	0	0	0	0	0	0	0	0	0	0	0	0	0	0	0	0	0	0	0	0	0	0	0	0	0	0	0	0	0	0	0	0	0	0
cg11306065	0	0	0	0	0	0	0	0	0	0	0	0	0	0	0	0	0	0	0	0	0	0	0	0	0	0	0	0	0	0	0	0	0	0	0	0	0	0	0	0	0	0	0	0	0	0	0	0	0
cg11390443	0	0	0	0	0	0	0	0	0	0	0	0	0	0	0	0	0	0	0	0	0	0	0	0	0	0	0	35.5	0	0	0	0	0	0	0	0	0	0	0	0	0	0	0	0	0	0	0	0	0
cg11390659	0	0	0	0	0	0	0	0	0	0	0	0	0	0	0	0	0	0	0	0	0	0	0	0	0	0	0	0	0	0	0	0	0	0	0	0	0	0	0	0	0	0	0	0	0	0	0	0	0
cg11408305	0	0	0	0	0	0	0	0	0	0	0	0	0	0	0	0	0	0	0	0	0	0	0	0	0	0	0	0	0	0	0	0	0	0	0	0	0	0	0	0	0	0	0	0	0	0	0	0	0
cg11451660	0	0	0	0	0	0	0	0	0	0	0	0	0	35.5	0	0	0	0	0	0	0	0	0	0	0	0	0	0	0	0	0	0	0	0	0	0	0	0	0	0	0	0	0	0	0	0	0	0	0
cg11508013	0	0	0	0	0	0	0	0	0	0	0	0	0	0	0	0	0	0	0	0	0	0	0	0	0	0	0	0	0	0	0	0	0	0	0	0	0	0	35.5	0	0	0	0	0	0	0	0	0	0
cg11562379	0	0	0	0	0	0	0	0	0	0	0	0	0	0	0	0	0	0	0	0	0	0	0	0	0	0	0	0	0	0	0	0	0	0	0	0	0	0	0	0	0	0	0	0	0	0	0	0	0
cg11659304	0	0	0	0	0	0	0	0	0	0	0	0	0	0	0	0	0	0	0	0	0	0	0	0	0	0	0	0	0	0	0	0	0	0	0	0	0	0	0	0	0	0	0	0	0	0	0	0	0
cg11701421	0	0	0	0	0	0	0	0	0	0	0	0	0	0	0	0	0	0	0	0	0	0	0	0	0	0	0	0	0	0	0	0	0	0	0	0	0	0	0	0	0	0	0	0	0	0	0	0	0
cg11702866	0	0	0	0	0	0	0	0	0	0	0	0	0	0	0	0	0	0	0	0	0	0	0	0	0	0	0	0	0	0	0	0	0	0	0	0	0	0	0	0	0	0	0	0	0	0	0	0	0
cg11715256	0	0	0	0	0	0	0	0	0	0	0	0	0	0	0	0	0	0	0	0	0	0	0	0	0	0	0	0	0	0	0	0	0	0	0	0	0	35.5	0	0	0	0	0	0	0	0	0	0	0
cg11791452	0	0	0	0	0	0	0	0	0	0	0	0	0	0	0	0	0	0	0	0	0	0	0	0	0	0	0	0	0	0	0	0	0	0	0	0	0	0	0	0	0	0	0	0	0	0	0	0	0
cg11807314	0	0	0	0	0	0	0	0	0	0	0	0	0	0	0	0	0	0	0	0	0	0	0	0	0	0	0	0	0	0	0	0	0	0	0	0	0	35.5	0	0	0	0	0	0	0	0	0	0	0
cg11862846	0	0	0	0	0	0	0	0	0	0	0	0	0	0	0	0	0	0	0	0	0	0	0	0	0	0	0	0	0	0	0	0	0	0	0	0	0	0	0	0	0	0	0	0	0	0	0	0	0
cg12092201	0	0	0	0	0	0	0	0	0	0	0	0	0	0	0	0	0	0	0	0	0	0	0	0	0	0	0	0	0	0	0	0	0	0	0	0	0	0	0	0	0	0	0	35.5	0	0	0	0	0
cg12139902	0	0	0	0	0	0	0	0	0	0	0	0	0	0	0	0	0	0	0	0	0	0	0	0	0	0	0	0	0	0	0	0	0	35.5	0	0	0	0	0	0	0	0	0	0	0	0	0	0	0
cg12230689	0	0	0	0	0	0	0	0	0	0	0	0	0	0	0	0	0	35.5	0	0	0	0	0	0	0	0	0	0	0	0	0	0	0	0	0	0	0	0	0	0	0	0	0	0	0	0	0	0	0
cg12295308	0	0	0	0	0	0	0	0	0	0	0	0	0	0	0	0	0	0	35.5	0	0	0	0	0	0	0	0	0	0	0	0	0	0	0	0	0	0	0	0	0	0	0	0	0	0	0	0	0	0
cg12350108	0	0	0	0	0	0	0	0	0	0	0	0	0	0	0	0	0	0	0	0	0	0	0	0	0	0	0	0	0	0	0	0	0	0	0	0	0	0	0	0	0	0	0	0	0	0	0	0	0
cg12402033	0	0	0	0	0	0	0	0	0	0	0	0	0	0	0	0	0	0	0	0	0	0	0	0	0	0	0	0	0	0	0	0	0	0	0	0	0	0	0	0	0	0	0	0	0	0	0	0	0
cg12412531	0	0	0	0	0	0	0	0	0	0	0	0	0	0	0	0	0	0	0	0	0	0	0	0	0	35.5	0	0	0	0	0	0	0	0	0	0	0	0	0	0	0	0	0	0	0	0	0	0	0
cg12434848	0	0	0	0	0	0	0	0	0	0	0	0	0	0	0	0	0	0	0	0	0	0	0	0	0	0	0	0	0	0	0	0	0	0	0	0	0	0	0	0	0	0	0	0	0	0	0	0	0
cg12477586	0	0	0	0	0	0	0	0	0	0	0	0	0	0	0	0	0	0	0	0	0	0	0	0	0	0	0	0	0	0	0	0	0	0	0	0	0	0	0	0	0	0	0	0	0	0	0	0	0
cg12593764	0	0	0	0	0	35.5	0	0	0	0	0	0	0	0	0	0	0	0	0	0	0	0	0	0	0	0	0	0	0	0	0	0	0	0	0	0	0	0	0	0	0	0	0	0	0	0	0	0	0
cg12603131	0	0	0	0	0	0	0	0	0	0	0	0	0	0	0	0	0	0	0	0	0	0	0	0	0	0	0	0	0	0	0	0	0	0	0	0	0	0	0	0	0	0	0	0	0	0	0	0	0
cg12619254	0	0	35.5	0	0	0	0	0	0	0	0	0	0	0	0	0	0	0	0	0	0	0	0	0	0	0	0	0	0	0	0	0	0	0	0	0	0	0	0	0	0	0	0	0	0	0	0	0	0
cg12702354	0	0	0	0	0	0	0	0	0	0	0	0	0	0	0	0	0	0	0	0	0	0	0	0	0	0	0	0	0	0	0	0	0	0	0	0	0	0	0	0	0	0	0	0	0	0	0	0	0
cg12703652	0	0	0	0	0	0	0	0	0	0	0	0	0	0	0	0	0	0	0	0	0	0	0	0	0	0	0	0	0	0	0	0	0	0	0	0	0	0	0	0	0	0	0	0	0	0	0	0	0
cg12904769	0	0	0	0	0	0	0	0	0	0	0	0	35.5	0	0	0	0	0	0	0	0	0	0	0	0	0	0	0	0	0	0	0	0	0	0	0	0	0	0	0	0	0	0	0	0	0	0	0	0
cg12907305	0	0	0	0	0	0	0	0	0	0	0	0	0	0	0	0	0	0	0	0	0	0	0	0	0	0	0	0	0	0	0	0	0	0	0	0	0	0	0	0	0	0	0	0	0	0	0	0	0
cg13092001	0	0	0	0	0	0	0	0	0	0	0	0	0	0	0	0	0	0	0	0	0	0	0	0	0	0	0	0	0	0	0	0	0	0	0	0	0	0	0	0	0	0	0	0	0	0	0	0	0
cg13147023	0	0	0	0	0	0	0	0	0	0	0	0	0	0	0	0	0	0	0	0	0	0	0	0	0	0	0	0	0	0	0	0	0	0	0	0	0	0	0	0	0	0	0	0	0	0	0	0	0
cg13151409	0	0	0	0	0	0	0	0	0	0	0	0	35.5	0	0	0	0	0	0	0	0	0	0	0	0	0	0	0	0	0	0	0	0	0	0	0	0	0	0	0	0	0	0	0	0	0	0	0	0
cg13192800	0	0	0	0	0	0	0	0	0	0	0	0	0	0	0	0	0	0	0	0	0	0	0	0	0	0	0	0	0	0	0	0	0	0	0	0	0	0	0	0	0	0	0	0	0	0	0	0	0
cg13226457	0	0	0	0	35.5	0	0	0	0	0	0	0	0	0	0	0	0	0	0	0	0	0	0	0	0	0	0	0	0	0	0	0	0	0	0	0	0	0	0	0	0	0	0	0	0	0	0	0	0
cg13262227	0	0	0	0	0	0	0	0	0	0	0	0	0	0	0	0	0	0	0	0	0	0	0	0	0	0	0	0	0	0	0	0	0	0	0	0	0	0	0	0	0	0	0	0	0	0	0	0	0
cg13267893	0	0	0	0	0	0	0	0	0	0	0	0	0	0	0	0	0	0	0	0	0	0	0	0	0	0	0	0	0	0	0	0	0	0	0	0	0	0	0	0	0	0	0	0	0	0	0	0	0
cg13358814	0	0	0	0	35.5	0	0	0	0	0	0	0	0	0	0	0	0	0	0	0	0	0	0	0	0	0	0	0	0	0	0	0	0	0	0	0	0	0	0	0	0	0	0	0	0	0	0	0	0
cg13361910	0	0	0	0	0	0	0	0	0	0	0	0	35.5	0	0	0	0	0	0	0	0	0	0	0	0	0	0	0	0	0	0	0	0	0	0	0	0	0	0	0	0	0	0	0	0	0	0	0	0
cg13363969	0	0	0	0	0	0	0	0	0	0	0	0	0	0	0	0	0	0	0	0	0	0	0	0	0	0	0	0	0	0	0	0	0	0	0	0	0	0	0	0	0	0	0	0	0	0	0	0	0
cg13475488	0	0	0	0	0	0	0	0	0	0	0	0	0	0	0	0	0	0	0	0	0	0	0	0	0	0	0	35.5	0	0	0	0	0	0	0	0	0	0	0	0	0	0	0	0	0	0	0	0	0
cg13514002	0	0	0	0	0	0	0	0	0	0	0	0	0	0	0	0	0	0	0	0	0	0	0	0	0	0	0	0	0	0	0	0	0	0	0	0	0	0	0	0	0	0	0	0	0	0	0	0	0
cg13577188	0	0	0	0	0	0	0	0	0	0	0	0	0	0	0	0	0	0	0	0	0	0	0	0	0	35.5	0	0	0	0	0	0	0	0	0	0	0	0	0	0	0	0	0	0	0	0	0	0	0
cg13644640	0	0	0	0	0	0	0	0	0	0	0	0	0	0	0	0	0	0	0	0	0	0	0	0	0	0	0	0	0	0	0	0	35.5	0	0	0	0	0	0	0	0	0	0	0	0	0	0	0	0
cg13747899	0	0	0	0	0	35.5	0	0	0	0	0	0	0	0	0	0	0	0	0	0	0	0	0	0	0	0	0	0	0	0	0	0	0	0	0	0	0	0	0	0	0	0	0	0	0	0	0	0	0
cg13814779	0	0	0	0	0	0	0	0	0	0	0	0	0	0	0	0	0	0	0	0	0	0	0	0	0	0	0	0	0	0	0	0	0	0	0	0	0	0	0	35.5	0	0	0	0	0	0	0	0	0
cg13828397	0	0	0	0	0	0	0	0	0	0	0	0	35.5	0	0	0	0	0	0	0	0	0	0	0	0	0	0	0	0	0	0	0	0	0	0	0	0	0	0	0	0	0	0	0	0	0	0	0	0
cg13890949	0	0	0	0	0	0	0	0	0	0	0	0	0	0	0	0	0	0	0	0	0	0	0	0	0	0	0	0	0	0	0	0	0	0	0	0	0	0	0	0	0	0	0	0	0	0	0	0	0
cg14006363	0	0	0	0	0	0	0	0	0	0	0	0	0	0	0	0	0	0	0	0	0	0	0	0	0	0	0	0	0	0	0	0	0	0	0	0	0	0	0	0	0	0	0	0	0	0	0	0	0
cg14088325	0	0	0	0	0	0	0	0	0	0	0	0	0	0	0	0	0	0	0	0	0	0	0	0	0	0	0	0	0	0	0	0	0	0	0	0	0	0	0	0	0	0	0	0	0	0	0	0	0
cg14105637	0	35.5	0	0	0	0	0	0	0	0	0	0	0	0	0	0	0	0	0	0	0	0	0	0	0	0	0	0	0	0	0	0	0	0	0	0	0	0	0	0	0	0	0	0	0	0	0	0	0
cg14260098	0	0	0	0	0	0	0	0	0	0	0	0	0	0	0	0	0	0	0	0	0	0	0	0	0	35.5	0	0	0	0	0	0	0	0	0	0	0	0	0	0	0	0	0	0	0	0	0	0	0
cg14276379	0	0	0	0	0	0	0	0	0	0	0	0	0	0	35.5	0	0	0	0	0	0	0	0	0	0	0	0	0	0	0	0	0	0	0	0	0	0	0	0	0	0	0	0	0	0	0	0	0	0
cg14303464	0	0	0	0	0	0	0	0	0	0	0	0	0	0	0	0	0	0	0	0	0	0	0	0	0	0	0	0	0	0	0	0	0	0	0	0	0	0	0	0	0	0	0	0	0	0	0	0	0
cg14387705	0	0	0	0	0	0	0	0	0	0	0	0	0	0	0	0	0	0	0	0	0	0	0	0	0	0	0	0	0	0	0	0	0	0	0	0	0	0	0	0	0	0	0	0	0	0	0	0	0
cg14426167	0	0	0	0	0	0	0	0	0	0	0	0	0	0	0	0	0	0	0	0	0	0	0	0	0	0	0	0	0	0	0	0	0	0	0	0	0	0	0	0	0	0	0	0	0	0	0	0	0
cg14469436	0	35.5	0	0	0	0	0	0	0	0	0	0	0	0	0	0	0	0	0	0	0	0	0	0	0	0	0	0	0	0	0	0	0	0	0	0	0	0	0	0	0	0	0	0	0	0	0	0	0
cg14539210	0	0	0	0	0	0	0	0	0	0	0	0	0	0	0	0	0	0	0	0	0	0	0	0	0	0	0	0	0	0	0	0	0	0	0	0	0	0	0	0	0	0	0	0	0	0	0	0	0
cg14630106	0	0	0	0	35.5	0	0	0	0	0	0	0	0	0	0	0	0	0	0	0	0	0	0	0	0	0	0	0	0	0	0	0	0	0	0	0	0	0	0	0	0	0	0	0	0	0	0	0	0
cg14705496	0	0	0	0	0	0	0	0	0	0	0	0	0	0	0	0	0	0	0	0	0	0	0	0	0	0	0	0	0	0	0	0	0	0	0	0	0	0	0	0	0	0	0	0	0	0	0	0	0
cg14717436	0	0	0	0	0	0	0	0	0	0	0	0	35.5	0	0	0	0	0	0	0	0	0	0	0	0	0	0	0	0	0	0	0	0	0	0	0	0	0	0	0	0	0	0	0	0	0	0	0	0
cg14761417	0	0	0	0	0	0	0	0	0	0	0	0	0	0	0	0	0	0	0	0	0	0	0	0	0	0	0	0	0	0	0	0	0	0	0	0	0	0	0	0	0	0	0	0	0	0	0	0	0
cg14765791	0	0	0	0	0	0	0	0	0	0	0	0	0	0	0	0	0	0	0	0	0	0	0	0	0	0	0	0	0	0	0	0	0	0	0	0	0	0	0	0	0	0	0	0	0	0	0	0	0
cg14788003	0	0	0	0	0	0	0	0	0	0	0	0	0	0	0	0	0	0	0	0	0	0	0	0	0	0	0	0	0	0	0	0	0	0	0	0	0	0	0	0	0	0	0	0	0	0	0	0	0
cg14792781	0	0	0	0	0	0	0	0	0	0	0	0	0	0	0	0	0	0	0	0	0	0	0	0	0	0	0	0	0	0	0	0	0	0	0	0	0	35.5	0	0	0	0	0	0	0	0	0	0	0
cg14852552	0	0	0	0	0	0	0	0	0	0	0	0	0	0	0	0	0	0	0	0	0	0	0	0	0	0	0	0	0	0	0	0	0	0	0	0	0	0	0	0	0	0	0	0	0	0	0	0	0
cg14944696	35.5	0	0	0	0	0	0	0	0	0	0	0	0	0	0	0	0	0	0	0	0	0	0	0	0	0	0	0	0	0	0	0	0	0	0	0	0	0	0	0	0	0	0	0	0	0	0	0	0
cg14965866	0	0	0	0	0	0	0	0	0	0	0	0	0	0	0	0	0	0	0	0	0	0	0	0	0	0	0	0	0	0	0	0	0	0	0	0	35.5	0	0	0	0	0	0	0	0	0	0	0	0
cg15003273	0	0	0	0	0	0	0	0	0	0	0	0	0	0	0	0	0	0	0	0	0	0	0	0	0	0	0	0	0	0	0	0	0	0	0	0	35.5	0	0	0	0	0	0	0	0	0	0	0	0
cg15020801	0	0	0	0	0	0	0	0	0	0	0	0	0	0	0	0	0	0	0	0	0	0	0	0	0	0	0	0	0	0	0	0	0	0	0	0	0	0	0	0	0	0	0	0	0	0	0	0	0
cg15139637	0	0	0	0	0	0	0	0	0	0	0	0	0	0	0	0	0	0	0	0	0	0	0	0	0	35.5	0	0	0	0	0	0	0	0	0	0	0	0	0	0	0	0	0	0	0	0	0	0	0
cg15144592	0	0	0	0	0	0	0	0	0	0	0	0	0	0	0	0	0	0	35.5	0	0	0	0	0	0	0	0	0	0	0	0	0	0	0	0	0	0	0	0	0	0	0	0	0	0	0	0	0	0
cg15174021	0	0	35.5	0	0	0	0	0	0	0	0	0	0	0	0	0	0	0	0	0	0	0	0	0	0	0	0	0	0	0	0	0	0	0	0	0	0	0	0	0	0	0	0	0	0	0	0	0	0
cg15225701	0	0	0	0	0	0	0	0	0	0	0	0	0	0	0	0	0	0	0	0	0	0	0	0	0	0	35.5	0	0	0	0	0	0	0	0	0	0	0	0	0	0	0	0	0	0	0	0	0	0
cg15258578	0	0	0	0	0	0	0	0	0	0	0	0	0	0	0	0	0	0	0	0	0	0	0	0	0	0	0	0	0	0	0	0	0	0	0	0	0	0	0	0	0	0	0	0	0	0	0	0	0
cg15308786	0	0	0	0	0	0	0	0	0	0	0	0	0	0	0	0	0	0	0	0	0	0	0	0	0	0	0	0	0	0	0	0	35.5	0	0	0	0	0	0	0	0	0	0	0	0	0	0	0	0
cg15352612	0	0	0	0	0	35.5	0	0	0	0	0	0	0	0	0	0	0	0	0	0	0	0	0	0	0	0	0	0	0	0	0	0	0	0	0	0	0	0	0	0	0	0	0	0	0	0	0	0	0
cg15388515	0	0	0	0	0	0	0	0	0	0	0	0	35.5	0	0	0	0	0	0	0	0	0	0	0	0	0	0	0	0	0	0	0	0	0	0	0	0	0	0	0	0	0	0	0	0	0	0	0	0
cg15456643	0	0	0	0	0	0	0	0	0	0	0	0	0	0	0	0	0	0	0	0	0	0	0	0	0	0	0	0	0	0	0	0	0	0	0	0	0	0	0	0	0	0	0	0	0	0	0	0	0
cg15560912	0	0	0	0	0	0	0	0	0	0	0	0	0	0	0	0	0	0	0	0	0	0	0	0	0	0	0	0	0	0	0	0	0	0	0	0	0	0	0	0	0	0	0	0	0	0	0	0	0
cg15722634	0	0	0	0	0	0	0	0	0	0	0	0	0	0	0	0	0	0	0	0	0	0	0	0	0	0	0	0	0	0	0	0	0	0	0	0	0	0	0	0	0	0	0	0	0	0	0	0	0
cg15958572	0	0	0	0	0	0	0	0	0	0	0	0	0	0	0	0	0	0	0	0	0	0	0	0	0	0	0	0	0	0	0	0	0	0	0	0	0	35.5	0	0	0	0	0	0	0	0	0	0	0
cg15994971	0	0	0	0	0	0	0	0	0	0	0	0	0	0	0	0	0	0	0	0	0	0	0	0	0	0	0	0	0	0	0	0	0	0	0	0	0	0	0	0	0	0	0	0	0	0	0	0	0
cg16045823	0	0	0	0	0	35.5	0	0	0	0	0	0	0	0	0	0	0	0	0	0	0	0	0	0	0	0	0	0	0	0	0	0	0	0	0	0	0	0	0	0	0	0	0	0	0	0	0	0	0
cg16082402	0	0	0	0	0	0	0	0	0	0	0	0	0	0	0	0	0	0	0	0	0	0	0	0	0	0	0	0	0	0	0	0	0	0	0	0	0	0	0	35.5	0	0	0	0	0	0	0	0	0
cg16138181	0	0	0	0	0	0	0	0	0	0	0	0	0	0	0	0	0	0	0	0	0	0	0	0	0	0	0	0	0	0	0	0	0	0	0	0	0	0	0	0	0	0	0	0	0	0	0	0	0
cg16354117	0	0	0	0	0	0	0	0	0	0	0	0	0	0	0	0	0	0	0	0	0	0	0	0	0	0	0	0	0	0	0	0	0	0	0	0	35.5	0	0	0	0	0	0	0	0	0	0	0	0
cg16377817	0	0	35.5	0	0	0	0	0	0	0	0	0	0	0	0	0	0	0	0	0	0	0	0	0	0	0	0	0	0	0	0	0	0	0	0	0	0	0	0	0	0	0	0	0	0	0	0	0	0
cg16399144	0	0	0	0	0	0	0	0	0	0	0	0	35.5	0	0	0	0	0	0	0	0	0	0	0	0	0	0	0	0	0	0	0	0	0	0	0	0	0	0	0	0	0	0	0	0	0	0	0	0
cg16423816	0	35.5	0	0	0	0	0	0	0	0	0	0	0	0	0	0	0	0	0	0	0	0	0	0	0	0	0	0	0	0	0	0	0	0	0	0	0	0	0	0	0	0	0	0	0	0	0	0	0
cg16440442	0	0	0	0	0	0	0	0	0	0	0	0	0	0	0	0	0	0	0	0	0	0	0	0	0	0	0	0	0	0	0	0	0	0	0	0	0	0	0	0	0	0	0	0	0	0	0	0	0
cg16442297	0	0	0	0	0	0	35.5	0	0	0	0	0	0	0	0	0	0	0	0	0	0	0	0	0	0	0	0	0	0	0	0	0	0	0	0	0	0	0	0	0	0	0	0	0	0	0	0	0	0
cg16444629	0	0	0	0	0	0	0	0	0	0	0	0	0	0	0	0	0	0	0	0	0	0	0	0	0	0	0	0	0	0	0	0	0	0	0	0	0	0	0	0	0	0	0	0	0	0	0	0	0
cg16466810	0	0	0	0	0	0	0	0	0	0	0	0	0	0	0	0	0	0	0	0	0	0	0	0	0	0	0	0	0	0	0	0	0	0	0	0	0	0	0	0	0	0	0	0	0	0	0	0	0
cg16477977	0	0	0	0	0	0	0	0	0	0	0	0	0	0	0	0	0	0	0	0	0	0	0	0	0	0	0	0	0	0	0	0	0	0	0	0	0	0	0	0	0	0	0	0	0	0	0	0	0
cg16498856	0	0	0	0	0	0	0	0	0	0	0	0	0	0	0	0	0	0	0	0	0	0	0	0	0	0	0	0	0	0	0	0	0	0	0	0	0	0	0	0	35.5	0	0	0	0	0	0	0	0
cg16654102	0	0	0	0	0	0	0	0	0	0	0	0	0	35.5	0	0	0	0	0	0	0	0	0	0	0	0	0	0	0	0	0	0	0	0	0	0	0	0	0	0	0	0	0	0	0	0	0	0	0
cg16676124	0	0	0	0	0	35.5	0	0	0	0	0	0	0	0	0	0	0	0	0	0	0	0	0	0	0	0	0	0	0	0	0	0	0	0	0	0	0	0	0	0	0	0	0	0	0	0	0	0	0
cg16831894	0	0	0	0	0	0	0	0	0	0	0	0	35.5	0	0	0	0	0	0	0	0	0	0	0	0	0	0	0	0	0	0	0	0	0	0	0	0	0	0	0	0	0	0	0	0	0	0	0	0
cg16922732	0	0	0	0	0	35.5	0	0	0	0	0	0	0	0	0	0	0	0	0	0	0	0	0	0	0	0	0	0	0	0	0	0	0	0	0	0	0	0	0	0	0	0	0	0	0	0	0	0	0
cg16952287	0	0	0	0	0	0	0	0	0	0	0	0	0	0	0	0	0	0	0	0	0	0	0	0	0	0	0	0	0	0	35.5	0	0	0	0	0	0	0	0	0	0	0	0	0	0	0	0	0	0
cg16986485	0	0	0	0	0	0	0	0	0	0	0	0	0	0	0	0	0	0	0	0	0	0	0	0	0	0	0	0	0	0	0	0	0	0	0	0	0	0	0	0	0	0	0	0	0	0	0	0	0
cg17048000	0	0	0	0	0	0	0	0	0	0	0	0	0	0	0	0	0	0	0	0	0	0	0	0	0	0	0	0	0	0	0	0	0	0	0	0	0	0	0	0	0	0	0	0	0	0	0	0	0
cg17142149	0	0	0	0	0	0	0	0	0	0	0	0	0	0	0	0	0	0	0	0	0	0	0	0	0	0	0	0	0	0	0	0	0	0	0	0	0	0	0	0	0	0	0	0	0	0	0	0	35.5
cg17210126	0	0	0	0	0	0	0	0	0	0	0	0	0	0	35.5	0	0	0	0	0	0	0	0	0	0	0	0	0	0	0	0	0	0	0	0	0	0	0	0	0	0	0	0	0	0	0	0	0	0
cg17215325	0	0	0	0	0	0	0	0	0	0	0	0	35.5	0	0	0	0	0	0	0	0	0	0	0	0	0	0	0	0	0	0	0	0	0	0	0	0	0	0	0	0	0	0	0	0	0	0	0	0
cg17225909	0	0	0	0	0	0	0	0	0	0	0	0	0	0	0	0	0	0	0	0	0	35.5	0	0	0	0	0	0	0	0	0	0	0	0	0	0	0	0	0	0	0	0	0	0	0	0	0	0	0
cg17238781	0	0	0	0	0	35.5	0	0	0	0	0	0	0	0	0	0	0	0	0	0	0	0	0	0	0	0	0	0	0	0	0	0	0	0	0	0	0	0	0	0	0	0	0	0	0	0	0	0	0
cg17332125	0	0	0	0	0	0	0	0	0	0	0	0	0	0	0	0	0	0	0	0	0	0	0	0	0	0	0	0	0	0	0	0	0	0	0	0	0	0	0	0	0	0	0	0	0	0	0	0	0
cg17450585	0	0	0	0	0	35.5	0	0	0	0	0	0	0	0	0	0	0	0	0	0	0	0	0	0	0	0	0	0	0	0	0	0	0	0	0	0	0	0	0	0	0	0	0	0	0	0	0	0	0
cg17473712	35.5	0	0	0	0	0	0	0	0	0	0	0	0	0	0	0	0	0	0	0	0	0	0	0	0	0	0	0	0	0	0	0	0	0	0	0	0	0	0	0	0	0	0	0	0	0	0	0	0
cg17499212	0	0	0	0	35.5	0	0	0	0	0	0	0	0	0	0	0	0	0	0	0	0	0	0	0	0	0	0	0	0	0	0	0	0	0	0	0	0	0	0	0	0	0	0	0	0	0	0	0	0
cg17596217	0	0	0	0	0	0	0	0	0	0	0	0	0	0	0	0	0	0	0	0	0	0	0	0	0	0	0	0	0	0	0	0	0	0	0	0	0	0	0	0	0	0	0	0	0	0	0	0	0
cg17632590	0	0	0	0	0	0	0	0	0	0	0	0	0	0	0	0	0	0	0	0	0	0	0	0	0	0	0	0	0	0	35.5	0	0	0	0	0	0	0	0	0	0	0	0	0	0	0	0	0	0
cg17687433	0	0	0	0	0	0	0	0	0	0	0	0	0	0	0	0	0	0	0	0	0	0	0	0	0	0	0	0	0	0	0	0	0	0	0	0	0	0	0	0	0	0	0	0	0	0	0	0	0
cg17751886	0	0	0	0	0	0	0	0	0	0	0	0	0	0	0	0	0	0	0	0	0	0	0	0	0	0	0	0	0	0	0	0	0	0	0	0	0	0	0	0	0	0	0	0	0	0	0	0	0
cg17892917	0	0	0	0	0	0	0	0	0	0	0	0	0	0	0	0	0	0	0	0	0	0	0	0	0	0	0	0	0	0	0	0	0	0	0	0	0	0	0	0	0	0	0	0	0	0	0	0	0
cg17928607	0	0	0	0	0	0	0	0	0	0	0	0	0	0	0	0	0	0	0	0	0	0	0	0	0	0	0	0	0	0	0	0	0	0	0	0	0	0	0	0	0	0	0	0	0	0	0	0	0
cg17949643	0	0	0	0	0	0	0	0	0	0	0	0	0	0	0	0	0	0	0	0	0	0	0	0	0	0	0	0	0	0	0	0	0	0	0	0	0	0	0	0	0	0	0	0	0	0	0	0	0
cg18304951	0	0	0	0	0	0	0	0	0	0	0	0	0	0	0	0	0	0	0	0	0	0	0	0	0	0	0	0	0	0	0	0	0	0	0	0	0	0	0	0	0	0	0	0	0	0	0	0	0
cg18506744	0	0	0	0	0	0	0	0	0	0	0	0	0	0	0	0	0	0	0	0	0	0	0	0	0	0	0	0	0	0	0	0	0	0	0	0	0	0	0	0	0	0	0	0	0	0	0	0	0
cg18684993	0	0	0	0	0	0	0	0	0	0	0	0	0	0	0	0	0	0	0	0	0	0	0	0	0	0	0	0	0	0	0	0	0	0	0	0	0	0	0	0	0	0	0	0	0	0	0	0	0
cg18708013	0	0	0	0	0	0	0	0	0	0	0	0	0	0	0	0	0	0	0	0	0	0	0	0	0	0	0	0	0	0	0	0	0	0	0	0	0	0	0	0	0	0	0	0	0	0	0	0	0
cg18718397	0	0	0	0	0	0	0	0	0	0	0	0	0	0	0	0	0	0	0	0	0	0	0	0	0	0	0	0	0	0	0	0	0	0	0	0	0	0	0	0	0	0	0	0	0	0	0	0	0
cg18840359	0	0	0	0	0	0	0	0	0	0	0	0	0	0	0	0	0	0	0	0	0	0	0	0	0	0	0	0	0	0	0	0	0	0	0	0	0	0	0	0	0	0	0	0	0	0	0	0	0
cg18844038	0	0	0	0	0	0	0	0	0	0	0	0	0	0	0	0	0	0	0	0	0	0	0	0	0	0	0	0	35.5	0	0	0	0	0	0	0	0	0	0	0	0	0	0	0	0	0	0	0	0
cg18984211	0	0	0	0	0	35.5	0	0	0	0	0	0	0	0	0	0	0	0	0	0	0	0	0	0	0	0	0	0	0	0	0	0	0	0	0	0	0	0	0	0	0	0	0	0	0	0	0	0	0
cg18989615	0	0	0	0	0	0	0	0	0	0	0	0	0	0	0	0	0	0	0	0	0	0	0	0	0	0	0	0	0	0	0	0	0	0	0	0	0	0	0	0	0	0	0	0	0	0	0	0	0
cg19093756	0	0	0	0	0	35.5	0	0	0	0	0	0	0	0	0	0	0	0	0	0	0	0	0	0	0	0	0	0	0	0	0	0	0	0	0	0	0	0	0	0	0	0	0	0	0	0	0	0	0
cg19115610	0	0	0	0	0	0	0	0	0	0	0	0	0	0	0	0	0	0	0	0	0	0	0	0	0	0	0	0	0	0	0	0	0	0	0	0	0	0	0	0	0	0	0	0	0	0	0	0	0
cg19123356	0	0	0	0	0	0	0	0	0	0	0	0	0	0	35.5	0	0	0	0	0	0	0	0	0	0	0	0	0	0	0	0	0	0	0	0	0	0	0	0	0	0	0	0	0	0	0	0	0	0
cg19255803	0	0	0	0	0	35.5	0	0	0	0	0	0	0	0	0	0	0	0	0	0	0	0	0	0	0	0	0	0	0	0	0	0	0	0	0	0	0	0	0	0	0	0	0	0	0	0	0	0	0
cg19296486	0	0	0	0	0	0	0	0	0	0	0	0	0	0	0	0	0	0	0	0	0	0	0	0	0	0	0	35.5	0	0	0	0	0	0	0	0	0	0	0	0	0	0	0	0	0	0	0	0	0
cg19467890	0	0	0	0	0	0	0	0	0	0	0	0	0	0	0	0	0	0	0	0	0	0	0	0	0	0	0	0	0	0	0	0	0	0	0	0	0	0	0	0	0	0	0	0	0	0	0	0	0
cg19569864	0	0	0	0	0	0	0	0	0	0	0	0	0	0	0	0	0	0	0	0	0	0	0	0	0	0	0	0	0	0	0	0	0	0	0	0	0	0	0	0	0	0	0	0	0	0	0	0	0
cg19613205	0	0	0	0	0	0	0	0	0	0	0	0	0	0	0	0	0	0	0	0	0	0	0	0	0	0	0	0	0	0	0	0	0	0	0	0	0	0	0	0	0	0	0	0	0	0	0	0	0
cg19820029	0	0	0	0	0	0	0	0	0	0	0	0	0	0	0	0	0	0	0	0	0	0	0	0	0	0	0	0	0	0	0	0	0	0	0	0	0	0	0	0	0	0	0	0	0	0	0	0	0
cg19893067	0	0	0	0	0	0	0	0	0	0	0	0	0	0	0	0	0	0	0	0	0	0	0	0	0	0	0	0	0	0	0	0	0	0	0	0	0	0	0	0	0	0	0	35.5	0	0	0	0	0
cg19902591	0	0	0	0	0	0	0	0	0	0	0	0	0	0	0	0	0	0	0	0	0	0	0	0	0	0	0	0	0	0	0	0	0	0	0	0	0	0	0	0	0	0	0	0	0	0	0	0	0
cg20021436	0	0	0	0	0	35.5	0	0	0	0	0	0	0	0	0	0	0	0	0	0	0	0	0	0	0	0	0	0	0	0	0	0	0	0	0	0	0	0	0	0	0	0	0	0	0	0	0	0	0
cg20032372	0	0	0	0	35.5	0	0	0	0	0	0	0	0	0	0	0	0	0	0	0	0	0	0	0	0	0	0	0	0	0	0	0	0	0	0	0	0	0	0	0	0	0	0	0	0	0	0	0	0
cg20060185	0	0	35.5	0	0	0	0	0	0	0	0	0	0	0	0	0	0	0	0	0	0	0	0	0	0	0	0	0	0	0	0	0	0	0	0	0	0	0	0	0	0	0	0	0	0	0	0	0	0
cg20136855	0	0	0	0	0	0	0	0	0	0	0	0	0	0	0	0	0	0	0	0	0	0	0	0	0	0	0	0	0	0	0	0	0	0	0	0	35.5	0	0	0	0	0	0	0	0	0	0	0	0
cg20280253	0	0	0	0	0	0	0	0	0	0	0	0	0	0	0	0	0	0	0	0	0	0	0	0	0	0	0	0	0	0	0	0	0	0	0	0	0	0	0	0	0	0	0	0	0	0	0	0	0
cg20301780	0	0	0	0	0	0	0	0	0	0	0	0	0	0	0	0	0	0	0	0	0	0	0	0	0	0	0	0	0	0	0	0	0	0	0	0	0	0	0	0	0	0	0	0	0	0	0	0	0
cg20361895	0	0	0	0	0	0	0	0	0	0	0	0	0	0	0	0	0	0	0	0	0	0	0	0	0	0	0	0	0	0	0	0	0	0	0	0	0	0	0	0	0	0	0	0	0	0	0	0	0
cg20386569	0	0	0	0	0	0	0	0	0	0	0	0	0	0	0	0	0	0	0	0	0	0	0	0	0	0	0	0	0	0	0	0	0	0	0	0	0	0	0	0	0	0	0	0	0	0	0	35.5	0
cg20387963	0	0	0	0	0	0	0	0	0	0	0	0	0	0	0	0	0	0	0	0	0	0	0	0	0	0	35.5	0	0	0	0	0	0	0	0	0	0	0	0	0	0	0	0	0	0	0	0	0	0
cg20399965	0	0	0	0	0	0	0	0	0	0	0	0	0	0	0	0	0	0	0	0	0	0	0	0	0	0	0	0	0	0	0	0	0	0	0	0	0	0	0	0	0	0	0	0	0	0	0	0	0
cg20428033	0	0	0	0	0	0	0	0	0	0	0	0	0	0	0	0	0	0	0	0	0	0	0	0	0	35.5	0	0	0	0	0	0	0	0	0	0	0	0	0	0	0	0	0	0	0	0	0	0	0
cg20589262	0	0	0	0	0	0	0	0	0	0	0	0	0	0	0	0	0	0	0	0	0	0	0	0	0	0	0	0	0	0	0	0	0	0	0	0	0	0	0	0	0	0	0	0	0	0	0	0	0
cg20593464	0	0	0	0	0	0	0	0	35.5	0	0	0	0	0	0	0	0	0	0	0	0	0	0	0	0	0	0	0	0	0	0	0	0	0	0	0	0	0	0	0	0	0	0	0	0	0	0	0	0
cg20735242	0	0	0	0	0	0	0	0	0	0	0	0	0	0	0	0	0	0	0	0	0	0	0	0	0	0	0	0	0	0	0	0	0	0	0	0	0	0	0	0	0	0	0	0	0	0	0	0	0
cg20751012	0	0	0	0	0	0	0	0	0	0	0	0	0	0	0	0	0	0	0	0	0	0	0	0	0	0	0	0	0	0	0	0	0	0	0	0	0	0	0	0	0	0	0	0	0	0	0	0	0
cg20868651	0	0	0	0	0	0	0	0	35.5	0	0	0	0	0	0	0	0	0	0	0	0	0	0	0	0	0	0	0	0	0	0	0	0	0	0	0	0	0	0	0	0	0	0	0	0	0	0	0	0
cg21054064	0	0	0	0	0	0	0	0	0	0	0	0	0	0	0	0	0	0	0	0	0	0	0	0	0	0	0	0	0	0	0	0	0	0	0	0	0	35.5	0	0	0	0	0	0	0	0	0	0	0
cg21083018	0	0	0	0	0	0	0	0	0	0	0	0	0	0	0	0	0	0	0	0	0	0	0	0	0	0	0	0	0	0	0	0	0	0	0	0	0	0	0	0	0	0	0	0	0	0	0	0	0
cg21100932	0	0	0	0	0	0	0	0	0	0	0	0	0	0	0	0	0	0	0	0	0	0	0	0	0	0	0	0	0	0	0	0	0	0	0	0	0	0	0	0	0	0	0	0	0	0	0	0	0
cg21169028	0	0	0	0	0	0	0	0	0	0	0	0	0	0	0	0	0	0	0	0	0	0	0	0	0	0	0	0	0	0	0	0	0	0	0	0	0	0	0	0	0	0	0	0	0	0	0	0	0
cg21185355	0	0	0	0	0	0	0	0	0	0	0	0	0	0	0	0	0	0	0	0	0	0	0	0	0	0	0	0	0	0	0	0	0	0	0	0	0	0	0	0	0	0	0	0	0	0	0	0	0
cg21301387	0	0	0	0	0	0	0	0	0	0	0	0	0	0	0	0	0	0	0	0	0	0	0	0	0	0	0	0	0	0	0	0	0	0	0	0	0	0	0	0	0	0	0	0	0	0	0	0	0
cg21486249	0	0	0	0	0	0	0	0	0	0	0	0	35.5	0	0	0	0	0	0	0	0	0	0	0	0	0	0	0	0	0	0	0	0	0	0	0	0	0	0	0	0	0	0	0	0	0	0	0	0
cg21650716	0	0	0	0	0	0	0	0	0	0	0	0	0	0	0	0	0	0	0	0	0	0	0	0	0	0	0	0	0	0	0	0	0	0	0	0	0	0	0	0	0	0	0	0	0	0	0	0	0
cg21729178	0	0	0	0	0	0	0	0	0	0	0	0	0	0	0	0	0	0	0	0	0	0	0	0	0	0	0	0	0	0	0	0	0	0	0	0	0	0	0	0	0	0	0	35.5	0	0	0	0	0
cg21752624	0	0	0	0	0	0	0	0	0	0	0	0	0	0	0	0	0	0	0	0	0	0	0	0	0	0	0	0	0	0	0	0	0	0	0	0	0	0	0	0	0	0	0	0	0	0	0	0	0
cg21768956	0	0	0	0	0	0	0	0	0	0	0	0	0	0	0	0	0	0	0	0	0	0	0	0	0	0	0	0	0	0	0	0	0	0	0	0	0	0	0	0	0	0	0	35.5	0	0	0	0	0
cg21814265	0	0	0	0	0	0	0	0	0	0	0	0	0	0	0	0	0	0	0	0	0	0	0	0	0	0	0	0	0	0	0	0	0	0	0	0	0	0	0	0	0	0	0	0	0	0	0	0	0
cg21872327	0	0	0	0	0	0	0	0	0	0	0	0	0	0	0	0	0	0	0	0	0	0	0	0	0	0	0	0	0	0	0	0	0	0	0	0	0	0	0	0	0	0	0	0	0	0	0	0	0
cg21905026	0	0	0	0	0	0	0	0	35.5	0	0	0	0	0	0	0	0	0	0	0	0	0	0	0	0	0	0	0	0	0	0	0	0	0	0	0	0	0	0	0	0	0	0	0	0	0	0	0	0
cg21910920	0	0	0	0	0	0	0	0	0	0	0	0	0	0	0	0	0	0	0	0	0	0	0	0	0	0	0	0	0	0	0	0	0	0	0	0	0	0	0	0	0	0	0	0	0	0	0	0	0
cg21913582	0	0	0	0	35.5	0	0	0	0	0	0	0	0	0	0	0	0	0	0	0	0	0	0	0	0	0	0	0	0	0	0	0	0	0	0	0	0	0	0	0	0	0	0	0	0	0	0	0	0
cg22062979	0	0	0	0	0	0	0	0	35.5	0	0	0	0	0	0	0	0	0	0	0	0	0	0	0	0	0	0	0	0	0	0	0	0	0	0	0	0	0	0	0	0	0	0	0	0	0	0	0	0
cg22306981	0	0	0	0	0	0	0	0	0	0	0	0	0	0	0	0	0	0	0	0	0	0	0	0	0	0	0	0	0	0	0	0	0	0	0	0	35.5	0	0	0	0	0	0	0	0	0	0	0	0
cg22316269	0	0	0	0	0	0	0	0	0	0	0	0	0	35.5	0	0	0	0	0	0	0	0	0	0	0	0	0	0	0	0	0	0	0	0	0	0	0	0	0	0	0	0	0	0	0	0	0	0	0
cg22347732	0	0	0	0	0	35.5	0	0	0	0	0	0	0	0	0	0	0	0	0	0	0	0	0	0	0	0	0	0	0	0	0	0	0	0	0	0	0	0	0	0	0	0	0	0	0	0	0	0	0
cg22353096	0	0	0	0	0	0	0	0	0	0	0	0	0	0	0	0	0	0	0	0	0	0	0	0	0	0	0	0	0	0	0	0	0	0	0	0	0	0	0	0	0	0	0	0	0	0	0	0	0
cg22411500	0	0	0	0	0	0	0	0	0	0	0	0	0	0	0	0	0	0	0	0	0	0	0	0	0	0	0	0	0	0	0	0	0	0	0	0	0	0	0	0	0	0	0	0	0	0	0	0	0
cg22463035	0	0	0	0	0	0	0	0	0	0	0	0	0	0	0	0	0	0	0	0	0	0	0	0	0	0	0	0	0	0	0	0	0	0	0	0	0	0	0	0	0	0	0	0	0	0	0	0	0
cg22623703	0	0	0	0	0	0	0	0	0	0	0	0	0	0	0	0	0	0	0	0	0	0	0	0	0	0	0	0	0	0	0	0	0	0	0	0	0	0	0	0	0	0	0	0	0	0	0	0	0
cg22630748	0	0	0	0	0	0	0	0	0	0	0	0	0	0	0	0	0	0	0	0	0	0	0	0	0	0	0	0	0	0	0	0	0	0	0	0	0	0	0	0	0	0	0	0	0	0	0	0	0
cg22849148	0	0	0	0	0	0	0	0	0	0	0	0	0	0	0	35.5	0	0	0	0	0	0	0	0	0	0	0	0	0	0	0	0	0	0	0	0	0	0	0	0	0	0	0	0	0	0	0	0	0
cg22864500	0	0	0	0	0	0	0	0	0	0	0	0	0	0	0	0	0	0	0	0	0	0	0	0	0	0	0	0	0	0	0	0	0	0	0	0	0	0	0	0	0	0	0	0	0	0	0	0	0
cg22878975	0	0	0	0	0	0	0	0	0	0	0	0	0	0	0	0	0	0	0	0	0	0	0	0	0	0	0	0	0	0	0	0	0	0	0	0	0	0	0	0	0	0	0	0	0	0	0	0	0
cg22923895	0	0	0	0	0	0	0	0	0	0	0	0	0	0	0	0	0	0	35.5	0	0	0	0	0	0	0	0	0	0	0	0	0	0	0	0	0	0	0	0	0	0	0	0	0	0	0	0	0	0
cg22949732	0	0	0	0	0	35.5	0	0	0	0	0	0	0	0	0	0	0	0	0	0	0	0	0	0	0	0	0	0	0	0	0	0	0	0	0	0	0	0	0	0	0	0	0	0	0	0	0	0	0
cg22996023	0	0	0	0	0	0	0	0	0	0	0	0	0	0	0	0	0	0	0	0	0	0	0	0	0	0	0	0	0	0	0	0	0	0	0	0	0	0	0	0	0	0	0	0	0	0	0	0	0
cg23152641	0	0	0	0	35.5	0	0	0	0	0	0	0	0	0	0	0	0	0	0	0	0	0	0	0	0	0	0	0	0	0	0	0	0	0	0	0	0	0	0	0	0	0	0	0	0	0	0	0	0
cg23186366	0	0	0	0	0	0	0	0	0	0	0	0	0	0	0	0	0	0	0	0	0	0	0	0	0	0	0	0	0	0	0	0	0	0	0	0	0	35.5	0	0	0	0	0	0	0	0	0	0	0
cg23202607	0	0	0	0	0	0	0	0	0	0	0	0	0	0	0	0	0	0	0	0	0	0	0	0	0	0	0	0	0	0	0	0	0	0	0	0	0	0	0	0	0	0	0	0	0	0	0	0	0
cg23293410	0	0	0	0	0	0	0	0	0	0	0	0	0	0	0	0	0	0	0	0	0	0	0	0	0	0	0	0	0	0	0	0	0	0	0	0	0	0	0	35.5	0	0	0	0	0	0	0	0	0
cg23296747	0	0	0	0	0	35.5	0	0	0	0	0	0	0	0	0	0	0	0	0	0	0	0	0	0	0	0	0	0	0	0	0	0	0	0	0	0	0	0	0	0	0	0	0	0	0	0	0	0	0
cg23336452	0	0	0	0	0	0	0	0	0	0	0	0	0	0	0	0	0	0	0	0	0	0	0	0	0	0	0	0	0	0	0	0	0	0	0	0	0	0	0	0	0	0	0	0	0	0	0	0	0
cg23344761	0	0	0	0	0	0	0	0	0	0	0	0	0	0	0	0	0	0	0	0	0	0	0	0	0	0	0	0	0	0	0	0	0	0	0	0	0	0	0	0	0	0	0	0	0	0	0	0	0
cg23513000	0	0	0	0	0	0	0	0	0	0	0	0	0	0	0	0	0	0	0	0	0	0	0	0	0	0	0	0	0	0	0	0	0	0	0	0	0	0	0	0	0	0	0	0	0	0	0	0	35.5
cg23619421	0	0	0	0	0	0	0	0	0	0	0	0	0	0	0	0	0	0	0	0	0	0	0	0	0	0	0	0	0	0	0	0	0	0	0	0	35.5	0	0	0	0	0	0	0	0	0	0	0	0
cg23749162	0	0	35.5	0	0	0	0	0	0	0	0	0	0	0	0	0	0	0	0	0	0	0	0	0	0	0	0	0	0	0	0	0	0	0	0	0	0	0	0	0	0	0	0	0	0	0	0	0	0
cg23763052	0	0	0	0	0	0	0	0	0	0	0	0	0	0	0	0	0	0	0	0	0	0	0	0	0	0	0	0	0	0	0	35.5	0	0	0	0	0	0	0	0	0	0	0	0	0	0	0	0	0
cg23985057	0	0	0	0	0	0	0	0	0	0	0	0	0	0	0	0	0	0	0	0	0	0	0	0	0	0	0	0	0	0	0	0	0	0	0	0	0	0	0	0	0	0	0	0	0	0	0	0	0
cg24137322	0	0	0	0	0	0	0	0	0	0	0	0	35.5	0	0	0	0	0	0	0	0	0	0	0	0	0	0	0	0	0	0	0	0	0	0	0	0	0	0	0	0	0	0	0	0	0	0	0	0
cg24193217	0	0	0	0	0	35.5	0	0	0	0	0	0	0	0	0	0	0	0	0	0	0	0	0	0	0	0	0	0	0	0	0	0	0	0	0	0	0	0	0	0	0	0	0	0	0	0	0	0	0
cg24261825	0	0	0	0	0	0	0	0	0	0	0	0	0	0	0	0	0	0	0	0	0	0	0	0	0	0	0	0	0	0	0	0	0	0	0	0	0	0	0	0	0	0	0	0	0	0	0	0	0
cg24275922	0	35.5	0	0	0	0	0	0	0	0	0	0	0	0	0	0	0	0	0	0	0	0	0	0	0	0	0	0	0	0	0	0	0	0	0	0	0	0	0	0	0	0	0	0	0	0	0	0	0
cg24398923	0	0	0	0	0	0	0	0	0	0	0	0	0	0	0	0	0	0	0	0	0	0	0	0	0	0	0	0	0	0	0	0	0	0	0	0	0	0	0	0	0	0	0	0	35.5	0	0	0	0
cg24428389	0	0	0	0	0	0	0	0	0	0	0	0	0	0	0	0	0	0	0	0	0	0	0	0	0	0	0	0	0	0	35.5	0	0	0	0	0	0	0	0	0	0	0	0	0	0	0	0	0	0
cg24594604	0	0	0	0	0	0	0	0	0	0	0	0	35.5	0	0	0	0	0	0	0	0	0	0	0	0	0	0	0	0	0	0	0	0	0	0	0	0	0	0	0	0	0	0	0	0	0	0	0	0
cg24656529	0	0	0	0	35.5	0	0	0	0	0	0	0	0	0	0	0	0	0	0	0	0	0	0	0	0	0	0	0	0	0	0	0	0	0	0	0	0	0	0	0	0	0	0	0	0	0	0	0	0
cg24675735	0	0	0	0	0	0	0	0	0	0	0	0	0	0	0	0	0	0	0	0	0	0	0	0	0	0	0	0	0	0	0	0	0	0	0	0	0	0	0	0	0	0	0	0	0	0	0	0	0
cg24730705	0	0	0	0	0	0	0	0	0	0	0	0	0	0	0	0	0	0	0	0	0	0	0	0	0	0	0	0	0	0	0	0	0	0	0	0	35.5	0	0	0	0	0	0	0	0	0	0	0	0
cg24834394	0	0	0	0	0	0	0	0	0	0	0	0	0	0	0	0	0	0	0	0	0	0	0	0	0	0	0	0	0	0	0	0	0	0	0	0	0	0	0	0	0	0	0	0	0	0	0	0	0
cg24835046	0	0	0	0	0	35.5	0	0	0	0	0	0	0	0	0	0	0	0	0	0	0	0	0	0	0	0	0	0	0	0	0	0	0	0	0	0	0	0	0	0	0	0	0	0	0	0	0	0	0
cg24970918	0	0	0	0	0	0	0	0	0	0	0	0	0	0	0	0	0	0	0	0	0	0	0	0	0	0	0	35.5	0	0	0	0	0	0	0	0	0	0	0	0	0	0	0	0	0	0	0	0	0
cg24977301	0	0	0	0	0	0	0	0	0	0	0	0	0	0	0	0	0	0	0	0	0	0	0	0	0	35.5	0	0	0	0	0	0	0	0	0	0	0	0	0	0	0	0	0	0	0	0	0	0	0
cg25240561	0	0	0	0	0	0	0	0	0	0	0	0	0	0	0	0	0	0	0	0	0	0	0	0	0	0	0	0	0	0	0	0	0	0	0	0	0	0	0	0	0	0	0	0	0	0	0	0	0
cg25307468	0	0	0	0	0	0	0	0	0	0	0	0	0	0	0	0	0	0	0	0	0	0	0	0	0	0	0	0	0	0	0	0	0	0	0	0	0	0	0	0	0	0	0	0	0	0	0	0	0
cg25314486	0	0	0	0	0	0	0	0	0	0	0	0	0	0	0	0	0	0	0	0	0	0	0	0	0	0	0	0	0	0	0	0	0	0	0	0	0	0	0	0	0	0	0	0	0	0	0	0	0
cg25474312	0	0	0	0	0	0	0	0	0	0	0	0	0	0	0	0	0	0	0	0	0	0	0	0	0	35.5	0	0	0	0	0	0	0	0	0	0	0	0	0	0	0	0	0	0	0	0	0	0	0
cg25581222	0	0	35.5	0	0	0	0	0	0	0	0	0	0	0	0	0	0	0	0	0	0	0	0	0	0	0	0	0	0	0	0	0	0	0	0	0	0	0	0	0	0	0	0	0	0	0	0	0	0
cg25598308	0	0	0	0	0	0	0	0	0	0	0	0	0	0	0	0	0	0	0	0	0	0	0	0	0	0	0	0	0	0	0	0	0	0	0	0	0	0	0	0	0	0	0	0	0	0	0	0	0
cg25651118	0	0	0	0	0	0	0	0	0	0	0	0	0	0	0	0	0	0	0	0	0	0	0	0	0	0	0	0	0	0	0	0	0	0	0	0	0	0	0	0	0	0	0	0	0	0	0	0	0
cg25661049	0	0	0	0	0	0	0	0	0	0	0	0	0	0	0	0	0	0	0	0	0	0	0	0	0	0	0	0	0	0	0	0	0	0	0	0	0	0	0	0	0	0	0	0	0	0	0	0	0
cg25714927	0	0	0	0	0	0	0	0	0	0	0	0	35.5	0	0	0	0	0	0	0	0	0	0	0	0	0	0	0	0	0	0	0	0	0	0	0	0	0	0	0	0	0	0	0	0	0	0	0	0
cg25729257	0	0	0	0	0	0	0	0	0	0	0	0	0	0	0	0	0	0	0	0	0	0	0	0	0	0	0	0	0	0	35.5	0	0	0	0	0	0	0	0	0	0	0	0	0	0	0	0	0	0
cg25777451	0	0	0	0	0	0	0	0	0	0	0	0	0	0	0	0	0	0	0	0	0	0	0	0	0	0	0	0	0	0	0	0	0	0	0	0	0	0	0	0	0	0	0	0	0	0	0	0	0
cg25882544	0	0	0	0	0	0	0	0	0	0	0	0	35.5	0	0	0	0	0	0	0	0	0	0	0	0	0	0	0	0	0	0	0	0	0	0	0	0	0	0	0	0	0	0	0	0	0	0	0	0
cg25979244	0	0	0	0	0	0	0	0	0	0	0	0	0	0	0	0	0	0	0	0	0	0	0	0	0	0	0	0	0	0	0	0	0	0	0	0	0	0	0	0	0	0	0	0	0	0	0	0	0
cg26087171	0	0	0	0	0	0	0	0	0	0	0	0	0	0	0	0	0	0	0	0	0	0	0	0	0	0	0	0	0	0	0	0	0	0	0	0	0	0	0	0	0	0	0	0	0	0	0	0	0
cg26102707	0	0	0	0	0	0	0	0	0	0	0	0	0	0	0	0	0	0	0	0	0	0	0	0	0	0	0	0	0	0	0	0	0	0	0	0	0	0	0	0	0	0	0	0	0	0	0	0	0
cg26129587	0	0	0	0	0	0	0	0	0	0	0	0	0	0	0	0	0	0	0	0	0	0	0	0	0	35.5	0	0	0	0	0	0	0	0	0	0	0	0	0	0	0	0	0	0	0	0	0	0	0
cg26195291	0	0	0	0	0	0	0	0	0	0	0	0	0	0	0	0	0	0	0	0	0	0	0	0	0	0	0	0	0	0	0	0	0	0	0	0	0	0	0	0	0	0	0	0	0	0	0	0	0
cg26240566	0	0	0	0	0	0	0	0	0	0	0	0	0	0	0	0	0	0	0	0	0	0	0	0	0	0	0	0	0	0	0	0	0	0	0	0	0	0	0	0	0	0	0	0	0	0	0	0	0
cg26251680	0	0	0	0	0	0	0	0	0	0	0	0	0	0	35.5	0	0	0	0	0	0	0	0	0	0	0	0	0	0	0	0	0	0	0	0	0	0	0	0	0	0	0	0	0	0	0	0	0	0
cg26438942	0	0	0	0	0	0	0	0	0	0	0	0	0	0	0	0	0	0	0	0	0	0	0	0	0	0	0	0	0	0	0	0	0	0	0	0	0	35.5	0	0	0	0	0	0	0	0	0	0	0
cg26474881	0	0	0	0	0	0	0	0	35.5	0	0	0	0	0	0	0	0	0	0	0	0	0	0	0	0	0	0	0	0	0	0	0	0	0	0	0	0	0	0	0	0	0	0	0	0	0	0	0	0
cg26555777	0	0	0	0	0	0	0	0	0	0	0	0	0	0	0	0	0	0	0	0	0	0	0	0	0	0	0	0	0	0	0	0	0	0	0	0	0	0	0	0	0	0	0	0	0	0	0	0	0
cg26565719	0	0	0	0	0	0	0	0	0	0	0	0	0	0	0	0	0	0	0	0	0	0	0	0	0	0	0	0	0	0	0	0	0	0	0	0	0	0	0	0	0	0	0	0	0	0	0	0	0
cg26594982	0	0	0	0	0	0	0	0	0	0	0	0	0	0	0	0	0	0	0	0	0	0	0	0	0	0	0	0	0	0	0	0	0	0	0	0	0	0	0	0	0	0	0	0	0	0	0	0	0
cg26658747	0	0	0	0	0	0	0	0	0	0	0	0	0	0	0	0	0	0	0	0	0	0	0	0	0	0	0	0	0	0	0	0	0	0	0	0	35.5	0	0	0	0	0	0	0	0	0	0	0	0
cg26665429	0	0	0	0	0	0	0	0	0	0	0	0	0	0	35.5	0	0	0	0	0	0	0	0	0	0	0	0	0	0	0	0	0	0	0	0	0	0	0	0	0	0	0	0	0	0	0	0	0	0
cg26879644	0	0	0	0	0	0	0	0	0	0	0	0	0	0	0	0	0	0	0	0	0	0	0	0	0	0	0	0	0	0	0	0	0	0	0	0	0	0	0	0	0	0	0	0	0	0	0	0	0
cg26971950	0	0	0	0	0	35.5	0	0	0	0	0	0	0	0	0	0	0	0	0	0	0	0	0	0	0	0	0	0	0	0	0	0	0	0	0	0	0	0	0	0	0	0	0	0	0	0	0	0	0
cg27103043	0	0	0	0	0	0	0	0	0	0	0	0	0	0	0	0	0	0	0	0	0	0	0	0	0	0	0	0	0	0	0	0	0	0	0	0	0	0	0	0	0	0	0	0	0	0	0	0	0
cg27112081	0	0	0	0	0	0	0	0	0	0	0	0	0	0	0	0	0	0	0	0	0	0	0	0	0	0	0	0	0	0	0	0	0	0	0	0	0	0	0	0	0	0	0	0	0	0	0	0	0
cg27229520	0	0	0	0	0	0	0	0	0	0	0	0	0	0	0	0	0	0	0	0	0	0	0	0	0	0	0	0	0	0	0	0	0	0	0	0	0	0	0	0	0	0	0	0	0	0	0	0	0
cg27282505	0	0	0	0	0	0	0	0	0	0	0	0	0	0	0	0	0	0	0	0	0	0	0	0	0	0	0	35.5	0	0	0	0	0	0	0	0	0	0	0	0	0	0	0	0	0	0	0	0	0
cg27301655	0	0	0	0	0	0	0	0	0	0	0	0	0	0	0	0	0	0	0	0	0	0	0	0	0	0	0	0	0	0	0	0	0	0	0	0	0	0	0	0	0	0	0	0	0	0	0	0	0
cg27419914	0	0	0	0	0	0	0	0	0	0	0	0	0	0	0	0	0	0	0	0	0	0	0	0	0	0	0	0	0	0	0	0	0	0	0	0	0	0	0	0	0	0	0	0	0	0	0	0	0
cg27429599	0	0	0	0	0	0	0	0	0	0	0	0	0	0	0	0	0	0	0	0	0	0	0	0	0	0	0	0	0	0	0	0	0	0	0	0	0	0	0	0	0	0	0	0	0	0	0	0	0
cg27547269	0	0	0	0	0	0	0	0	0	0	0	0	0	0	0	0	0	0	0	0	0	0	0	0	0	0	0	0	0	0	0	0	0	0	0	0	0	0	0	0	0	0	0	0	0	0	0	0	0
cg27584139	0	0	0	0	0	0	0	0	0	0	0	0	0	0	0	0	0	0	0	0	0	0	0	0	0	0	0	0	0	0	0	0	0	0	0	0	0	0	0	0	0	0	0	0	0	0	0	0	0
cg27639897	0	0	0	0	0	0	0	0	0	0	0	0	0	0	0	0	0	0	0	0	0	0	0	0	0	0	0	0	0	0	0	0	0	0	0	0	0	0	0	0	0	0	0	0	0	0	0	0	0
cg01464464	0	0	0	0	0	0	0	0	0	35	0	0	0	0	0	0	0	0	0	0	0	0	0	0	0	0	0	0	0	0	0	0	0	0	0	0	0	0	0	0	0	0	0	0	0	0	0	0	0
cg02206983	0	0	0	0	0	0	0	0	0	0	0	0	0	0	0	0	0	0	0	0	0	0	0	0	0	0	0	0	0	0	0	0	0	0	35	0	0	0	0	0	0	0	0	0	0	0	0	0	0
cg02243157	0	0	0	0	0	0	0	0	0	35	0	0	0	0	0	0	0	0	0	0	0	0	0	0	0	0	0	0	0	0	0	0	0	0	0	0	0	0	0	0	0	0	0	0	0	0	0	0	0
cg02258482	0	0	0	0	0	0	0	0	0	0	0	0	0	0	0	0	0	0	0	0	0	0	0	0	0	0	0	0	0	0	0	0	0	0	0	0	0	0	0	0	0	0	0	0	0	0	0	0	0
cg03395724	0	0	0	0	0	0	0	0	0	0	0	0	0	0	0	0	0	0	0	35	0	0	0	0	0	0	0	0	0	0	0	0	0	0	0	0	0	0	0	0	0	0	0	0	0	0	0	0	0
cg03568011	0	0	0	0	0	0	0	0	0	0	0	0	0	0	0	0	0	0	0	0	0	0	0	0	0	0	0	0	0	35	0	0	0	0	0	0	0	0	0	0	0	0	0	0	0	0	0	0	0
cg05337387	0	0	0	0	0	0	0	0	0	0	0	0	0	0	0	0	0	0	0	0	0	0	0	0	0	0	0	0	0	0	0	0	0	0	0	0	0	0	0	0	0	0	0	0	0	0	0	0	0
cg05772532	0	0	0	0	0	0	0	0	0	35	0	0	0	0	0	0	0	0	0	0	0	0	0	0	0	0	0	0	0	0	0	0	0	0	0	0	0	0	0	0	0	0	0	0	0	0	0	0	0
cg06014057	0	0	0	0	0	0	0	0	0	35	0	0	0	0	0	0	0	0	0	0	0	0	0	0	0	0	0	0	0	0	0	0	0	0	0	0	0	0	0	0	0	0	0	0	0	0	0	0	0
cg06126411	0	0	0	0	0	0	0	0	0	0	0	0	0	0	0	0	35	0	0	0	0	0	0	0	0	0	0	0	0	0	0	0	0	0	0	0	0	0	0	0	0	0	0	0	0	0	0	0	0
cg06258356	0	0	0	0	0	0	0	0	0	0	0	0	0	0	0	0	0	0	0	0	0	0	0	0	0	0	0	0	0	0	0	0	0	0	0	0	0	0	0	0	0	0	0	0	0	35	0	0	0
cg06386236	0	0	0	0	0	0	0	0	0	0	0	0	0	0	0	0	0	0	0	0	0	0	0	0	35	0	0	0	0	0	0	0	0	0	0	0	0	0	0	0	0	0	0	0	0	0	0	0	0
cg06866712	0	0	0	0	0	0	0	0	0	0	0	0	0	0	0	0	0	0	0	0	0	0	0	0	0	0	0	0	0	0	0	0	0	0	0	0	0	0	0	0	0	0	0	0	0	0	0	0	0
cg06897127	0	0	0	0	0	0	0	0	0	0	0	0	0	0	0	0	0	0	0	0	0	0	0	0	0	0	0	0	0	0	0	0	0	0	35	0	0	0	0	0	0	0	0	0	0	0	0	0	0
cg07407715	0	0	0	0	0	0	0	0	0	0	0	0	0	0	0	0	0	0	0	0	0	0	0	0	0	0	0	0	0	0	0	0	0	0	0	0	0	0	0	0	0	0	0	0	0	0	0	0	0
cg07897132	0	0	0	0	0	0	0	0	0	0	0	0	0	0	0	0	0	0	0	0	0	0	0	0	0	0	0	0	0	0	0	0	0	0	0	0	0	0	0	0	0	0	0	0	0	0	0	0	0
cg08461160	0	0	0	0	0	0	0	0	0	0	0	0	0	0	0	0	0	0	0	0	0	0	0	0	0	0	0	0	0	35	0	0	0	0	0	0	0	0	0	0	0	0	0	0	0	0	0	0	0
cg08667065	0	0	0	0	0	0	0	0	0	0	0	0	0	0	0	0	0	0	0	0	0	0	0	0	0	0	0	0	0	0	0	0	0	0	0	0	0	0	0	0	0	0	0	0	0	0	0	0	0
cg10677144	0	0	0	0	0	0	0	0	0	0	0	0	0	0	0	0	0	0	0	0	0	0	0	0	0	0	0	0	0	0	0	0	0	0	0	0	0	0	0	0	0	0	0	0	0	0	0	0	0
cg11236775	0	0	0	0	0	0	0	0	0	0	0	0	0	0	0	0	0	0	0	0	0	0	0	0	0	0	0	0	0	0	0	0	0	0	0	0	0	0	0	0	0	0	0	0	0	0	0	0	0
cg11714195	0	0	0	0	0	0	0	0	0	35	0	0	0	0	0	0	0	0	0	0	0	0	0	0	0	0	0	0	0	0	0	0	0	0	0	0	0	0	0	0	0	0	0	0	0	0	0	0	0
cg12014181	0	0	0	0	0	0	0	0	0	0	0	0	0	0	0	0	0	0	0	0	0	0	0	0	0	0	0	0	0	0	0	0	0	0	35	0	0	0	0	0	0	0	0	0	0	0	0	0	0
cg12355710	0	0	0	0	0	0	0	0	0	0	0	0	0	0	0	0	0	0	0	0	0	0	0	0	0	0	0	0	0	0	0	0	0	0	0	0	0	0	0	0	0	0	0	0	0	0	0	0	0
cg13760360	0	0	0	0	0	0	0	0	0	0	0	0	0	0	0	0	0	0	0	0	0	0	0	0	0	0	0	0	0	0	0	0	0	0	0	0	0	0	0	0	0	0	35	0	0	0	0	0	0
cg14637685	0	0	0	0	0	0	0	0	0	0	0	0	0	0	0	0	0	0	0	0	0	0	0	0	0	0	0	0	0	0	0	0	0	0	0	0	0	0	0	0	0	0	0	0	0	0	0	0	0
cg15102466	0	0	0	0	0	0	0	0	0	35	0	0	0	0	0	0	0	0	0	0	0	0	0	0	0	0	0	0	0	0	0	0	0	0	0	0	0	0	0	0	0	0	0	0	0	0	0	0	0
cg15474579	0	0	0	0	0	0	0	0	0	0	0	0	0	0	0	0	0	0	0	0	0	0	0	0	0	0	0	0	0	0	0	0	0	0	0	0	0	0	0	0	0	0	35	0	0	0	0	0	0
cg18107888	0	0	0	0	0	0	0	0	0	0	0	0	0	0	0	0	0	0	0	0	0	0	0	0	0	0	0	0	0	0	0	0	0	0	0	0	0	0	0	0	0	0	0	0	0	0	0	0	0
cg18432201	0	0	0	0	0	0	0	0	0	0	0	0	0	0	0	0	0	0	0	0	0	0	0	0	0	0	0	0	0	0	0	0	0	0	0	0	0	0	0	0	0	0	0	0	0	0	0	0	0
cg18794809	0	0	0	0	0	0	0	0	0	0	0	0	0	0	0	0	0	0	0	0	0	0	0	0	0	0	0	0	0	0	0	0	0	0	0	0	0	0	0	0	0	0	35	0	0	0	0	0	0
cg19135712	0	0	0	0	0	0	0	0	0	35	0	0	0	0	0	0	0	0	0	0	0	0	0	0	0	0	0	0	0	0	0	0	0	0	0	0	0	0	0	0	0	0	0	0	0	0	0	0	0
cg20308728	0	0	0	0	0	0	0	0	0	0	0	0	0	0	0	0	35	0	0	0	0	0	0	0	0	0	0	0	0	0	0	0	0	0	0	0	0	0	0	0	0	0	0	0	0	0	0	0	0
cg20540357	0	0	0	0	0	0	0	0	0	0	0	0	0	0	0	0	0	0	0	0	0	0	0	0	0	0	0	0	0	0	0	0	0	0	0	0	0	0	0	0	0	0	0	0	0	0	0	0	0
cg20939190	0	0	0	0	0	0	0	0	0	0	0	0	0	0	0	0	0	0	0	0	0	0	0	0	0	0	0	0	0	0	0	0	0	0	0	0	0	0	0	0	0	0	0	0	0	0	0	0	0
cg21899942	0	0	0	0	0	0	0	0	0	0	0	0	0	0	0	0	0	0	0	0	0	0	0	0	35	0	0	0	0	0	0	0	0	0	0	0	0	0	0	0	0	0	0	0	0	0	0	0	0
cg22232492	0	0	0	0	0	0	0	0	0	0	0	0	0	0	0	0	0	0	0	0	0	0	0	0	0	0	0	0	0	0	0	0	0	0	0	0	0	0	0	0	0	0	35	0	0	0	0	0	0
cg23300129	0	0	0	0	0	0	0	0	0	0	0	0	0	0	0	0	0	0	0	0	0	0	0	0	0	0	0	0	0	0	0	0	0	0	0	0	0	0	0	0	0	0	35	0	0	0	0	0	0
cg26140475	0	0	0	0	0	0	0	0	0	0	0	0	0	0	0	0	0	0	0	0	0	0	0	0	0	0	0	0	0	0	0	0	0	0	35	0	0	0	0	0	0	0	0	0	0	0	0	0	0
cg27590993	0	0	0	0	0	0	0	0	0	0	0	0	0	0	0	0	0	0	0	0	0	0	0	0	0	0	0	0	0	0	0	0	0	0	0	0	0	0	0	0	0	0	0	0	0	0	0	0	0
cg13766043	0	0	0	0	0	0	0	0	0	0	0	0	0	0	0	0	0	0	0	0	0	0	0	0	0	0	0	0	0	0	0	0	0	0	0	0	0	0	0	0	0	34	0	0	0	0	0	0	0
[truncated: 52 more columns]

## Sheet: Comp2_METH_FEATURES
Table S1. List of DNA methylation component 2 features, ranked by contribution to the T2D predictive model based on PLS loading scores, for each train-test split (n=100 iterarions)
Illumina Epic ID	iter1	iter2	iter3	iter4	iter5	iter6	iter7	iter8	iter9	iter10	iter11	iter12	iter13	iter14	iter15	iter16	iter17	iter18	iter19	iter20	iter21	iter22	iter23	iter24	iter25	iter26	iter27	iter28	iter29	iter30	iter31	iter32	iter33	iter34	iter35	iter36	iter37	iter38	iter39	iter40	iter41	iter42	iter43	iter44	iter45	iter46	iter47	iter48	iter49
cg12451325	98	82	86	94	35.5	0	96	92	79	94	74	98	35.5	88	87	96	70	94	80	83	91	99	88	75	77	78	90	79	90	79	92	99	93	97	74	92	0	99	86	74	83	88	78	97	91	88	94	96	99
cg08248985	94	35.5	35.5	90	76	0	84	87	78	92	79	92	0	73	81	95	35	79	75	75	75	92	83	86	89	77	35.5	35.5	99	86	82	81	90	82	81	96	35.5	35.5	81	35.5	86	82	70	100	72	92	35	87	91
cg26445440	87	35.5	95	97	95	0	85	74	77	87	75	0	0	90	0	89	87	92	92	70	93	96	0	97	73	88	85	95	77	96	89	96	86	95	89	79	0	0	82	87	99	80	89	0	88	86	99	82	93
cg12164242	95	0	98	98	0	0	88	84	81	97	88	0	81	86	90	88	88	93	0	91	88	0	87	95	78	0	86	86	89	91	0	90	82	94	97	88	0	0	93	78	0	87	86	0	83	98	97	92	95
cg15630265	89	0	35.5	87	35.5	0	87	73	72	82	35.5	97	0	93	35.5	85	74	84	0	35	80	98	79	89	72	0	76	78	88	85	80	35.5	87	90	90	73	0	93	35.5	94	95	84	84	92	76	87	92	77	94
cg09216797	96	0	78	78	97	0	90	83	85	73	84	84	0	0	99	99	75	72	82	35	85	76	99	0	0	82	96	0	84	70	77	88	97	81	94	93	0	82	92	88	0	71	74	87	87	90	0	91	85
cg13544025	93	0	97	100	0	0	97	89	88	93	0	99	87	84	93	97	92	0	0	89	0	0	85	88	86	0	94	0	0	95	0	87	83	89	98	86	0	0	95	98	0	94	88	93	90	99	98	94	90
cg27179424	97	0	0	99	0	0	100	97	89	95	94	0	72	97	96	93	95	0	0	93	95	97	94	93	96	92	92	0	0	94	0	0	91	98	92	87	0	0	0	92	0	91	99	0	100	0	91	95	97
cg22152677	0	86	77	0	79	0	99	91	87	0	96	0	0	95	92	0	0	85	0	72	90	0	89	76	87	35.5	0	0	95	87	95	94	94	0	93	99	0	0	85	90	0	96	82	99	96	0	0	0	0
cg12084792	0	0	0	96	77	0	0	75	0	0	86	0	0	81	91	91	85	88	0	84	89	95	75	87	82	0	83	91	0	89	0	93	78	86	79	94	0	0	0	35.5	0	90	93	96	0	0	86	0	0
cg03622758	78	0	81	85	0	0	82	35.5	35.5	79	0	90	0	35.5	79	80	35	75	0	35	35.5	79	72	35.5	35	0	73	0	0	82	0	83	81	72	87	35.5	72	95	72	35.5	0	74	71	98	35.5	94	78	86	35.5
cg14228710	0	35.5	85	0	72	0	0	79	35.5	0	35.5	0	78	76	0	0	35	91	72	74	86	0	0	0	80	89	88	35.5	85	88	79	0	84	0	0	80	83	0	84	84	0	0	94	0	0	0	0	0	0
cg13559778	83	0	90	86	0	0	89	35.5	0	75	0	82	0	35.5	78	81	0	86	0	0	0	94	81	35.5	0	0	84	0	0	73	0	84	35.5	84	35	35.5	0	88	35.5	35.5	0	81	75	88	75	82	81	90	96
cg07523470	75	0	0	92	0	0	92	35.5	0	78	80	96	0	100	35.5	74	0	0	0	0	0	90	0	99	0	0	0	0	0	81	0	79	85	92	77	0	0	87	90	91	0	85	0	81	85	0	83	80	98
cg16901379	99	0	0	0	0	0	0	95	82	96	95	100	76	91	0	98	0	97	0	88	0	0	93	0	90	0	95	0	92	0	94	100	0	0	0	97	0	0	0	0	0	93	92	0	92	0	88	93	0
cg08571304	81	0	76	84	0	0	75	35.5	0	84	35.5	81	0	35.5	76	71	0	80	0	0	0	72	35.5	35.5	0	0	35.5	76	72	35	0	75	35.5	71	88	35.5	0	98	35.5	72	75	70	0	84	74	83	35	75	74
cg04684637	82	0	0	91	0	0	83	35.5	86	72	35.5	87	77	83	0	94	0	0	0	0	0	84	86	0	35	0	80	0	0	71	0	35.5	0	0	78	84	0	0	0	76	0	78	0	85	73	0	82	88	0
cg12546646	0	0	0	76	0	0	71	35.5	0	0	0	86	0	0	35.5	76	0	87	0	35	35.5	86	77	35.5	35	0	72	35.5	87	35	0	73	35.5	0	0	85	0	94	35.5	0	0	0	0	94	79	97	0	78	87
cg20836795	91	0	35.5	82	35.5	0	35.5	35.5	0	90	35.5	95	35.5	0	80	86	0	73	0	0	0	87	71	35.5	0	0	35.5	0	0	72	0	80	35.5	85	75	82	0	85	0	35.5	0	86	35	86	35.5	89	70	81	72
cg20189782	71	0	0	77	0	0	93	35.5	0	71	0	94	0	82	0	75	0	0	0	0	0	88	35.5	82	83	0	0	0	86	80	0	76	0	0	0	35.5	0	0	0	35.5	93	69	0	74	71	0	73	73	0
cg27051815	0	0	0	0	93	0	0	0	100	0	99	0	97	0	100	0	97	0	0	94	100	0	98	100	92	0	0	96	0	0	96	0	96	0	0	0	0	0	100	93	100	0	0	0	0	0	0	0	0
cg00970981	85	35.5	35.5	0	0	0	78	35.5	0	80	35.5	91	0	0	0	77	0	35.5	0	35	0	75	35.5	0	35	35.5	35.5	35.5	35.5	35	35.5	78	35.5	35.5	35	35.5	0	35.5	35.5	0	35.5	34	35	82	35.5	70	35	35.5	76
cg12747056	100	0	0	0	0	0	0	93	99	0	85	0	85	0	0	100	91	0	0	95	0	0	100	92	81	0	98	0	0	97	0	0	0	99	99	100	0	0	0	95	0	97	0	0	95	0	0	100	0
cg02988288	35.5	35.5	35.5	35.5	35.5	35.5	35.5	35.5	35.5	35	35.5	35.5	35.5	35.5	35.5	35.5	35	35.5	35.5	35	35.5	35.5	35.5	35.5	35	35.5	35.5	35.5	35.5	35	35.5	35.5	35.5	35.5	35	35.5	35.5	35.5	35.5	35.5	35.5	34	35	35.5	35.5	35	35	35.5	35.5
cg14527110	35.5	35.5	35.5	35.5	35.5	35.5	35.5	35.5	35.5	35	35.5	35.5	35.5	35.5	35.5	35.5	35	35.5	35.5	35	35.5	35.5	35.5	35.5	35	35.5	35.5	35.5	35.5	35	35.5	35.5	35.5	35.5	35	35.5	35.5	35.5	35.5	35.5	35.5	34	35	35.5	35.5	35	35	35.5	35.5
cg02966936	35.5	35.5	35.5	35.5	35.5	35.5	35.5	35.5	35.5	35	35.5	35.5	35.5	35.5	35.5	35.5	35	35.5	35.5	35	35.5	35.5	35.5	35.5	35	35.5	35.5	35.5	35.5	35	35.5	35.5	35.5	35.5	35	35.5	35.5	35.5	35.5	35.5	35.5	34	35	35.5	35.5	35	35	35.5	35.5
cg07175985	35.5	35.5	0	35.5	35.5	35.5	35.5	35.5	35.5	35	35.5	35.5	35.5	35.5	35.5	35.5	35	35.5	35.5	35	35.5	35.5	35.5	35.5	35	35.5	35.5	35.5	35.5	35	35.5	35.5	35.5	35.5	35	35.5	35.5	35.5	35.5	35.5	35.5	34	35	35.5	35.5	35	35	35.5	35.5
cg12220370	35.5	35.5	35.5	35.5	35.5	35.5	35.5	35.5	35.5	35	35.5	35.5	0	35.5	35.5	35.5	35	35.5	35.5	35	35.5	35.5	35.5	35.5	35	35.5	35.5	35.5	35.5	35	35.5	35.5	35.5	35.5	35	35.5	35.5	35.5	35.5	35.5	35.5	34	35	35.5	35.5	35	35	35.5	35.5
cg14490520	35.5	35.5	0	35.5	35.5	35.5	35.5	35.5	35.5	35	35.5	0	35.5	35.5	0	35.5	35	35.5	35.5	35	35.5	35.5	35.5	35.5	35	35.5	35.5	35.5	35.5	35	35.5	35.5	35.5	35.5	35	35.5	35.5	35.5	35.5	35.5	35.5	34	35	35.5	35.5	35	35	35.5	35.5
cg13566279	35.5	35.5	35.5	35.5	35.5	0	35.5	35.5	35.5	35	35.5	35.5	0	35.5	35.5	35.5	35	35.5	35.5	35	35.5	35.5	35.5	35.5	35	35.5	35.5	35.5	35.5	35	35.5	35.5	35.5	35.5	35	35.5	0	35.5	35.5	35.5	35.5	34	35	35.5	35.5	35	35	35.5	35.5
cg06184251	35.5	35.5	0	35.5	35.5	35.5	35.5	35.5	35.5	0	35.5	35.5	35.5	35.5	35.5	35.5	35	35.5	35.5	35	35.5	35.5	35.5	35.5	35	35.5	35.5	35.5	35.5	35	35.5	35.5	35.5	35.5	35	35.5	35.5	35.5	35.5	35.5	35.5	34	0	35.5	35.5	35	35	0	35.5
cg03770217	35.5	35.5	35.5	35.5	35.5	0	35.5	35.5	35.5	0	35.5	35.5	35.5	35.5	35.5	35.5	35	35.5	35.5	35	35.5	35.5	35.5	35.5	35	35.5	35.5	0	35.5	35	35.5	35.5	35.5	35.5	35	35.5	0	35.5	35.5	35.5	35.5	34	0	35.5	35.5	35	35	35.5	35.5
cg07935632	0	0	0	0	0	0	0	72	35.5	35	0	93	0	0	0	0	35	76	0	35	77	93	80	0	35	35.5	87	0	35.5	0	35.5	92	79	0	0	35.5	35.5	75	0	0	0	34	35	79	0	81	0	89	0
cg14679463	0	0	0	0	35.5	0	79	0	35.5	91	35.5	0	35.5	35.5	35.5	0	35	35.5	0	35	35.5	0	35.5	72	35	0	0	35.5	35.5	0	75	71	0	0	83	0	0	0	76	35.5	76	77	0	0	35.5	0	75	0	0
cg09467248	35.5	35.5	35.5	35.5	35.5	0	35.5	35.5	35.5	0	35.5	35.5	35.5	35.5	35.5	35.5	35	0	35.5	35	35.5	35.5	35.5	35.5	35	35.5	35.5	35.5	35.5	35	35.5	35.5	35.5	0	35	35.5	35.5	35.5	35.5	35.5	35.5	34	35	35.5	35.5	35	35	0	35.5
cg13336515	35.5	35.5	35.5	35.5	35.5	35.5	35.5	35.5	35.5	35	35.5	0	35.5	35.5	35.5	35.5	35	35.5	35.5	35	35.5	35.5	35.5	35.5	35	35.5	35.5	0	35.5	35	0	35.5	35.5	35.5	35	35.5	35.5	0	35.5	35.5	35.5	34	35	35.5	35.5	0	35	35.5	0
cg25979005	35.5	35.5	35.5	35.5	35.5	0	35.5	35.5	35.5	35	35.5	35.5	35.5	35.5	35.5	35.5	35	35.5	35.5	35	35.5	35.5	35.5	35.5	35	35.5	35.5	0	35.5	35	0	35.5	35.5	35.5	35	0	0	0	35.5	35.5	35.5	34	35	35.5	35.5	35	35	35.5	35.5
cg13970113	35.5	0	35.5	35.5	35.5	0	35.5	0	35.5	35	0	35.5	0	35.5	35.5	35.5	35	35.5	0	35	35.5	35.5	35.5	35.5	35	0	35.5	35.5	35.5	35	35.5	35.5	35.5	35.5	35	35.5	0	92	35.5	35.5	35.5	34	35	35.5	35.5	72	35	35.5	35.5
cg17826980	35.5	35.5	35.5	35.5	35.5	35.5	35.5	35.5	35.5	0	35.5	0	35.5	0	35.5	35.5	35	35.5	35.5	35	35.5	35.5	35.5	35.5	35	35.5	35.5	35.5	35.5	35	35.5	35.5	35.5	35.5	0	35.5	35.5	0	35.5	35.5	35.5	0	0	35.5	35.5	0	35	0	35.5
cg25934997	35.5	35.5	0	0	0	0	35.5	35.5	35.5	0	35.5	35.5	0	35.5	35.5	35.5	35	35.5	35.5	35	35.5	35.5	35.5	35.5	35	35.5	35.5	35.5	35.5	35	0	35.5	35.5	35.5	0	35.5	0	0	35.5	35.5	35.5	34	35	35.5	35.5	0	35	35.5	35.5
cg02736232	35.5	35.5	35.5	35.5	0	0	35.5	35.5	35.5	0	35.5	0	0	35.5	35.5	35.5	35	0	35.5	35	35.5	35.5	35.5	35.5	35	35.5	35.5	0	35.5	35	35.5	35.5	35.5	35.5	0	35.5	35.5	0	35.5	35.5	35.5	0	35	0	35.5	35	35	35.5	35.5
cg09449232	35.5	35.5	0	35.5	35.5	35.5	35.5	35.5	0	35	35.5	0	35.5	35.5	35.5	35.5	0	35.5	35.5	35	35.5	35.5	35.5	35.5	0	35.5	35.5	35.5	35.5	35	35.5	35.5	35.5	35.5	0	35.5	35.5	35.5	0	35.5	35.5	34	35	35.5	35.5	35	35	0	0
cg11515284	35.5	35.5	35.5	35.5	35.5	35.5	35.5	35.5	35.5	35	35.5	0	35.5	0	0	35.5	0	35.5	35.5	35	35.5	35.5	35.5	35.5	35	35.5	35.5	0	35.5	35	35.5	35.5	35.5	35.5	35	35.5	35.5	35.5	35.5	35.5	0	34	35	35.5	35.5	0	35	35.5	0
cg21165486	35.5	0	35.5	35.5	0	0	35.5	35.5	35.5	35	35.5	35.5	0	35.5	35.5	35.5	35	35.5	35.5	35	35.5	35.5	35.5	35.5	0	0	0	0	35.5	35	35.5	35.5	35.5	35.5	35	35.5	0	35.5	35.5	35.5	35.5	34	35	35.5	35.5	35	35	35.5	35.5
cg04577129	35.5	0	35.5	35.5	35.5	35.5	35.5	35.5	35.5	35	35.5	35.5	0	35.5	0	35.5	35	35.5	35.5	35	35.5	35.5	35.5	35.5	35	0	35.5	0	35.5	35	35.5	35.5	35.5	35.5	35	0	35.5	35.5	35.5	35.5	35.5	34	35	35.5	35.5	35	35	35.5	35.5
cg04255401	0	35.5	0	35.5	35.5	35.5	35.5	35.5	35.5	35	35.5	0	0	35.5	35.5	35.5	35	35.5	35.5	35	35.5	35.5	35.5	35.5	0	35.5	35.5	35.5	0	35	35.5	35.5	35.5	35.5	35	35.5	35.5	35.5	35.5	35.5	0	34	35	35.5	35.5	0	0	0	0
cg17802766	0	35.5	0	0	35.5	0	0	88	35.5	0	35.5	0	35.5	85	0	0	77	0	35.5	71	83	0	35.5	0	35	0	0	35.5	83	0	87	89	77	0	0	71	0	0	0	79	0	0	83	0	89	0	0	0	0
cg21533994	35.5	35.5	35.5	35.5	35.5	35.5	35.5	35.5	35.5	35	35.5	35.5	35.5	0	0	35.5	35	35.5	0	35	0	35.5	35.5	0	35	35.5	0	35.5	35.5	35	35.5	0	35.5	35.5	35	0	35.5	35.5	35.5	0	35.5	34	0	35.5	0	35	35	0	35.5
cg26767974	35.5	0	35.5	35.5	0	0	35.5	35.5	35.5	35	35.5	35.5	0	35.5	35.5	35.5	35	35.5	35.5	0	35.5	35.5	35.5	0	35	0	35.5	35.5	35.5	0	0	35.5	35.5	0	35	0	0	35.5	35.5	35.5	35.5	34	35	35.5	35.5	35	0	35.5	35.5
cg24486540	35.5	35.5	88	0	0	35.5	35.5	35.5	0	35	35.5	35.5	35.5	0	0	35.5	35	35.5	35.5	35	0	83	0	35.5	35	35.5	78	0	0	35	35.5	35.5	0	35.5	0	0	35.5	35.5	0	35.5	0	34	35	35.5	35.5	0	0	35.5	71
cg05627498	35.5	35.5	35.5	35.5	35.5	0	35.5	35.5	35.5	35	35.5	35.5	0	35.5	35.5	35.5	35	35.5	35.5	35	35.5	35.5	35.5	35.5	0	0	35.5	35.5	35.5	35	0	35.5	35.5	35.5	35	35.5	0	35.5	0	35.5	35.5	0	0	0	35.5	35	35	35.5	35.5
cg12303015	0	93	0	0	0	0	0	0	0	0	100	0	95	99	0	0	99	0	0	97	0	0	95	0	99	0	0	0	100	0	0	0	100	0	0	0	0	0	99	0	0	0	0	0	0	0	0	0	0
cg07884022	0	0	0	0	35.5	0	0	35.5	0	0	35.5	83	0	79	0	0	71	0	0	73	81	0	0	79	70	73	0	0	76	0	0	0	72	93	0	0	79	0	0	35.5	0	76	0	0	0	0	0	0	0
cg14534405	35.5	35.5	0	35.5	35.5	35.5	35.5	0	0	0	35.5	35.5	0	35.5	35.5	35.5	35	0	35.5	35	35.5	35.5	35.5	0	35	0	35.5	35.5	35.5	35	35.5	35.5	35.5	0	0	35.5	0	35.5	35.5	35.5	35.5	34	0	35.5	0	35	35	35.5	0
cg10021424	0	0	0	93	0	0	91	71	0	0	0	0	35.5	87	84	78	0	83	0	0	0	0	74	0	0	0	0	0	0	0	0	0	0	0	0	83	0	0	88	0	0	0	0	91	77	0	85	0	0
cg03726357	35.5	35.5	0	35.5	35.5	35.5	35.5	35.5	35.5	0	35.5	0	35.5	35.5	35.5	0	35	35.5	35.5	35	35.5	0	35.5	35.5	35	35.5	35.5	0	35.5	35	35.5	35.5	35.5	0	0	35.5	0	0	35.5	35.5	35.5	34	0	35.5	35.5	0	35	0	0
cg27044597	35.5	0	35.5	35.5	35.5	0	35.5	35.5	35.5	0	35.5	0	35.5	35.5	35.5	35.5	35	35.5	35.5	35	35.5	0	0	35.5	35	35.5	0	35.5	35.5	0	35.5	35.5	35.5	0	35	35.5	0	0	35.5	35.5	35.5	0	35	0	0	0	0	0	0
cg22364465	35.5	0	35.5	35.5	35.5	0	35.5	35.5	35.5	35	0	35.5	0	35.5	35.5	35.5	35	35.5	35.5	0	35.5	35.5	35.5	0	0	0	35.5	35.5	35.5	0	0	35.5	35.5	35.5	0	35.5	0	35.5	35.5	35.5	35.5	34	35	0	35.5	35	35	35.5	35.5
cg03414178	0	0	0	75	0	0	35.5	35.5	0	0	0	35.5	0	0	82	82	0	74	0	0	0	0	35.5	74	0	0	0	35.5	0	35	0	35.5	0	0	0	78	0	0	74	0	0	0	0	76	78	91	35	71	88
cg14388418	77	0	72	35.5	0	0	35.5	0	0	81	0	74	0	0	35.5	35.5	0	0	0	35	35.5	0	0	35.5	0	0	35.5	0	79	35	0	35.5	35.5	35.5	35	35.5	0	35.5	71	0	0	0	35	0	35.5	73	35	35.5	35.5
cg11097902	88	0	0	81	0	0	86	0	0	88	0	0	0	0	0	92	0	0	0	0	0	0	0	83	0	0	0	0	0	0	0	82	35.5	88	91	74	0	0	0	0	0	0	0	89	81	95	84	0	80
cg13090941	35.5	0	35.5	35.5	35.5	35.5	35.5	35.5	35.5	0	35.5	35.5	35.5	35.5	35.5	35.5	0	35.5	35.5	0	0	35.5	0	35.5	35	0	35.5	35.5	35.5	35	35.5	35.5	0	35.5	0	0	35.5	0	35.5	35.5	0	34	0	0	0	0	35	0	35.5
cg13176806	35.5	0	0	35.5	0	0	35.5	35.5	0	35	0	35.5	0	35.5	35.5	35.5	35	35.5	0	35	35.5	35.5	35.5	35.5	0	0	35.5	0	0	0	0	35.5	35.5	35.5	35	35.5	0	35.5	35.5	35.5	0	0	35	35.5	35.5	35	35	35.5	35.5
cg15275625	0	35.5	35.5	35.5	35.5	35.5	35.5	0	35.5	0	35.5	0	35.5	0	35.5	35.5	35	0	35.5	35	35.5	0	0	35.5	35	0	35.5	35.5	35.5	35	35.5	35.5	35.5	0	35	0	35.5	35.5	35.5	35.5	35.5	34	0	0	35.5	35	35	35.5	0
cg25211066	76	0	0	80	0	35.5	0	0	0	35	0	78	0	0	73	79	0	0	35.5	0	0	81	0	35.5	0	0	0	0	0	0	0	0	0	75	80	0	35.5	97	0	77	0	83	73	73	82	0	76	79	73
cg03220447	0	35.5	0	0	35.5	0	0	35.5	35.5	0	35.5	35.5	0	0	35.5	35.5	35	0	35.5	35	0	0	35.5	0	35	0	35.5	35.5	35.5	35	35.5	0	0	0	0	35.5	35.5	0	35.5	0	35.5	34	0	0	35.5	35	35	0	0
cg24741148	0	0	0	0	35.5	0	0	78	0	0	35.5	0	0	0	0	0	90	0	0	0	84	0	35.5	81	71	0	0	0	91	0	83	0	0	0	0	89	0	0	0	0	0	0	0	0	0	0	96	0	0
cg26079959	0	35.5	0	35.5	35.5	35.5	35.5	35.5	35.5	0	35.5	0	35.5	0	35.5	0	35	0	0	35	0	35.5	35.5	0	35	35.5	0	35.5	35.5	35	35.5	35.5	35.5	0	0	0	35.5	35.5	35.5	0	35.5	0	0	35.5	0	35	35	0	0
cg16780879	0	0	0	0	94	0	0	100	0	99	93	0	0	96	0	0	0	100	0	98	0	0	92	0	0	0	97	0	0	0	0	0	0	0	0	0	0	0	0	0	0	95	96	0	0	0	0	98	0
cg11743000	35.5	0	0	35.5	35.5	0	35.5	0	0	35	35.5	0	0	0	35.5	35.5	35	35.5	0	0	35.5	35.5	35.5	0	35	35.5	35.5	35.5	0	35	35.5	35.5	35.5	35.5	0	35.5	0	35.5	0	0	0	34	35	35.5	0	35	0	35.5	0
cg16100671	0	87	0	0	78	0	0	0	91	0	82	0	0	0	0	0	94	0	0	90	0	0	0	94	88	96	0	0	0	0	0	0	0	0	0	0	0	0	98	0	0	0	0	0	0	0	0	0	0
cg19811108	0	0	0	0	0	0	0	85	0	0	0	0	0	0	0	0	35	0	35.5	0	72	0	0	96	0	0	0	74	35.5	0	81	0	73	0	0	0	0	0	35.5	89	91	0	0	0	0	0	93	0	0
cg12918565	0	0	82	0	0	0	0	0	0	86	0	0	35.5	0	0	0	35	0	0	82	78	0	90	85	0	0	89	0	0	0	0	0	0	0	0	91	0	0	0	82	0	0	77	0	0	93	0	0	0
cg22460281	0	0	0	0	35.5	0	81	35.5	0	83	0	0	0	0	0	84	0	77	0	35	35.5	0	35.5	35.5	0	0	0	0	0	35	35.5	85	0	0	35	35.5	0	0	0	0	0	34	76	0	80	0	0	0	0
cg07270865	35.5	35.5	35.5	0	0	0	0	0	35.5	35	0	35.5	0	0	0	35.5	0	0	0	0	35.5	35.5	0	0	0	0	35.5	35.5	35.5	0	0	35.5	0	35.5	0	35.5	0	0	35.5	35.5	35.5	0	35	0	35.5	0	35	35.5	35.5
cg19591417	0	0	0	35.5	0	0	35.5	35.5	35.5	0	35.5	0	0	35.5	35.5	0	0	0	0	35	35.5	35.5	35.5	35.5	35	35.5	0	35.5	35.5	0	0	35.5	35.5	0	0	35.5	35.5	0	35.5	0	0	0	0	35.5	0	0	0	0	0
cg06749277	0	0	35.5	35.5	35.5	0	35.5	35.5	0	35	0	35.5	0	35.5	0	35.5	0	35.5	0	0	0	35.5	0	35.5	0	0	35.5	0	35.5	35	0	0	35.5	35.5	35	0	0	35.5	35.5	0	35.5	0	35	35.5	0	35	35	35.5	35.5
cg20501754	35.5	0	79	71	0	0	35.5	0	0	35	0	35.5	0	0	77	35.5	0	0	0	35	0	35.5	0	35.5	0	0	35.5	0	0	35	0	35.5	35.5	35.5	35	35.5	0	35.5	0	0	0	34	35	72	35.5	79	35	35.5	35.5
cg18149009	0	0	0	0	0	0	0	0	35.5	0	0	0	0	77	0	0	0	35.5	0	0	76	0	0	0	74	0	35.5	35.5	78	0	0	74	35.5	0	0	35.5	0	0	35.5	35.5	0	0	0	83	0	0	0	0	0
cg25941154	0	0	0	0	0	0	0	0	90	0	76	0	0	0	0	0	0	0	0	80	73	0	0	84	79	0	0	71	82	0	0	0	0	0	0	75	0	0	0	0	98	0	0	0	0	0	0	0	0
cg24196354	0	0	0	35.5	0	0	35.5	35.5	0	0	35.5	35.5	0	35.5	0	0	35	0	0	0	35.5	35.5	0	35.5	0	0	35.5	0	35.5	35	35.5	35.5	0	35.5	35	0	0	0	35.5	0	35.5	0	0	0	35.5	35	35	0	35.5
cg25132349	0	0	0	0	0	0	0	35.5	0	0	0	71	0	35.5	0	0	35	35.5	0	0	35.5	0	0	0	35	0	0	35.5	35.5	0	35.5	35.5	0	0	0	0	0	0	0	0	35.5	0	35	0	35.5	0	0	0	0
cg06162591	74	0	35.5	35.5	0	35.5	72	0	0	74	0	0	0	0	0	35.5	0	0	0	0	0	35.5	35.5	0	0	0	35.5	0	0	35	0	35.5	35.5	35.5	0	35.5	0	35.5	0	35.5	0	34	35	78	35.5	35	0	35.5	35.5
cg22436957	84	0	100	95	0	0	94	76	0	0	0	0	0	0	0	83	0	0	0	0	0	100	0	0	0	0	93	0	0	92	0	91	0	0	0	0	0	0	0	0	0	0	0	0	0	0	95	84	100
cg03636383	0	35.5	35.5	0	35.5	35.5	35.5	0	0	0	0	0	35.5	0	0	0	0	0	35.5	0	35.5	0	0	0	35	35.5	0	0	0	35	0	35.5	35.5	35.5	0	35.5	35.5	0	35.5	0	0	34	35	0	0	0	0	0	0
cg24177465	0	0	0	0	0	0	0	0	35.5	0	0	0	35.5	0	0	0	73	0	0	78	0	0	35.5	0	0	0	91	0	0	93	0	0	35.5	0	86	0	0	0	0	0	0	0	0	0	0	0	0	83	0
cg13600947	80	0	93	88	0	0	0	0	0	35	0	0	0	0	0	87	0	0	0	0	0	82	0	0	0	0	35.5	0	0	74	0	0	0	87	0	0	0	89	0	0	0	34	0	0	35.5	0	87	72	82
cg25579393	0	35.5	0	0	0	35.5	0	35.5	0	0	35.5	0	35.5	0	0	0	0	35.5	0	35	0	0	35.5	35.5	35	35.5	35.5	0	0	35	35.5	35.5	35.5	0	0	35.5	35.5	0	35.5	35.5	0	0	0	0	0	0	0	0	0
cg04496782	0	35.5	0	35.5	35.5	35.5	35.5	0	0	0	35.5	35.5	35.5	35.5	0	35.5	0	0	0	0	0	35.5	0	0	35	35.5	0	0	0	0	0	0	0	35.5	35	0	0	35.5	35.5	0	35.5	0	0	35.5	0	35	35	0	0
cg16961961	35.5	35.5	35.5	0	0	35.5	35.5	35.5	35.5	35	0	0	0	0	35.5	35.5	35	35.5	35.5	0	35.5	0	35.5	35.5	0	35.5	0	35.5	0	0	35.5	35.5	0	0	35	0	35.5	0	0	35.5	0	34	0	0	35.5	0	0	0	35.5
cg14970975	0	0	0	0	0	0	0	0	0	0	0	0	0	0	0	90	0	0	0	96	0	0	0	0	0	0	0	0	0	99	0	0	99	100	0	98	0	0	0	0	0	0	97	95	99	0	0	0	0
cg06913966	0	35.5	35.5	0	0	0	35.5	0	0	35	35.5	35.5	0	0	0	0	0	0	35.5	35	35.5	0	0	35.5	0	0	0	35.5	0	0	35.5	0	0	35.5	0	0	35.5	35.5	0	35.5	35.5	34	0	0	35.5	0	0	0	0
cg04934500	35.5	0	35.5	35.5	0	0	35.5	0	35.5	0	0	35.5	0	35.5	0	35.5	0	35.5	0	0	0	35.5	35.5	0	0	0	35.5	0	35.5	0	0	35.5	35.5	35.5	0	35.5	0	35.5	0	0	35.5	0	0	35.5	0	0	35	35.5	35.5
cg24794608	0	0	35.5	0	0	0	35.5	0	35.5	0	0	0	0	35.5	0	0	0	35.5	0	0	0	0	0	0	0	35.5	35.5	0	35.5	35	0	35.5	35.5	35.5	35	35.5	0	35.5	0	0	35.5	0	0	0	35.5	35	0	0	35.5
cg27539060	0	0	35.5	35.5	35.5	0	35.5	0	35.5	0	0	35.5	0	35.5	35.5	0	0	0	0	0	0	35.5	0	35.5	0	0	0	0	0	35	0	35.5	35.5	35.5	35	0	0	0	35.5	0	35.5	0	0	0	35.5	35	35	35.5	35.5
cg21727223	35.5	0	35.5	35.5	0	0	35.5	0	0	35	0	35.5	0	0	0	0	0	0	35.5	0	0	0	0	35.5	35	0	0	35.5	0	0	35.5	0	0	0	0	0	0	35.5	35.5	35.5	35.5	34	0	35.5	0	35	35	0	0
cg09395195	0	0	94	0	0	0	98	0	96	0	0	0	0	0	0	0	0	0	0	0	0	0	0	78	0	0	0	97	75	0	0	0	0	0	0	0	0	0	89	0	0	92	0	0	0	0	0	0	0
cg19484548	0	0	35.5	35.5	35.5	35.5	0	0	0	0	0	0	0	0	35.5	0	0	35.5	35.5	0	35.5	0	0	0	0	35.5	0	35.5	0	0	0	35.5	0	0	35	0	35.5	35.5	35.5	35.5	0	0	35	0	0	0	0	0	35.5
cg17380250	0	0	0	35.5	35.5	35.5	0	35.5	0	0	35.5	0	35.5	0	35.5	0	0	35.5	0	35	0	35.5	0	0	0	0	35.5	35.5	0	35	35.5	35.5	0	0	0	0	0	0	35.5	0	0	0	0	0	35.5	0	0	0	35.5
cg01803362	0	35.5	0	0	35.5	35.5	0	0	35.5	0	35.5	0	0	0	35.5	0	35	0	0	35	0	0	35.5	0	35	35.5	0	35.5	35.5	0	0	0	35.5	0	0	35.5	0	0	35.5	0	35.5	0	0	35.5	0	35	35	0	0
cg10503205	0	0	0	0	0	0	0	0	0	35	35.5	35.5	0	0	0	0	35	35.5	0	0	35.5	0	0	0	35	0	0	0	35.5	35	35.5	0	0	0	35	0	0	0	35.5	35.5	35.5	0	35	35.5	35.5	0	0	0	0
cg15902297	0	0	0	0	0	0	0	94	0	0	81	0	0	0	0	0	0	0	0	99	0	0	0	0	0	0	0	99	0	0	0	0	0	0	0	0	0	0	0	81	0	0	0	0	94	0	0	0	0
cg17510725	0	0	0	0	0	0	0	0	0	0	0	0	0	0	0	0	81	0	84	0	97	0	0	0	76	0	0	0	0	0	93	0	0	0	0	0	0	0	0	0	0	0	0	0	0	0	0	0	0
cg24759263	0	0	73	0	0	0	0	0	0	35	0	0	0	0	0	0	35	0	0	35	35.5	0	0	35.5	35	0	75	0	0	35	0	72	35.5	0	35	0	0	77	0	0	0	0	35	0	0	35	0	0	0
cg16128096	0	0	0	0	0	0	0	0	73	0	0	0	0	0	97	0	0	98	0	79	87	0	0	0	0	0	0	82	35.5	0	0	97	95	0	0	95	0	0	0	0	0	0	0	0	0	0	0	0	0
cg24995673	0	0	0	0	0	0	0	99	0	0	0	0	86	98	0	0	0	0	0	0	0	0	0	98	0	0	0	0	0	0	0	0	0	0	0	0	0	0	96	0	0	0	0	0	0	0	0	0	0
cg07714393	0	35.5	0	35.5	0	0	0	0	35.5	0	35.5	0	0	0	0	35.5	35	0	0	35	0	0	35.5	0	35	0	0	0	35.5	35	0	0	0	35.5	0	35.5	35.5	0	0	0	35.5	0	35	35.5	0	0	0	35.5	0
cg04590745	0	35.5	0	0	0	0	0	0	0	0	0	0	0	0	0	0	35	0	0	0	71	0	0	0	0	0	77	80	0	0	35.5	0	0	0	73	0	80	0	0	0	89	0	0	0	0	0	0	0	0
cg05309328	0	0	0	0	0	0	0	0	0	0	92	0	84	0	0	0	0	0	0	0	99	0	0	0	98	0	0	0	96	0	0	0	92	0	0	0	0	0	94	100	0	0	0	0	0	0	0	0	0
cg23547429	0	0	35.5	0	0	0	0	0	35.5	35	0	35.5	0	35.5	0	35.5	0	35.5	0	0	0	35.5	0	0	0	0	35.5	0	0	0	0	35.5	0	35.5	0	0	0	0	0	0	0	0	0	0	35.5	0	35	35.5	35.5
cg19141316	35.5	0	35.5	35.5	0	0	35.5	0	0	35	0	35.5	0	0	0	35.5	0	0	0	0	0	35.5	0	0	0	0	0	0	35.5	35	0	35.5	0	35.5	0	0	0	35.5	35.5	0	0	0	0	0	0	35	35	0	35.5
cg13399007	0	0	0	0	0	35.5	35.5	35.5	0	35	35.5	35.5	35.5	0	0	0	0	35.5	35.5	0	35.5	0	0	35.5	0	0	0	35.5	0	0	35.5	35.5	0	0	0	0	0	0	0	35.5	0	34	0	0	0	35	0	0	35.5
cg23776302	0	0	0	0	0	35.5	35.5	0	35.5	35	0	0	0	0	0	0	35	0	0	35	35.5	35.5	0	0	0	0	35.5	0	0	35	0	35.5	0	0	0	0	35.5	0	0	35.5	0	34	35	0	0	0	35	0	0
cg03944422	0	0	0	0	0	0	0	81	0	89	0	0	0	0	0	0	0	99	0	0	0	0	97	0	0	0	0	0	0	0	0	0	0	0	0	0	0	0	0	0	0	89	0	0	97	0	0	99	0
cg08943645	0	0	0	0	0	0	0	90	0	0	0	0	0	0	95	0	0	0	0	0	0	0	0	0	0	0	0	94	0	0	0	0	0	0	0	0	0	0	0	83	0	0	98	0	0	0	0	0	0
cg05892092	0	0	0	0	0	0	80	0	0	0	0	88	0	35.5	35.5	35.5	0	35.5	0	0	0	0	35.5	0	0	0	0	0	0	0	0	35.5	0	0	0	35.5	0	0	0	0	0	0	0	35.5	35.5	0	35	0	0
cg27506174	35.5	0	0	73	0	0	35.5	35.5	0	0	0	0	0	35.5	0	35.5	0	0	0	0	0	77	35.5	0	0	0	0	0	0	0	0	0	35.5	76	0	35.5	0	83	0	0	0	34	0	35.5	0	0	0	0	77
cg07360009	0	0	35.5	35.5	0	0	35.5	0	0	35	0	35.5	0	0	0	0	0	35.5	0	0	0	85	0	35.5	0	0	35.5	0	0	76	0	0	0	35.5	0	0	0	71	0	0	0	34	35	35.5	0	35	0	35.5	35.5
cg19314352	0	0	0	35.5	0	0	35.5	35.5	0	35	0	35.5	0	0	0	35.5	0	0	0	35	0	35.5	0	35.5	0	0	0	0	0	35	0	0	0	35.5	35	35.5	35.5	0	0	35.5	0	34	35	35.5	35.5	0	0	0	0
cg05043339	0	0	0	0	71	0	0	0	0	0	35.5	0	0	35.5	0	0	0	89	0	81	0	0	35.5	0	0	0	0	35.5	0	0	91	0	0	0	0	77	0	0	0	0	0	0	0	0	0	0	0	0	0
cg10295469	0	0	0	0	0	0	0	77	0	0	0	0	0	0	0	0	0	0	0	0	35.5	0	0	35.5	0	0	71	81	35.5	0	35.5	86	35.5	0	0	0	0	0	0	0	0	0	35	0	0	0	0	0	0
cg19955105	0	0	0	0	0	0	0	0	74	0	78	0	0	0	0	0	84	0	0	87	0	0	91	0	0	0	0	0	0	0	84	0	0	0	0	0	0	0	0	0	0	0	0	0	0	0	0	0	0
cg20117673	0	0	0	0	0	0	0	0	0	0	0	0	0	80	0	0	0	81	0	0	0	0	0	0	84	0	35.5	0	0	0	0	0	0	0	0	0	0	0	75	0	0	0	0	0	0	0	0	0	0
cg23729005	0	0	35.5	35.5	0	0	0	0	0	35	0	0	0	0	0	0	35	0	35.5	35	35.5	0	0	0	0	0	0	35.5	0	0	35.5	0	0	0	35	0	35.5	35.5	0	0	35.5	34	35	0	0	35	35	0	0
cg07897069	0	0	0	0	0	0	0	0	35.5	0	0	0	0	35.5	0	0	0	35.5	0	0	0	0	0	0	35	0	0	35.5	0	0	0	0	0	0	0	0	0	0	35.5	0	35.5	0	0	0	0	0	0	0	0
cg17151708	0	0	0	79	0	0	0	0	0	0	35.5	35.5	0	92	0	0	0	0	0	0	0	80	0	0	0	0	74	0	0	0	0	0	0	0	0	0	0	0	0	0	0	0	0	35.5	0	77	0	0	0
cg21519785	0	0	0	0	0	0	0	0	35.5	0	35.5	0	0	35.5	0	0	0	0	0	0	0	0	35.5	0	35	0	0	0	81	0	86	0	0	0	0	0	0	0	0	0	81	0	0	0	0	0	0	0	0
cg03517466	35.5	35.5	35.5	0	0	0	0	35.5	0	0	0	0	0	0	0	0	0	0	0	0	35.5	35.5	35.5	35.5	0	0	35.5	0	0	0	0	0	35.5	35.5	0	0	0	0	35.5	35.5	0	0	0	0	35.5	0	0	35.5	35.5
cg27653740	0	0	0	0	0	0	0	0	35.5	0	0	0	0	0	0	0	0	35.5	35.5	35	0	0	0	0	35	0	35.5	35.5	35.5	0	35.5	35.5	0	0	0	0	0	0	35.5	0	35.5	0	0	0	0	71	0	0	0
cg04781238	0	35.5	0	0	0	0	0	0	0	0	35.5	0	35.5	0	0	0	0	0	35.5	0	0	0	0	35.5	0	0	0	0	0	0	0	0	0	0	35	0	0	0	35.5	0	79	34	0	0	0	35	0	0	0
cg21771714	0	0	0	35.5	0	0	35.5	0	0	0	0	35.5	0	0	0	0	0	35.5	0	35	0	35.5	0	0	0	0	35.5	0	0	35	0	0	0	0	35	0	0	35.5	0	0	0	34	0	0	35.5	35	0	0	0
cg10619467	0	0	0	0	73	0	73	0	0	0	0	0	0	0	86	0	0	90	0	0	0	0	0	0	0	0	0	83	0	0	0	0	74	0	0	0	0	0	0	0	0	0	87	0	0	0	0	0	0
cg01170806	0	35.5	0	0	35.5	0	0	35.5	35.5	0	0	0	0	0	0	35.5	0	0	0	0	35.5	0	35.5	0	0	0	0	0	0	35	0	0	35.5	0	0	0	0	0	0	0	0	0	0	0	0	0	0	0	0
cg10410637	0	0	0	0	0	0	0	0	0	0	0	0	0	0	0	0	0	0	87	0	94	0	0	0	95	0	0	0	0	0	0	0	0	0	0	0	92	0	87	0	0	0	0	0	0	0	0	0	0
cg13320890	0	0	0	0	0	0	0	0	0	0	35.5	0	0	0	0	0	0	71	0	35	0	0	35.5	77	0	35.5	35.5	0	0	83	35.5	0	71	0	0	0	0	0	0	0	0	0	0	0	0	0	0	0	0
cg03251111	0	0	0	0	35.5	0	0	0	35.5	0	35.5	0	0	0	0	0	82	0	0	0	0	0	0	0	35	74	0	0	0	0	35.5	0	0	0	0	0	0	0	0	0	0	0	0	0	0	0	0	0	0
cg05486260	0	0	0	0	0	0	0	0	35.5	0	0	35.5	0	35.5	0	35.5	0	0	0	0	35.5	0	0	0	0	0	0	0	0	0	0	35.5	0	35.5	0	35.5	0	0	0	0	0	0	35	0	0	0	0	0	35.5
cg18834544	0	89	0	0	0	0	0	0	0	0	91	0	0	0	0	0	86	0	98	0	0	0	0	0	0	0	0	0	0	0	0	0	0	0	0	0	0	0	0	0	0	0	0	0	0	0	0	0	0
cg06602478	0	0	0	0	0	0	0	0	0	0	0	0	71	0	0	0	0	0	0	85	0	0	0	0	93	0	0	89	97	0	0	0	0	0	0	0	0	0	0	0	96	0	0	0	0	0	0	0	0
cg24396686	0	0	0	0	0	0	0	0	0	0	0	0	0	0	0	0	0	0	0	77	82	0	0	0	0	0	0	0	0	0	0	0	0	0	0	0	86	0	0	0	0	0	85	0	0	0	0	0	0
cg21180953	0	0	0	0	0	0	0	0	0	0	0	0	0	0	0	0	0	0	0	0	0	0	0	0	0	0	35.5	0	71	0	0	0	0	0	0	0	0	0	0	0	0	0	0	80	0	85	0	0	0
cg01130611	0	0	0	0	0	0	0	80	0	0	0	0	0	0	0	0	0	0	0	0	0	0	0	0	0	0	0	88	0	0	0	0	0	0	0	0	0	0	0	0	0	0	0	0	0	0	0	0	0
cg24835948	0	0	0	0	0	0	0	0	0	0	0	0	0	0	0	0	0	0	78	86	0	0	0	0	75	0	0	0	0	0	71	0	0	0	0	0	0	0	0	35.5	0	0	0	0	84	0	0	0	0
cg06846186	0	0	0	0	0	0	0	0	35.5	0	0	0	0	35.5	74	0	0	0	0	0	0	0	0	0	35	0	0	0	0	0	0	0	0	0	71	0	0	0	0	0	0	0	0	0	0	0	0	0	0
cg15075221	0	92	0	0	0	0	0	0	0	0	89	0	0	0	0	0	0	0	96	0	0	0	0	0	97	0	0	0	0	0	100	0	0	0	0	0	0	0	0	0	0	0	0	0	0	0	0	0	0
cg19502709	0	73	0	0	90	0	0	0	0	0	0	0	0	0	0	0	0	0	0	0	0	0	0	0	0	100	0	0	0	0	0	0	0	0	0	0	0	0	0	0	0	0	0	0	0	0	0	0	0
cg05816898	0	0	80	0	0	0	76	0	0	0	0	89	0	0	0	0	0	0	0	0	0	0	0	0	0	0	0	0	0	0	0	0	0	74	0	0	0	0	0	0	0	0	0	0	0	0	35	0	75
cg08633239	0	0	0	0	0	0	0	0	0	0	0	0	0	0	71	0	0	0	0	0	0	0	35.5	35.5	0	0	0	35.5	0	0	0	0	0	0	0	0	0	0	35.5	0	0	0	0	0	0	80	74	0	0
cg27377863	35.5	0	35.5	35.5	0	0	0	0	0	0	0	35.5	0	0	0	0	0	0	0	35	0	0	0	0	0	35.5	35.5	0	35.5	35	0	0	0	35.5	35	0	0	35.5	0	0	0	0	35	0	0	35	0	35.5	0
cg09762493	0	0	35.5	35.5	0	0	0	0	0	35	0	0	0	0	0	35.5	0	0	0	0	0	74	0	0	0	0	35.5	0	0	0	0	0	0	79	0	0	0	0	0	0	0	0	35	35.5	0	35	0	35.5	0
cg19741688	35.5	0	0	0	0	0	0	0	0	0	0	0	0	35.5	35.5	0	0	0	0	0	35.5	35.5	35.5	0	0	0	35.5	0	0	0	0	0	35.5	0	0	35.5	0	0	0	0	0	0	0	35.5	35.5	0	0	35.5	0
cg04618788	0	0	35.5	0	0	0	0	0	0	0	0	0	0	0	35.5	0	0	0	0	0	35.5	0	0	0	0	0	0	0	0	0	0	35.5	0	78	0	0	0	0	0	0	0	0	35	0	0	0	0	0	79
cg08278773	0	0	0	0	0	0	0	0	0	77	0	85	0	0	0	0	0	0	0	35	0	0	0	0	0	0	0	0	0	0	0	0	0	0	85	0	0	84	0	0	0	75	0	0	0	0	0	0	0
cg20477005	0	0	0	0	0	0	0	0	95	0	0	0	0	0	0	0	0	0	99	0	0	0	0	0	0	0	0	0	98	0	0	0	0	0	0	0	0	0	0	0	0	0	0	0	0	0	0	0	0
cg18402325	0	35.5	0	0	35.5	0	35.5	0	35.5	0	35.5	0	0	0	0	0	0	0	0	0	0	0	0	0	35	0	0	35.5	35.5	0	0	0	0	0	0	0	35.5	0	0	0	35.5	0	0	0	0	0	0	0	0
cg11531491	35.5	0	71	0	0	0	0	0	0	0	0	0	0	0	0	0	0	0	35.5	0	35.5	0	0	35.5	35	35.5	0	0	0	0	0	0	0	35.5	0	0	0	0	35.5	0	0	0	0	0	0	0	0	0	35.5
cg10813010	0	0	0	35.5	0	0	0	0	0	0	0	35.5	0	0	0	35.5	0	0	0	0	0	0	0	80	0	0	0	0	0	0	0	0	0	0	35	0	0	0	0	35.5	35.5	0	0	0	0	35	35	0	0
cg11743336	0	35.5	0	0	0	35.5	0	0	0	0	0	0	0	0	0	0	0	0	0	0	0	35.5	0	0	35	35.5	0	0	0	35	35.5	0	0	0	0	0	35.5	0	0	0	0	0	0	0	0	0	0	0	0
cg05871907	0	0	0	0	0	0	35.5	35.5	0	0	0	0	0	35.5	0	0	0	0	0	0	0	0	0	0	0	0	0	0	35.5	0	0	0	0	0	35	35.5	0	0	0	0	35.5	0	0	0	35.5	0	35	0	0
cg15126957	35.5	0	35.5	35.5	0	0	0	0	0	35	0	35.5	0	0	0	0	0	0	0	0	0	0	0	35.5	0	0	0	0	0	0	0	0	0	0	35	0	0	35.5	0	35.5	0	0	0	0	35.5	35	35	0	0
cg01845476	35.5	0	0	0	0	80	74	0	0	0	0	0	0	0	0	0	0	35.5	35.5	0	0	0	0	0	0	35.5	0	0	0	0	0	0	76	0	0	0	0	81	0	0	0	34	0	0	0	0	0	0	0
cg06906462	0	0	0	0	0	0	0	0	0	0	0	0	0	72	0	0	0	0	0	0	0	0	0	0	0	0	0	0	0	0	0	95	0	0	0	0	0	0	0	0	0	0	0	90	0	0	90	35.5	81
cg25940689	0	0	0	0	0	0	0	0	0	0	0	0	0	94	0	0	0	0	0	0	0	0	0	0	0	0	0	0	0	0	0	0	0	0	0	0	0	0	0	99	0	0	0	0	0	0	0	97	0
cg26676534	35.5	0	0	0	0	0	0	0	0	0	0	0	0	0	0	0	0	0	0	0	0	0	0	0	0	0	35.5	0	0	0	0	0	0	35.5	0	0	0	0	0	0	0	0	35	35.5	35.5	0	0	35.5	35.5
cg02986590	0	0	0	0	0	0	0	0	0	0	35.5	0	0	0	0	0	35	0	0	0	0	0	0	71	0	0	0	0	0	0	35.5	0	0	0	35	0	0	0	0	0	78	0	0	0	0	0	79	0	0
cg09452614	0	35.5	35.5	0	0	0	0	0	0	35	0	0	0	0	0	0	0	0	0	0	0	0	0	0	0	0	0	0	0	0	0	0	0	0	35	0	0	0	0	0	0	34	35	0	0	0	0	0	0
cg09028088	0	0	0	0	35.5	0	0	0	0	0	0	0	0	0	0	0	0	35.5	0	0	74	0	0	0	0	35.5	0	0	0	0	35.5	0	0	0	0	0	0	0	0	0	0	0	0	0	0	0	0	0	0
cg18126613	0	95	0	0	0	95	0	0	0	0	0	0	0	0	0	0	0	0	0	0	0	0	0	0	0	0	0	0	0	0	0	0	0	0	0	0	0	0	0	0	0	0	0	0	0	0	0	0	0
cg14614617	0	0	0	0	0	0	0	0	0	0	35.5	0	0	0	0	0	0	0	0	0	92	0	0	0	0	0	0	0	0	0	0	77	0	0	0	0	0	0	35.5	0	0	0	0	0	0	0	0	0	0
cg04321126	0	0	0	0	0	0	0	0	0	0	0	0	0	0	0	0	0	0	91	0	0	0	0	0	0	79	0	0	0	0	0	0	0	0	0	0	97	0	0	0	0	0	0	0	0	0	0	0	0
cg19959921	0	0	0	0	0	0	35.5	35.5	0	0	0	0	35.5	0	0	0	0	0	0	0	0	0	0	0	0	0	0	35.5	0	0	0	0	0	0	35	0	0	0	35.5	35.5	0	0	0	0	35.5	0	0	0	0
cg20912370	0	0	87	0	0	0	0	0	0	0	0	0	0	0	0	0	0	0	0	0	0	0	0	73	0	0	0	0	0	0	0	0	0	0	0	0	0	86	0	85	84	0	0	0	0	35	0	0	0
cg03740455	0	0	0	35.5	0	0	0	0	35.5	0	0	0	0	0	35.5	0	0	0	0	35	0	0	35.5	0	0	0	0	0	0	0	0	0	35.5	0	0	35.5	0	0	0	0	0	0	0	35.5	0	0	0	35.5	0
cg14260632	0	0	0	0	0	0	0	0	0	35	0	0	35.5	0	0	0	35	0	35.5	0	0	35.5	0	0	0	0	0	0	0	35	0	35.5	0	0	0	0	0	35.5	0	0	0	0	0	35.5	35.5	0	0	35.5	0
cg23500656	0	0	0	0	0	0	0	98	0	0	0	0	92	0	0	0	0	0	0	0	0	0	84	0	0	0	0	0	0	0	0	0	0	0	0	0	0	0	0	0	0	0	0	0	93	0	0	0	0
cg22747962	0	79	0	0	0	97	0	0	0	0	0	0	0	0	0	0	0	0	0	0	0	0	0	0	0	99	0	0	0	0	0	0	0	0	0	0	100	0	0	0	0	0	0	0	0	0	0	0	0
cg08652605	0	0	0	0	0	0	0	0	35.5	0	0	0	0	0	0	35.5	0	0	0	0	0	0	0	35.5	0	0	0	0	0	0	0	0	0	0	0	0	0	0	0	0	0	0	0	0	35.5	0	0	35.5	35.5
cg16775824	35.5	0	35.5	0	0	0	0	35.5	0	0	0	0	0	0	0	35.5	0	35.5	0	0	0	35.5	0	0	0	0	0	0	0	0	0	35.5	35.5	0	0	0	0	0	0	35.5	0	0	0	0	35.5	0	0	0	0
cg26165286	0	35.5	0	0	0	0	0	0	35.5	0	35.5	0	0	0	0	0	0	0	0	35	0	0	0	0	35	0	0	35.5	35.5	0	0	0	0	0	0	0	0	0	0	0	35.5	0	0	0	0	0	0	0	0
cg04715245	35.5	0	35.5	0	0	0	0	0	0	0	0	0	0	0	0	35.5	0	35.5	0	0	0	35.5	35.5	0	0	0	0	0	0	0	0	35.5	35.5	35.5	0	0	0	0	0	35.5	0	0	0	0	35.5	0	0	0	0
cg20667479	0	0	0	0	0	0	77	0	0	0	0	0	0	71	35.5	0	0	35.5	0	0	0	0	0	0	0	0	0	35.5	0	0	0	35.5	0	0	0	0	0	0	0	0	77	0	0	0	0	0	0	0	0
cg18940274	0	0	0	72	0	0	0	0	0	0	0	0	35.5	0	0	0	0	0	0	0	0	0	0	35.5	0	0	0	0	0	0	0	0	0	0	72	0	0	91	0	75	35.5	0	0	0	0	35	0	0	0
cg08959423	0	0	0	0	0	0	0	0	0	0	0	0	0	0	0	0	0	35.5	0	0	0	0	0	0	0	0	0	0	0	0	0	0	0	0	0	76	0	0	0	0	0	0	0	0	0	0	0	0	0
cg11511842	0	97	0	0	0	100	0	0	0	0	0	0	0	0	0	0	0	0	100	0	0	0	0	0	0	0	0	0	0	0	0	0	0	0	0	0	0	0	0	0	0	0	0	0	0	0	0	0	0
cg02250442	0	0	0	83	0	0	0	0	35.5	0	0	0	0	0	89	0	0	0	0	35	0	0	78	0	0	0	0	0	0	0	0	0	0	0	35	0	0	0	0	0	0	0	0	0	0	0	0	0	0
cg06006405	35.5	0	0	35.5	0	0	0	0	0	0	0	80	0	0	35.5	72	0	0	0	0	0	0	0	0	0	0	0	0	0	0	0	0	0	0	0	0	0	0	0	0	0	0	0	0	0	0	0	0	35.5
cg07022289	0	0	0	0	0	0	0	96	0	0	72	0	75	0	0	0	0	0	0	0	0	0	0	0	85	0	0	0	0	0	0	0	0	0	0	0	0	0	91	0	0	0	0	0	0	0	0	0	0
cg18574499	0	0	0	0	0	0	0	0	0	0	0	0	100	0	0	0	0	0	0	0	96	0	0	0	0	0	0	0	94	0	97	0	0	0	0	0	0	0	0	0	0	0	0	0	0	0	0	0	0
cg11951143	0	0	0	0	0	0	0	35.5	0	0	0	0	0	0	0	35.5	0	0	0	0	0	35.5	0	0	0	0	0	0	0	0	0	0	0	35.5	0	0	0	96	0	0	0	0	0	35.5	0	0	35	35.5	35.5
cg02970258	0	35.5	0	0	0	0	0	0	0	0	0	0	35.5	0	0	0	0	0	0	0	35.5	0	0	0	35	0	0	0	0	35	0	0	0	0	0	0	0	0	0	0	0	0	0	0	0	0	0	0	0
cg06863289	0	35.5	0	0	0	0	0	35.5	0	0	35.5	0	35.5	0	0	0	0	0	0	0	0	0	0	0	35	0	0	0	35.5	0	0	0	0	0	0	0	0	0	0	0	0	0	0	0	35.5	0	0	0	0
cg19888601	0	0	0	0	35.5	35.5	0	0	0	0	0	0	0	0	0	0	0	0	35.5	35	35.5	0	0	35.5	0	0	0	0	0	0	0	0	0	0	35	0	0	0	0	0	0	0	0	0	0	35	0	0	0
cg01871427	35.5	0	0	0	35.5	0	0	0	0	0	0	35.5	0	0	35.5	0	0	0	0	0	0	0	0	35.5	0	0	0	0	0	0	0	0	0	0	35	0	0	0	0	0	35.5	0	0	0	0	35	35	0	0
cg26310719	0	0	0	0	0	0	0	0	92	0	0	0	0	0	0	0	89	0	0	0	0	0	96	0	0	0	0	0	93	0	0	0	0	0	0	0	0	0	0	0	0	0	0	0	0	0	0	0	0
cg13182480	0	0	0	0	83	0	0	0	0	0	0	0	0	0	0	0	0	0	0	0	0	0	0	0	0	0	0	0	0	0	0	0	0	0	0	0	0	0	0	0	0	0	0	0	0	0	0	0	0
cg22851257	0	0	0	0	0	0	0	0	0	0	0	0	0	0	0	0	0	0	0	0	0	0	0	0	0	0	79	85	0	0	0	0	35.5	0	0	0	0	0	0	86	87	0	0	0	0	0	0	0	0
cg00352872	0	0	0	0	0	0	0	0	0	0	0	0	0	0	0	0	0	95	0	0	0	0	73	0	0	0	0	0	0	98	0	0	0	0	0	0	0	0	0	0	0	0	0	0	98	0	0	0	0
cg08933284	0	0	0	0	0	0	0	0	0	0	0	0	0	0	0	0	0	0	0	0	0	0	0	0	0	0	0	0	0	0	0	0	0	0	0	35.5	0	0	0	0	0	0	0	0	0	0	0	0	0
cg13011747	0	0	0	0	0	0	0	0	0	0	0	0	0	0	0	0	35	0	0	35	35.5	0	0	35.5	0	0	0	0	35.5	0	0	0	35.5	0	0	0	0	0	0	0	0	0	0	0	0	0	0	0	0
cg01970941	0	35.5	0	35.5	0	0	0	0	0	0	0	0	0	0	0	35.5	0	35.5	0	0	0	35.5	0	0	0	35.5	35.5	0	0	0	0	0	0	0	0	0	0	0	0	0	35.5	0	0	35.5	0	0	0	35.5	0
cg00598018	0	0	0	35.5	0	0	0	0	0	0	0	35.5	35.5	0	0	35.5	0	0	0	0	0	35.5	0	35.5	0	0	0	0	0	0	0	0	0	0	0	0	0	0	0	0	0	0	0	35.5	0	35	35	35.5	0
cg02884197	0	0	0	0	0	0	0	0	0	0	0	0	0	0	0	0	0	0	0	0	0	0	0	0	0	0	0	0	0	35	0	0	0	0	0	0	0	80	0	0	35.5	0	0	0	0	78	72	0	0
cg12104884	0	0	0	0	0	0	35.5	0	35.5	0	0	0	0	0	0	0	35	0	0	0	35.5	0	0	0	0	0	0	0	35.5	0	0	0	0	0	0	35.5	0	0	0	0	0	0	0	0	0	0	0	0	0
cg19904014	0	0	74	74	0	0	0	0	0	0	0	0	0	0	0	0	0	0	0	0	0	73	0	0	0	0	0	0	0	84	0	0	0	0	0	0	0	35.5	0	0	0	0	0	0	0	0	0	0	35.5
cg18761976	0	0	0	0	0	0	0	0	0	35	0	0	0	0	35.5	0	0	0	0	0	35.5	0	0	35.5	0	0	0	0	0	35	0	0	0	0	35	0	35.5	0	35.5	0	0	0	35	0	0	35	0	0	0
cg14159660	0	0	0	0	0	0	0	0	0	0	0	0	0	0	0	0	0	0	0	0	0	0	0	0	0	0	0	0	0	0	0	0	0	0	0	0	0	0	0	0	0	0	81	71	35.5	0	0	76	0
cg17059136	0	0	0	0	0	0	0	0	0	0	0	0	0	0	0	0	79	0	0	0	0	0	0	0	35	0	0	0	35.5	0	0	0	80	0	0	0	0	0	73	0	0	0	0	0	0	0	0	0	0
cg06889272	0	0	92	0	0	0	0	0	0	85	0	0	74	0	0	0	0	0	0	0	0	0	0	0	0	0	0	0	0	0	0	0	0	0	0	0	0	0	0	0	0	0	0	0	0	0	80	0	0
cg09472569	0	35.5	0	0	35.5	0	0	0	0	0	71	0	0	0	0	0	0	0	88	0	0	0	0	0	91	0	0	0	0	0	0	0	0	0	0	0	0	0	0	0	0	0	0	0	0	0	0	0	0
cg08447373	35.5	0	0	0	0	35.5	0	0	0	35	0	0	35.5	0	0	0	35	0	0	0	0	0	0	0	0	0	0	0	0	0	35.5	0	0	0	0	0	0	0	0	0	0	0	80	0	0	0	0	0	0
cg08095361	0	0	0	0	87	0	0	0	0	0	0	0	0	0	0	0	83	0	0	0	0	0	0	0	0	0	0	0	0	0	0	0	0	0	0	0	0	0	0	0	0	0	0	0	0	0	0	0	0
cg05916264	0	0	0	0	0	0	0	86	0	0	0	0	0	0	0	0	0	0	0	76	0	0	76	0	0	0	82	0	0	0	0	0	89	0	0	0	0	0	0	0	0	0	0	0	0	0	0	0	0
cg24969141	0	0	0	0	35.5	35.5	0	0	0	0	0	0	35.5	0	0	0	0	35.5	0	0	0	0	0	0	0	35.5	0	0	0	0	0	0	0	0	0	0	0	0	0	35.5	0	0	0	0	0	0	0	0	0
cg06769820	0	0	35.5	0	35.5	35.5	0	0	0	0	0	0	0	0	0	0	0	35.5	35.5	0	0	0	35.5	0	0	0	0	35.5	0	0	35.5	0	0	0	0	0	0	35.5	0	0	0	0	0	0	0	0	0	0	0
cg21919834	35.5	0	0	0	0	0	35.5	0	0	0	0	0	0	0	0	0	0	0	0	0	0	0	0	0	0	0	0	0	0	0	0	0	0	0	0	35.5	0	0	0	0	0	0	0	0	0	35	35	0	0
cg26363104	0	0	0	0	0	0	0	0	0	0	0	35.5	0	35.5	0	35.5	0	0	0	0	0	35.5	0	0	0	0	0	0	0	0	0	0	0	0	0	0	0	0	0	0	0	0	0	0	0	0	0	35.5	35.5
cg17121449	0	0	0	0	0	86	0	0	0	0	0	0	0	0	0	0	35	0	35.5	0	0	0	0	0	0	35.5	0	0	0	0	73	0	0	0	0	0	35.5	0	0	0	0	0	0	0	0	0	0	0	0
cg26699655	0	0	0	0	0	0	0	0	0	0	0	0	0	0	98	0	0	0	0	0	0	0	0	0	0	0	0	0	0	0	0	0	0	0	0	0	0	0	0	0	0	0	0	0	0	0	0	0	0
cg14227785	0	71	0	0	0	0	0	0	0	0	0	0	0	0	0	0	0	0	0	0	0	0	0	0	0	95	0	0	0	0	0	0	0	0	0	0	85	0	0	0	0	0	0	0	0	0	0	0	0
cg22731432	0	81	0	89	0	0	0	0	0	0	35.5	0	0	78	0	0	0	0	0	0	0	0	0	0	0	0	0	0	0	0	0	0	0	0	0	0	0	0	0	97	90	0	0	0	0	0	0	0	0
cg01915433	35.5	0	0	0	0	0	0	0	0	0	0	0	0	0	0	0	0	0	0	0	0	35.5	0	0	0	0	0	0	0	0	0	0	0	35.5	0	0	0	0	0	0	0	0	0	0	0	35	71	0	0
cg02096368	90	0	0	0	0	0	0	0	0	0	0	0	0	0	0	0	0	0	0	0	0	0	82	0	0	0	0	0	0	0	0	98	0	0	0	0	0	0	0	0	0	0	0	0	0	0	0	0	0
cg08342966	0	0	89	0	74	0	0	0	0	0	0	0	0	0	0	0	0	0	0	0	0	0	0	0	0	0	0	0	0	0	0	0	0	0	0	0	0	0	0	0	0	0	0	0	0	0	0	0	0
cg24987622	0	0	0	0	0	91	0	0	0	0	0	0	0	0	0	0	0	0	0	0	0	0	0	0	0	0	0	0	0	0	0	0	0	0	0	0	94	0	0	0	0	0	0	0	0	0	0	0	0
cg25049733	0	0	35.5	0	0	0	0	0	0	0	0	0	0	0	0	0	0	35.5	0	0	0	0	0	0	0	35.5	0	0	0	0	0	0	0	0	0	0	35.5	0	0	0	0	0	0	0	0	0	0	0	35.5
cg13469034	0	0	0	35.5	0	0	0	0	0	0	0	0	0	0	0	0	0	35.5	0	0	0	0	0	0	0	0	0	0	0	0	0	0	0	35.5	0	35.5	0	35.5	0	0	0	0	0	35.5	0	35	0	0	35.5
cg20438404	0	0	35.5	0	0	0	0	0	0	0	0	35.5	0	0	35.5	0	0	0	0	0	0	0	0	35.5	0	0	0	0	0	0	0	0	0	0	0	0	0	0	35.5	0	0	0	0	0	0	35	0	0	35.5
cg08750473	0	0	35.5	0	0	0	0	0	0	0	0	0	0	0	0	0	0	0	0	0	0	0	0	0	0	0	0	0	0	35	35.5	0	0	0	35	0	0	0	0	35.5	35.5	0	0	0	35.5	0	0	0	0
cg03999848	0	0	0	0	0	35.5	0	0	0	0	0	0	35.5	0	0	0	35	0	35.5	0	0	0	35.5	0	0	0	0	0	0	0	35.5	0	0	0	0	0	0	0	0	0	0	34	0	0	0	0	0	0	0
cg07197130	79	0	0	0	0	0	0	0	0	70	0	0	0	0	0	0	0	0	0	0	0	0	0	0	0	0	0	0	0	0	0	0	0	0	0	81	0	0	0	0	0	0	0	0	0	0	0	0	0
cg21539939	0	0	0	0	0	0	0	0	0	0	0	0	0	0	0	0	0	0	0	0	0	0	0	91	0	0	0	0	0	0	0	0	0	0	0	0	0	0	0	71	0	0	0	0	0	0	0	0	0
cg06813732	0	0	0	0	0	0	0	0	0	35	0	0	0	0	88	0	0	0	0	0	0	0	0	35.5	0	0	0	0	0	0	0	0	0	0	35	0	0	35.5	0	35.5	0	0	0	0	0	35	0	0	0
cg20751619	0	0	0	0	0	0	0	0	0	0	0	35.5	0	0	0	0	0	0	0	0	0	0	0	0	0	0	0	0	0	0	0	0	0	0	0	0	0	0	35.5	0	0	0	0	35.5	35.5	75	0	0	0
cg01220564	0	0	0	0	0	0	0	0	0	0	0	0	0	0	0	0	0	96	0	0	0	0	0	0	0	0	0	0	0	0	0	0	0	91	0	0	0	0	0	0	0	0	95	0	0	0	0	0	0
cg13777162	0	0	0	0	0	85	0	0	0	0	0	0	0	0	0	0	0	0	0	0	0	0	0	0	0	0	0	0	0	0	0	0	0	0	0	0	91	0	77	0	0	0	0	0	0	0	0	0	0
cg17752270	0	76	0	0	0	0	0	0	0	0	0	0	0	0	0	0	0	0	86	0	0	0	0	0	0	0	0	0	0	0	0	0	0	0	0	0	0	0	0	0	0	0	0	0	0	0	0	0	0
cg12187463	0	0	0	0	0	0	0	0	0	0	0	0	0	0	0	0	0	0	0	0	0	0	0	0	0	35.5	0	0	0	0	0	0	0	0	0	0	98	0	0	0	0	0	0	0	0	0	0	0	0
cg21157725	35.5	0	96	0	0	0	0	0	0	0	0	0	0	0	0	0	0	0	0	0	0	0	0	0	0	0	0	0	0	0	0	0	0	0	0	0	0	0	0	0	0	79	91	0	0	0	0	0	0
cg25838505	0	0	35.5	0	0	0	0	0	0	0	0	0	0	0	0	0	0	0	0	0	0	0	0	0	0	0	0	0	0	0	0	35.5	0	0	0	0	0	73	0	0	73	0	0	35.5	0	0	35	0	0
cg06113339	0	35.5	0	0	0	0	0	0	0	0	0	0	0	0	0	0	0	0	35.5	0	0	0	0	0	0	0	0	0	0	0	0	0	0	0	0	0	89	0	0	0	0	0	0	0	0	0	0	0	0
cg15314083	0	0	0	0	35.5	0	0	0	0	0	0	0	35.5	0	35.5	0	0	0	35.5	0	0	0	35.5	0	0	0	0	0	0	0	0	0	0	0	0	35.5	0	0	0	0	0	0	0	0	0	0	35	0	0
cg18168223	0	0	84	0	0	0	0	0	0	0	0	0	0	0	0	0	0	0	0	0	0	0	0	0	0	0	81	0	0	0	0	0	0	0	0	0	0	0	0	35.5	0	0	0	0	0	0	0	0	0
cg02663457	35.5	0	0	0	0	0	35.5	0	0	0	0	0	0	0	35.5	0	0	0	35.5	0	0	0	0	0	0	0	0	0	0	0	0	0	0	0	35	0	35.5	0	0	0	0	0	0	0	0	0	0	0	35.5
cg04039799	0	35.5	0	0	0	0	0	0	0	0	0	0	0	0	0	0	0	0	0	0	0	0	0	0	35	0	0	35.5	35.5	0	0	0	0	0	0	0	0	0	0	0	35.5	0	0	0	0	0	35	0	0
cg10656958	0	35.5	0	0	0	0	35.5	0	0	0	0	0	0	0	0	0	0	0	0	0	0	0	0	0	0	35.5	0	0	0	35	35.5	0	0	0	0	0	0	0	0	0	0	0	0	0	0	0	0	0	0
cg12987887	0	0	0	35.5	0	0	0	0	0	0	0	35.5	0	0	0	0	0	0	0	0	0	0	0	0	0	0	35.5	0	0	0	0	0	0	35.5	0	0	0	35.5	0	0	0	0	0	0	0	35	35	35.5	35.5
cg19609186	0	35.5	0	0	0	0	0	0	0	0	0	0	0	0	0	0	0	0	0	0	0	0	35.5	0	35	35.5	0	0	35.5	0	0	0	0	0	0	0	0	0	35.5	0	0	0	0	0	0	0	0	0	0
cg09551984	0	0	0	35.5	0	0	0	0	0	0	0	0	0	0	0	0	0	0	0	0	0	35.5	0	0	35	0	0	0	0	0	0	0	0	0	0	0	0	0	0	0	0	0	0	35.5	0	35	0	35.5	0
cg08477381	0	0	0	35.5	0	0	0	0	0	0	0	0	0	0	0	0	0	0	0	0	0	0	0	0	0	0	35.5	0	0	0	0	0	0	35.5	35	0	0	35.5	0	0	0	0	35	35.5	0	0	35	0	0
cg15945904	0	72	0	0	0	83	0	0	0	0	83	0	0	0	0	0	76	0	0	0	0	0	0	0	0	0	0	0	0	0	74	0	0	0	0	0	0	0	0	0	0	0	0	0	0	0	0	0	0
cg07975212	35.5	0	0	0	0	35.5	0	0	0	35	0	0	35.5	0	0	0	35	0	0	0	0	0	35.5	0	0	0	0	0	0	0	0	0	0	0	0	0	35.5	0	0	0	0	34	0	0	0	0	0	0	0
cg01280655	0	0	0	35.5	0	0	0	0	0	0	0	0	0	0	0	0	0	0	0	0	0	0	0	0	0	0	0	0	0	77	0	0	0	0	0	0	0	0	0	0	71	0	0	0	0	0	35	0	0
cg19582647	0	0	0	0	0	0	0	35.5	0	0	0	0	0	0	0	0	0	0	0	0	0	0	0	35.5	0	0	0	0	0	0	0	0	0	0	0	0	0	0	0	80	0	72	0	0	0	0	0	0	0
cg06819357	35.5	0	75	0	0	0	0	0	0	0	0	0	0	0	35.5	0	0	0	0	0	0	0	0	0	0	0	0	0	0	0	0	0	0	35.5	0	0	0	79	0	0	0	0	0	0	0	0	0	35.5	0
cg03658003	0	0	0	0	0	0	0	82	0	0	0	0	98	0	35.5	0	0	0	0	0	0	0	0	0	0	0	0	98	0	0	0	0	0	0	0	0	0	0	0	0	0	0	0	0	0	0	0	0	0
cg01086477	0	0	0	0	0	0	0	0	75	0	0	0	0	0	0	0	80	0	0	0	0	0	0	0	0	0	0	0	0	0	0	0	0	0	0	0	0	0	0	0	92	0	0	0	0	0	0	0	0
cg20498807	0	0	0	0	0	0	0	0	0	0	73	0	80	0	0	0	0	0	0	0	0	0	0	0	0	0	0	0	0	0	90	0	0	0	0	0	0	0	0	0	0	0	0	0	0	0	0	0	0
cg26401427	0	0	0	0	0	0	0	0	0	0	0	0	0	0	0	0	0	0	0	0	0	0	0	0	0	0	0	0	0	0	0	35.5	0	0	0	0	0	0	0	0	0	0	0	0	0	0	35	0	0
cg01081219	0	0	0	0	0	0	0	0	0	0	0	75	0	0	0	0	0	0	0	0	0	0	0	0	0	0	0	0	0	0	35.5	0	0	73	0	0	0	0	0	0	0	34	0	0	0	0	0	0	0
cg27137680	0	0	0	0	0	0	0	0	0	0	0	77	0	0	0	73	0	0	0	0	0	0	0	0	0	0	0	0	0	0	0	0	0	0	0	0	0	0	0	0	0	0	0	0	0	0	0	0	83
cg25854187	0	0	0	0	0	35.5	0	0	0	0	0	0	35.5	0	35.5	0	35	0	0	0	0	0	0	0	0	0	0	0	0	0	0	0	0	0	0	0	0	0	0	0	0	0	0	0	0	0	0	0	35.5
cg03233896	0	0	0	0	35.5	0	35.5	0	0	0	0	0	0	35.5	0	0	0	0	0	0	35.5	0	0	0	0	0	0	0	0	0	0	0	35.5	0	0	35.5	0	0	0	0	0	0	0	0	0	0	0	0	0
cg04833007	0	0	0	0	0	76	0	0	0	0	0	0	0	0	0	0	0	0	0	0	0	0	0	0	0	0	0	0	0	0	0	0	0	0	0	0	81	0	0	0	0	0	0	0	0	0	0	0	0
cg18029381	0	0	0	35.5	0	0	35.5	0	0	0	0	0	0	35.5	0	0	0	35.5	0	0	0	0	0	0	0	0	0	0	0	0	0	0	0	0	0	0	0	0	0	0	35.5	0	0	35.5	0	0	0	0	0
cg19738767	0	0	0	0	99	98	0	0	0	0	0	0	0	0	0	0	0	0	0	0	0	0	0	0	0	0	0	0	0	0	0	0	0	0	0	0	0	0	0	0	0	0	0	0	0	0	0	0	0
cg04537362	0	0	0	0	0	0	0	0	0	0	0	0	0	0	0	0	35	0	0	0	0	0	0	0	35	0	0	35.5	0	0	0	0	0	0	0	0	0	0	0	0	35.5	0	0	0	0	0	0	0	0
cg05460965	0	0	0	0	35.5	0	0	0	0	0	0	0	0	0	0	0	0	35.5	0	0	0	0	0	35.5	0	0	0	0	0	35	35.5	0	0	0	0	0	0	0	0	0	0	0	35	0	0	0	0	0	0
cg13878033	0	0	0	0	0	0	0	0	35.5	0	0	0	0	75	0	0	0	0	0	0	0	0	0	0	0	0	0	0	0	0	0	0	0	0	0	0	0	0	0	0	82	0	0	0	0	0	0	0	0
cg00950627	0	0	0	0	0	0	0	0	0	0	0	0	0	0	0	0	0	0	0	0	0	0	0	0	94	0	0	0	0	0	0	0	0	0	0	0	0	0	97	0	0	0	0	0	0	0	0	0	0
cg08936817	0	0	0	0	0	0	0	0	0	0	0	0	0	0	0	0	0	0	0	0	0	0	0	0	0	0	0	0	0	0	0	0	0	0	0	0	0	0	0	0	0	0	0	0	0	0	0	0	0
cg06858181	0	0	0	0	0	0	0	0	0	0	0	0	0	0	0	0	0	0	0	0	98	0	0	0	0	0	0	0	0	0	0	0	0	0	0	0	0	0	0	0	0	0	0	0	0	0	0	0	0
cg07439373	0	0	0	0	0	35.5	0	0	0	0	0	0	0	0	0	0	0	0	77	0	0	0	0	0	0	0	0	0	0	0	0	0	0	0	0	0	77	0	0	0	0	0	0	0	0	0	0	0	0
cg09997124	0	0	0	0	0	0	0	0	0	0	0	0	0	0	0	0	0	0	0	0	0	0	0	0	0	0	0	35.5	35.5	0	35.5	0	0	0	0	0	0	0	0	0	80	0	0	0	0	0	77	0	0
cg14087413	0	0	0	0	0	0	0	0	0	0	0	79	0	0	0	0	0	0	0	0	0	0	0	0	0	0	0	0	0	0	0	0	0	0	82	0	0	0	0	0	35.5	0	0	0	0	74	0	0	0
cg12959996	0	0	0	0	35.5	0	0	0	0	0	35.5	0	0	0	0	0	35	0	0	0	0	0	0	0	0	35.5	0	0	0	0	35.5	0	88	0	0	0	0	0	0	0	0	0	0	0	0	0	0	0	0
cg12133664	0	0	0	0	0	0	0	0	0	0	0	0	0	0	0	0	0	0	0	0	0	0	0	0	0	0	0	0	0	0	99	0	0	0	0	0	0	0	0	0	0	0	0	0	0	0	0	0	0
cg18560003	0	84	0	0	0	0	0	0	0	0	0	0	0	0	0	0	0	0	0	0	0	0	0	0	0	0	0	0	0	0	0	0	0	0	0	0	0	0	0	0	0	0	0	0	0	0	0	0	0
cg22574288	0	0	0	0	0	0	0	0	0	0	0	0	0	0	0	0	0	0	0	0	0	0	0	0	0	0	0	0	0	0	0	0	98	0	0	0	0	0	0	0	0	0	0	0	0	0	0	0	0
cg23810098	0	0	0	0	0	0	0	0	0	0	0	0	0	0	0	0	0	0	0	0	0	0	0	0	0	0	0	0	0	0	0	0	0	0	0	35.5	0	0	35.5	0	0	0	0	0	0	76	0	0	0
cg20162415	0	0	0	0	98	0	0	0	0	0	0	0	0	0	94	0	0	0	0	0	0	0	0	0	0	0	0	0	0	0	0	0	75	0	0	0	0	0	0	0	0	0	0	0	0	0	0	0	0
cg10097313	0	0	0	35.5	35.5	0	0	0	0	0	35.5	0	0	0	0	0	0	0	0	35	0	0	0	0	0	0	0	35.5	0	0	0	0	0	0	0	35.5	0	0	0	0	35.5	0	0	0	0	0	0	0	0
cg01329577	0	0	0	0	0	0	0	0	0	0	35.5	0	0	0	0	0	35	0	0	35	0	0	0	0	0	0	0	35.5	0	0	0	0	0	0	0	0	35.5	0	0	0	0	0	0	0	0	0	0	0	0
cg19302300	0	0	0	0	0	0	0	0	0	0	0	0	0	35.5	0	0	0	0	0	0	0	0	0	0	0	0	0	0	0	0	0	0	0	0	35	0	0	0	0	0	0	0	35	35.5	0	0	0	35.5	0
cg25157172	0	0	0	0	0	0	0	0	35.5	0	0	0	0	0	0	0	0	0	0	0	0	0	0	0	0	0	0	0	0	0	0	0	0	0	35	0	0	0	0	0	0	0	0	0	0	0	0	0	0
cg01289959	0	0	0	0	0	0	0	0	0	0	0	0	0	0	0	0	0	0	0	0	0	0	0	0	0	0	0	0	0	0	0	0	0	96	0	0	0	0	0	0	0	0	0	0	0	0	0	0	0
cg00604900	0	0	0	0	0	0	0	0	0	0	0	0	0	0	0	0	0	0	0	0	0	0	0	0	0	0	0	0	0	0	0	0	0	0	0	0	0	0	0	0	0	0	0	0	0	0	0	0	0
cg23773239	0	0	0	0	0	0	0	0	0	0	0	0	0	0	0	0	0	0	0	35	0	0	0	35.5	0	0	0	0	0	0	0	0	0	0	0	0	0	0	0	0	0	0	0	0	0	0	0	0	0
cg13179330	0	0	0	0	0	0	0	0	0	0	0	0	0	0	0	0	0	0	0	0	0	0	0	0	0	0	0	0	0	0	72	0	0	0	0	0	0	0	83	0	0	0	0	0	0	96	0	0	0
cg18247505	86	0	0	0	0	0	0	0	0	0	0	0	0	0	0	0	0	0	0	0	0	0	0	0	0	0	0	0	0	0	0	0	0	0	0	0	0	0	0	0	0	0	0	0	0	0	89	0	0
cg03305405	0	0	0	0	0	0	0	0	0	0	0	0	0	0	0	0	0	0	89	0	0	0	0	0	0	0	0	0	0	0	0	0	0	0	0	0	0	0	0	0	0	0	0	0	0	0	0	0	0
cg21809568	0	0	0	0	0	0	0	0	0	0	0	0	0	0	0	35.5	0	0	0	0	0	0	0	0	0	0	0	0	0	0	0	0	0	0	0	0	0	0	0	0	0	0	0	0	0	0	0	0	0
cg17987059	0	0	0	0	0	0	0	0	0	0	0	0	0	0	0	0	0	35.5	0	0	0	0	0	0	0	0	0	0	0	35	0	0	0	0	0	0	0	0	0	0	0	0	0	0	0	0	0	0	0
cg00312532	0	0	0	0	0	0	0	0	0	0	0	0	0	0	0	0	0	0	0	0	35.5	0	0	0	0	0	0	0	80	0	0	0	0	0	0	0	0	0	0	0	0	0	0	0	0	0	0	0	0
cg19147428	0	0	0	0	35.5	0	0	0	0	0	0	0	0	89	0	0	0	0	0	0	0	0	0	0	0	0	0	0	0	0	0	0	0	0	0	0	0	0	0	0	0	0	0	0	0	0	0	0	0
cg09757099	35.5	0	99	0	0	0	0	0	0	35	0	0	0	0	0	0	0	0	0	0	0	0	0	0	0	0	0	0	0	0	0	0	0	0	0	0	0	0	0	0	0	0	0	0	0	0	0	74	89
cg17275109	0	35.5	0	0	0	0	0	0	0	0	0	0	0	0	0	0	0	0	76	0	0	0	0	0	0	0	0	0	0	0	0	0	0	0	0	0	0	0	0	0	0	0	0	0	0	0	0	0	0
cg27290713	0	0	0	0	0	0	0	0	0	0	0	0	0	0	85	0	0	0	0	0	0	0	0	0	0	0	0	0	0	0	0	0	0	0	0	0	0	0	0	0	0	0	0	0	0	0	0	0	0
cg05374241	0	0	0	0	0	0	0	0	35.5	0	0	0	35.5	0	0	0	0	0	0	0	0	0	0	0	0	0	0	73	0	0	0	0	0	0	0	0	0	0	0	0	0	0	0	0	0	0	0	0	0
cg18432528	0	0	0	0	0	0	0	0	0	0	0	0	0	0	0	0	93	0	97	0	0	0	0	0	0	0	0	0	0	0	98	0	0	0	0	0	0	0	0	0	0	0	0	0	0	0	0	0	0
cg23159321	0	0	0	0	0	35.5	0	0	0	0	0	35.5	0	0	0	0	0	0	0	0	0	0	0	0	0	0	0	0	0	0	0	0	0	0	0	0	0	35.5	0	0	0	0	72	0	0	0	0	35.5	0
cg05413061	0	0	0	0	0	0	0	0	0	0	0	35.5	0	0	0	0	0	0	0	0	0	0	0	0	0	0	0	0	0	0	0	35.5	0	0	0	0	0	74	0	0	0	34	0	0	35.5	0	0	0	35.5
cg00640258	0	0	0	0	0	0	0	0	0	0	0	35.5	0	0	0	0	0	0	0	0	0	35.5	0	0	0	0	35.5	0	0	0	0	0	0	35.5	0	0	0	35.5	0	35.5	0	0	0	0	0	0	0	35.5	0
cg19811093	0	0	0	0	0	35.5	0	0	0	0	0	0	35.5	0	0	0	0	0	0	0	0	0	0	0	0	35.5	0	0	0	0	0	0	0	0	0	0	0	0	0	0	0	0	0	0	0	0	0	0	0
cg04847649	0	35.5	0	0	0	0	0	0	0	0	0	0	0	0	0	0	0	0	0	0	0	0	0	0	35	35.5	0	0	0	0	0	0	0	0	0	35.5	0	0	0	35.5	0	0	0	0	0	0	0	0	0
cg08822891	0	35.5	0	0	0	0	0	0	0	0	0	0	0	0	0	0	35	0	0	0	0	0	0	35.5	0	0	0	0	0	0	0	0	0	35.5	0	0	35.5	0	0	0	0	0	0	0	0	0	0	0	35.5
cg10194439	0	0	35.5	0	0	0	0	0	35.5	0	0	0	0	0	0	0	0	0	35.5	0	0	0	0	0	0	0	0	0	0	0	0	0	0	0	0	35.5	0	35.5	0	0	0	0	0	0	0	35	0	35.5	0
cg12581825	0	0	0	35.5	0	0	0	0	0	0	0	0	35.5	0	35.5	35.5	0	0	0	0	0	0	0	0	0	0	0	0	0	0	0	0	0	0	0	0	0	35.5	0	0	35.5	0	0	0	0	0	0	0	0
cg08285800	0	0	0	0	0	0	0	0	0	0	0	0	0	0	0	0	0	0	0	0	0	35.5	0	0	0	0	0	0	35.5	0	0	0	0	0	0	0	0	0	0	0	0	0	0	0	0	0	0	0	0
cg10076108	0	0	0	0	0	0	0	0	0	0	90	0	0	0	0	0	98	0	95	0	0	0	0	0	0	0	0	0	0	0	0	0	0	0	0	0	0	0	0	0	0	0	0	0	0	0	0	0	0
cg17474786	0	0	0	0	0	0	0	0	0	0	0	0	0	0	0	0	0	0	0	0	0	35.5	0	0	0	0	0	0	0	0	0	0	0	0	0	0	0	0	0	0	0	34	0	0	0	0	0	0	0
cg22985571	92	0	0	0	0	0	0	0	0	0	0	0	0	0	0	0	0	0	0	0	0	0	0	0	0	0	0	0	0	0	0	0	0	0	0	72	0	0	0	0	0	0	0	0	0	0	0	35.5	0
cg19126690	0	0	0	0	35.5	0	0	0	84	0	0	0	0	0	0	0	78	0	0	0	0	0	0	0	0	0	0	72	0	0	0	0	0	0	0	0	0	0	0	0	0	0	0	0	0	0	0	0	0
cg06819607	0	0	0	0	89	0	0	0	0	0	0	0	0	0	0	0	0	0	0	0	0	0	0	0	0	91	0	0	0	0	0	0	0	0	0	0	0	0	0	0	0	0	0	0	0	0	0	0	0
cg05021836	0	0	0	0	0	0	0	0	0	0	0	0	0	0	0	0	0	0	0	0	0	0	0	0	0	0	0	0	0	0	0	0	0	35.5	0	0	0	0	0	0	0	0	0	0	0	0	0	0	0
cg19369116	0	0	0	0	0	0	0	0	0	0	0	0	0	74	0	0	0	0	0	0	0	0	0	0	0	0	0	0	0	0	0	0	0	0	0	0	0	0	0	0	0	0	0	0	0	0	0	0	0
cg14734913	0	0	0	0	0	0	0	0	0	0	0	0	0	0	0	0	0	0	0	0	0	0	0	0	0	0	0	0	0	0	0	0	0	0	0	0	0	0	0	0	0	0	0	0	0	0	0	0	0
cg12672270	0	0	35.5	0	0	0	0	0	0	0	0	0	0	0	0	0	0	0	0	0	0	0	0	0	0	0	0	0	0	78	0	0	0	0	0	0	0	0	0	0	0	0	0	0	0	0	0	0	0
cg26565120	0	0	0	0	0	0	0	0	0	0	0	0	0	0	0	0	0	0	0	0	35.5	0	0	0	0	0	0	0	0	0	0	0	0	0	76	0	0	0	0	0	0	0	0	0	0	0	0	0	0
cg23427024	0	0	0	0	0	0	0	0	0	0	0	0	0	0	0	0	0	0	0	0	0	0	0	0	0	0	0	0	0	0	0	0	0	0	95	0	0	0	0	0	0	0	0	0	0	0	0	0	0
cg21406720	0	0	0	0	0	0	0	0	0	0	0	0	0	0	0	0	0	0	0	0	0	0	35.5	0	0	0	0	0	0	0	0	0	0	0	0	0	0	0	0	0	94	0	0	0	0	0	0	0	0
cg20513966	35.5	0	0	0	0	0	0	0	0	0	0	0	0	0	0	35.5	0	0	0	0	0	0	0	0	0	0	0	0	0	0	0	0	35.5	0	0	35.5	0	0	0	0	0	0	0	0	0	0	0	35.5	35.5
cg02326930	0	0	0	0	0	0	0	0	0	0	0	0	0	0	0	0	0	0	0	0	0	0	0	0	0	0	0	35.5	35.5	0	0	0	35.5	0	0	0	0	0	35.5	0	0	0	0	0	0	0	0	0	0
cg22168253	0	0	0	0	0	0	0	35.5	0	0	0	0	0	35.5	35.5	0	0	0	0	0	0	0	0	0	0	0	0	0	0	0	0	0	35.5	35.5	0	0	0	0	0	0	0	0	0	35.5	0	0	0	0	35.5
cg23015434	35.5	0	0	0	0	0	0	0	0	0	0	35.5	0	0	0	35.5	0	0	0	0	0	35.5	0	0	0	0	0	0	0	0	0	0	0	0	0	0	0	0	0	0	0	0	0	0	0	0	0	35.5	0
cg23748990	0	0	0	0	0	0	0	0	0	0	0	35.5	0	0	0	0	0	0	0	0	0	35.5	0	0	0	0	35.5	0	0	0	0	0	0	0	0	0	0	35.5	0	0	0	0	0	0	0	35	0	0	35.5
cg03814703	0	0	0	0	35.5	0	0	0	0	0	0	0	35.5	0	0	0	0	35.5	0	0	35.5	0	0	0	0	0	0	0	0	0	0	0	0	0	0	0	0	0	0	0	0	0	0	0	0	0	0	0	0
cg08786829	0	0	0	0	0	0	0	0	0	0	0	0	0	0	0	0	0	0	0	0	0	0	35.5	0	0	35.5	0	0	0	0	0	0	0	0	0	0	0	0	0	0	0	0	0	0	0	0	0	0	0
cg23394300	0	0	0	0	0	0	0	0	0	0	0	0	0	35.5	0	35.5	0	0	0	0	35.5	0	0	0	0	0	0	0	35.5	0	0	0	0	0	0	35.5	0	0	0	0	0	0	0	0	0	0	0	0	0
cg06208890	0	0	35.5	0	0	0	0	0	0	35	0	35.5	0	0	0	0	0	0	0	0	0	0	0	0	0	0	0	0	0	0	0	0	0	0	0	0	0	0	0	0	0	0	0	0	0	35	0	35.5	35.5
cg14442530	0	0	0	0	0	0	35.5	0	0	0	0	0	0	0	0	0	0	0	0	0	0	0	0	0	0	0	0	0	0	0	0	0	0	35.5	0	0	0	0	0	0	0	0	35	0	0	0	0	35.5	0
cg07659535	0	0	0	0	0	0	0	0	98	0	0	0	0	0	0	0	0	0	0	0	0	0	0	0	0	0	0	0	0	0	0	0	0	0	0	0	0	0	0	0	0	0	0	0	0	0	0	0	0
cg16900102	0	85	0	0	0	0	0	0	0	0	0	0	0	0	0	0	0	0	93	0	0	0	0	0	0	0	0	0	0	0	0	0	0	0	0	0	0	0	0	0	0	0	0	0	0	0	0	0	0
cg20088478	0	0	0	0	0	0	0	0	0	0	0	0	0	0	35.5	0	0	82	0	0	0	0	0	0	0	0	0	0	0	0	0	0	0	0	35	0	0	0	0	0	0	34	0	0	0	0	0	85	0
cg24694743	0	35.5	0	0	0	0	0	0	0	0	0	0	0	0	0	0	0	0	35.5	0	0	0	0	0	0	0	0	0	0	0	0	0	0	0	0	0	90	0	0	0	0	0	0	0	0	0	0	0	0
cg04434701	0	0	0	0	0	0	0	0	0	0	0	0	0	35.5	0	0	0	0	0	0	0	91	0	0	0	0	0	0	0	0	0	0	0	0	0	0	0	0	0	0	0	34	35	0	0	0	0	0	0
cg03601211	0	0	35.5	0	0	0	0	0	0	0	0	72	0	0	0	0	0	0	0	0	0	0	0	0	0	0	0	0	0	0	0	0	0	0	0	0	0	0	0	0	0	0	0	0	0	0	0	0	35.5
cg09493284	0	0	0	0	0	0	0	0	0	0	0	0	0	0	0	0	0	0	0	0	0	0	0	0	0	0	0	87	0	0	76	0	0	0	0	0	0	0	0	0	0	0	0	0	0	0	0	0	0
cg07465627	0	0	0	0	0	0	0	0	0	0	0	0	0	0	0	0	0	0	35.5	0	0	0	0	0	0	0	0	0	0	0	35.5	0	0	0	0	0	0	0	0	0	0	0	0	0	0	0	0	0	0
cg02382160	0	0	0	0	0	0	0	0	0	0	0	0	0	0	0	0	0	0	0	0	0	0	0	0	0	0	0	0	0	0	0	0	0	0	0	0	0	0	0	0	0	0	0	0	0	0	0	0	0
cg06166758	0	0	0	0	0	0	0	0	0	0	0	0	0	0	0	0	0	0	0	0	0	0	0	0	0	84	0	0	0	0	0	0	0	0	0	0	95	0	0	0	0	0	0	0	0	0	0	0	0
cg09019952	0	0	0	0	0	0	0	0	0	0	0	0	0	0	0	0	0	0	0	0	0	0	0	0	0	0	0	0	0	0	0	0	0	0	0	0	0	0	0	0	0	0	0	0	0	0	0	0	0
cg05337535	0	0	0	0	0	0	0	0	0	0	0	0	0	0	0	0	0	0	0	0	0	0	0	0	0	35.5	0	0	0	0	0	0	0	0	0	0	82	0	0	0	0	0	0	0	0	0	0	0	0
cg13314778	0	0	0	0	75	0	0	0	0	0	0	0	0	0	0	0	0	78	0	35	0	0	35.5	0	0	0	0	0	0	0	0	0	0	0	0	0	0	0	0	0	0	0	0	0	0	0	0	0	0
cg09869950	0	0	0	0	0	0	0	0	0	0	0	0	0	0	0	0	96	0	0	0	0	0	0	0	0	0	0	0	0	0	0	0	0	0	0	0	0	0	0	0	0	0	0	0	0	0	0	0	0
cg10854092	0	0	0	0	0	90	0	0	0	0	0	0	0	0	0	0	0	0	0	0	0	0	0	0	0	75	0	0	0	0	0	0	0	0	0	0	0	0	0	0	0	0	0	0	0	0	0	0	0
cg15797903	0	0	0	0	0	0	0	0	0	0	0	0	0	0	0	0	0	0	0	0	0	0	0	0	0	0	0	0	0	0	0	0	0	0	0	0	0	0	0	0	0	0	90	0	0	0	0	0	0
cg15903624	73	0	0	0	0	0	0	0	0	35	0	73	0	0	0	0	0	0	0	0	0	0	0	0	0	0	0	0	0	0	0	0	0	0	0	0	0	0	0	0	0	0	0	0	0	0	0	0	35.5
cg03805019	0	0	0	0	0	0	0	0	0	0	0	0	0	0	0	0	0	0	85	0	0	0	0	0	0	0	0	0	0	0	0	0	0	0	0	0	0	0	0	0	0	0	0	0	0	0	0	0	0
cg20120197	0	0	0	0	0	0	0	0	0	0	0	0	0	0	0	0	0	0	0	0	0	0	0	0	0	0	0	35.5	0	0	0	0	0	0	0	0	35.5	0	0	0	0	0	0	0	0	0	0	0	0
cg22810710	0	0	0	0	85	0	0	0	0	0	0	0	0	0	0	0	0	0	0	0	0	0	0	0	0	0	0	0	0	0	0	0	0	0	0	0	0	0	0	0	88	0	0	0	0	0	0	0	0
cg23170602	0	0	0	0	0	0	0	0	35.5	0	0	0	0	0	0	0	0	0	0	0	0	0	0	0	0	0	0	35.5	0	0	0	0	0	0	0	0	0	0	0	0	0	0	0	0	0	0	0	0	0
cg06331276	0	0	0	0	0	0	0	0	0	0	0	0	0	0	0	0	0	0	0	0	0	0	0	0	0	0	0	0	0	0	0	0	0	35.5	0	0	0	0	0	0	0	34	0	0	0	0	0	0	35.5
cg11920449	0	0	0	0	0	0	0	0	0	35	0	0	0	0	0	0	0	0	0	0	0	0	0	35.5	0	0	0	0	0	0	0	0	0	0	0	0	0	0	0	0	35.5	0	35	0	0	0	0	0	0
cg19511316	0	0	0	0	0	0	0	0	0	0	0	0	0	0	0	0	35	0	0	0	0	0	0	0	0	0	0	35.5	0	0	0	35.5	0	0	0	0	0	0	0	0	35.5	0	0	0	0	0	0	0	0
cg17622397	0	0	0	0	0	35.5	0	0	0	0	35.5	0	0	0	0	0	0	0	0	0	0	0	0	0	0	0	0	0	0	0	35.5	0	0	0	0	0	0	0	0	0	0	34	0	0	35.5	0	0	0	0
cg05645292	0	0	0	0	0	0	0	35.5	0	35	0	0	0	0	0	0	0	0	0	0	0	0	0	0	0	0	0	0	0	0	35.5	0	0	0	0	0	0	0	0	0	0	34	0	0	0	0	0	0	0
cg22550299	0	35.5	0	0	0	0	0	0	0	0	0	0	0	0	0	0	0	0	0	0	0	0	0	0	0	0	0	0	0	0	0	0	0	0	0	0	84	0	0	0	0	0	0	0	0	0	0	0	0
cg16317923	0	35.5	0	0	0	0	0	0	0	0	0	0	0	0	0	0	0	0	0	0	0	0	0	0	0	0	0	0	0	0	0	0	0	0	0	0	0	0	0	0	0	0	0	0	0	0	0	0	0
cg10110288	0	0	0	0	0	0	0	0	0	0	0	0	0	0	0	0	0	0	0	0	0	0	0	0	0	0	0	0	0	75	0	0	0	0	0	0	0	0	0	35.5	35.5	0	0	0	0	0	0	0	0
cg21279316	0	0	0	0	35.5	0	0	0	0	0	0	0	0	0	0	0	0	0	0	0	0	0	0	0	0	0	0	0	0	0	0	0	0	0	0	0	99	0	0	0	0	0	0	0	0	0	0	0	0
cg20645873	35.5	0	0	0	0	0	0	0	0	0	0	0	0	0	0	0	0	0	0	0	0	89	0	0	0	0	0	0	0	0	0	0	0	0	0	0	0	0	0	0	0	34	0	0	0	0	0	0	0
cg02509021	0	0	0	0	0	0	0	0	0	0	0	0	0	0	0	0	0	0	0	0	0	0	0	0	0	0	0	0	0	0	0	0	0	0	0	0	0	0	0	0	0	0	0	0	0	0	0	0	0
cg03970811	0	0	0	0	0	0	0	0	0	0	0	0	0	0	0	0	0	0	0	0	0	0	0	0	0	0	0	0	0	0	0	0	0	0	0	0	0	0	0	0	35.5	0	0	0	0	0	0	0	78
cg23234179	0	0	0	0	35.5	0	0	0	0	0	0	0	35.5	0	0	0	0	0	0	0	79	0	0	0	0	0	0	0	0	0	0	0	0	0	0	0	0	0	0	0	0	0	0	0	0	0	0	0	0
cg08748036	0	0	0	0	0	0	0	0	0	0	0	0	0	0	0	0	0	0	0	0	0	0	0	0	0	0	0	0	0	0	0	0	0	0	0	0	0	0	0	0	0	0	0	0	0	0	0	0	0
cg03528918	0	0	0	0	0	0	0	0	0	0	0	0	0	0	0	0	0	0	35.5	0	0	0	0	0	0	0	0	0	0	0	0	0	0	0	0	0	71	0	0	0	0	0	0	0	0	0	0	0	0
cg08124446	0	0	0	0	0	0	0	0	0	0	0	0	0	0	0	0	0	0	0	0	0	0	0	0	0	0	0	0	0	0	0	35.5	0	0	0	0	0	35.5	0	0	0	0	0	0	0	0	0	35.5	0
cg12302647	0	0	0	0	0	35.5	0	0	0	0	0	0	35.5	0	0	0	0	0	0	0	0	0	0	0	0	35.5	0	0	0	0	0	0	0	0	0	0	0	0	0	0	0	0	0	0	0	0	0	0	0
cg15899025	0	0	0	0	0	0	0	0	0	0	0	0	0	0	0	0	0	0	35.5	0	0	0	0	0	0	0	0	0	0	0	0	0	0	0	0	0	35.5	0	0	0	0	0	0	0	0	0	0	0	0
cg17466952	0	0	0	0	0	0	0	0	0	0	0	0	0	0	0	0	0	0	0	0	0	0	0	0	0	0	0	0	0	0	0	0	0	0	0	0	0	0	0	35.5	0	0	0	0	0	0	0	0	0
cg27585939	0	0	0	0	0	0	0	0	0	0	0	0	0	35.5	0	0	0	0	0	0	0	0	0	0	0	0	0	0	0	0	0	0	0	0	0	35.5	0	0	0	0	0	0	0	0	35.5	0	0	0	0
cg04802442	0	0	0	0	0	0	0	0	0	0	0	35.5	0	35.5	0	0	0	0	0	0	0	0	0	0	0	0	0	0	0	0	0	0	0	0	0	0	0	0	0	0	0	0	0	35.5	0	0	0	35.5	0
cg06016758	0	0	0	0	0	0	0	0	0	0	0	35.5	0	35.5	0	0	0	0	0	0	0	0	0	0	35	0	0	0	0	0	0	0	0	0	0	0	0	0	35.5	0	0	0	0	0	0	0	0	0	0
cg14294658	0	0	0	0	0	0	35.5	0	0	0	0	0	0	0	0	0	0	0	0	0	0	0	0	0	0	0	0	0	0	0	35.5	0	0	0	0	0	0	0	0	0	0	0	0	0	0	0	0	0	0
cg14510831	0	35.5	0	0	0	0	0	0	0	0	0	0	0	0	0	0	0	0	0	0	0	0	0	0	0	0	0	0	0	0	0	0	0	0	0	35.5	0	0	0	0	0	0	35	0	0	0	0	0	0
cg16580232	35.5	0	0	0	0	0	0	0	0	0	0	0	0	0	0	35.5	0	0	0	0	0	0	0	0	0	0	0	0	0	0	0	0	0	35.5	0	35.5	0	0	0	0	0	0	0	0	0	0	35	0	35.5
cg19134874	0	0	0	0	0	0	0	0	0	0	0	0	0	0	0	0	0	0	0	0	35.5	0	0	0	0	0	0	0	35.5	0	0	0	0	0	0	0	0	0	0	0	0	0	0	35.5	0	0	0	0	0
cg20416222	0	0	0	0	0	0	0	0	0	0	0	35.5	0	0	0	0	0	0	0	0	0	0	0	0	0	0	35.5	0	0	0	0	0	0	0	0	0	0	0	0	0	0	0	35	0	0	0	0	0	0
cg05613192	0	0	0	0	0	0	0	0	0	0	35.5	0	0	0	0	0	0	35.5	0	0	0	0	0	0	0	0	0	35.5	0	0	0	0	0	0	0	0	35.5	0	0	0	0	0	0	0	0	0	0	0	0
cg07429804	35.5	0	35.5	0	0	0	0	0	0	0	0	0	0	0	0	0	0	0	0	0	0	0	0	0	0	0	0	0	0	0	0	0	0	35.5	0	0	0	0	0	0	0	0	0	0	0	0	0	35.5	0
cg10095950	0	0	35.5	0	0	0	0	0	0	0	0	0	0	0	0	0	0	0	0	0	0	71	0	0	0	0	0	0	0	35	0	0	0	0	0	0	0	0	0	0	0	0	0	0	35.5	0	0	0	0
cg18420565	0	0	0	0	0	0	0	0	0	0	0	0	0	0	0	0	0	0	0	0	0	0	0	0	0	0	0	0	0	0	0	0	0	0	0	35.5	0	0	0	0	0	0	35	0	0	0	0	0	0
cg02923622	0	0	0	0	0	0	0	0	0	0	0	0	0	0	0	0	0	0	0	0	0	0	0	0	0	0	0	0	0	0	0	0	0	0	35	0	0	0	0	0	0	34	35	0	0	0	0	0	0
cg12483572	0	35.5	0	0	0	0	0	0	0	0	0	0	0	0	0	0	0	0	0	0	0	0	0	0	0	0	0	0	0	0	0	0	0	0	0	0	0	0	0	0	0	0	0	0	0	0	0	0	0
cg11985408	0	0	0	0	0	0	0	0	0	0	0	0	0	0	0	0	0	0	0	0	0	0	0	0	0	0	0	0	0	0	0	0	0	0	0	0	0	0	0	0	0	0	0	0	0	0	0	0	0
cg16494848	0	0	0	0	0	0	0	0	0	0	0	0	0	0	0	0	0	0	0	0	0	0	0	0	0	0	0	0	0	0	0	0	0	0	0	0	0	90	0	0	0	0	0	0	0	0	0	0	0
cg14454769	0	0	0	0	0	0	0	0	0	0	0	0	0	0	0	0	0	0	0	0	0	0	0	0	0	0	0	0	0	0	0	0	0	0	0	0	0	0	0	0	0	0	0	0	0	0	0	0	0
cg15688583	0	0	0	0	0	0	0	0	0	98	0	0	0	0	0	0	0	0	0	0	0	0	0	0	0	0	0	0	0	0	0	0	0	0	0	0	0	0	0	0	0	0	0	0	0	0	0	0	0
cg12859426	0	0	0	0	0	0	0	0	0	0	0	0	0	0	0	0	0	0	0	0	0	0	0	0	0	0	0	0	0	0	0	0	0	0	0	0	0	0	0	0	0	0	0	0	0	0	0	0	0
cg04853218	0	0	0	0	0	0	0	0	0	0	0	0	0	0	0	0	0	0	0	0	0	0	0	0	0	0	0	0	0	0	0	0	0	0	0	0	0	0	0	0	0	0	0	0	0	0	0	0	0
cg01077439	0	74	0	0	0	0	0	0	0	0	0	0	0	0	0	0	0	0	0	0	0	0	0	0	0	0	0	0	0	0	0	0	0	0	0	0	0	0	0	0	0	0	0	0	0	0	0	0	0
cg03932201	0	0	0	0	0	0	0	35.5	0	0	0	0	0	0	0	0	0	0	0	0	0	0	0	0	0	0	0	0	0	0	0	0	0	0	0	0	0	0	0	0	0	0	0	0	35.5	0	0	0	0
cg12446088	0	96	0	0	0	0	0	0	0	0	0	0	0	0	0	0	0	0	0	0	0	0	0	0	0	0	0	0	0	0	0	0	0	0	0	0	0	0	0	0	0	0	0	0	0	0	0	0	0
cg06899549	0	0	0	0	0	0	0	0	0	0	0	0	0	0	0	0	0	0	0	0	0	0	0	0	0	0	0	0	0	0	0	0	0	0	0	0	0	0	0	0	0	0	0	0	0	0	0	0	0
cg13765695	0	0	0	0	0	0	0	0	0	0	0	0	0	0	0	0	0	0	0	0	0	0	0	0	0	0	0	0	0	0	0	0	0	0	0	0	0	0	0	0	0	0	0	0	0	0	0	0	0
cg20019527	0	0	0	0	0	0	0	35.5	0	0	0	0	0	0	0	0	0	0	0	0	0	0	0	0	0	0	0	0	0	0	0	0	0	0	0	0	0	0	0	0	0	0	0	0	0	0	0	0	0
cg00247487	0	0	0	0	0	0	0	0	0	0	0	0	0	0	0	0	0	0	0	0	0	0	0	0	0	0	0	0	0	0	0	0	0	0	0	0	0	0	0	0	0	0	0	0	0	0	0	0	0
cg09973371	0	0	0	0	0	0	0	0	0	0	0	0	0	0	0	0	0	0	0	0	0	0	0	0	0	0	0	0	0	0	0	0	0	0	0	0	0	0	0	0	0	0	0	0	0	0	0	0	0
cg22780675	0	0	0	0	0	0	0	0	0	0	0	0	0	0	0	0	0	0	0	0	0	0	0	0	0	0	0	0	0	0	0	0	0	0	0	0	0	0	0	0	97	0	0	0	0	0	0	0	0
cg04896048	0	0	0	0	0	0	0	0	0	0	0	0	0	0	0	0	0	0	0	0	0	0	0	0	0	0	0	0	0	0	0	0	0	0	0	0	35.5	0	0	0	0	0	0	0	0	0	0	0	0
cg17798901	0	0	0	0	0	0	0	0	0	0	0	0	0	0	0	0	0	0	0	0	0	0	0	0	0	0	35.5	0	0	0	0	0	0	0	0	0	0	0	0	0	0	0	0	0	0	0	0	0	0
cg17083819	0	0	0	0	0	0	0	0	0	0	0	0	0	0	0	0	0	0	0	0	0	0	0	0	0	0	0	0	0	0	0	0	0	0	0	0	0	0	0	0	0	0	0	0	0	0	0	0	0
cg20185106	0	0	0	0	0	0	0	0	0	0	0	0	0	0	0	0	0	0	94	0	0	0	0	0	0	0	0	0	0	0	0	0	0	0	0	0	0	0	0	0	0	0	0	0	0	0	0	0	0
cg13418782	0	0	0	0	0	0	0	0	0	0	0	0	0	0	0	0	0	0	0	0	0	0	0	0	0	0	0	0	0	0	0	0	0	0	0	0	0	0	0	0	0	0	0	0	0	0	0	0	0
cg14204677	0	0	0	0	0	0	0	0	0	0	0	0	0	0	0	0	0	0	0	0	0	0	0	90	0	0	0	0	0	0	0	0	0	0	0	0	0	0	0	0	0	0	0	0	0	0	0	0	0
cg26453587	0	0	0	0	0	0	0	0	0	0	0	0	0	0	0	0	0	0	0	0	0	0	0	0	0	0	0	0	0	0	0	0	0	0	0	0	0	0	0	0	0	0	0	0	0	0	0	0	0
cg15597096	0	0	0	0	0	0	0	0	0	0	98	0	0	0	0	0	0	0	0	0	0	0	0	0	0	0	0	0	0	0	0	0	0	0	0	0	0	0	0	0	0	0	0	0	0	0	0	0	0
cg01298735	0	0	0	0	0	0	0	0	0	0	0	0	0	0	0	0	0	0	0	0	0	0	0	0	0	0	0	0	0	0	0	0	0	0	0	90	0	0	0	0	0	0	0	0	0	0	0	0	0
cg03006637	0	0	0	0	0	0	0	0	0	0	0	0	0	0	0	0	0	0	0	0	0	0	0	0	0	0	0	93	0	0	0	0	0	0	0	0	0	0	0	0	0	0	0	0	0	0	0	0	0
cg04116385	0	0	0	0	0	0	0	0	0	0	0	0	0	0	0	0	0	0	0	0	0	0	0	0	0	0	0	0	0	0	0	0	0	0	0	0	0	0	0	0	0	0	0	0	0	0	0	0	0
cg05224671	0	0	0	0	0	0	0	0	0	0	0	0	88	0	0	0	0	0	0	0	0	0	0	0	0	0	0	0	0	0	0	0	0	0	0	0	0	0	0	0	0	0	0	0	0	0	0	0	0
cg07048623	0	0	0	0	0	0	0	0	0	0	0	0	0	0	0	0	0	0	0	0	0	0	0	0	0	0	0	0	0	0	0	0	0	0	0	0	0	0	0	0	0	0	0	0	0	0	0	0	0
cg14783037	0	0	0	0	0	0	0	0	71	0	0	0	0	0	0	0	0	0	0	35	0	0	0	0	0	0	0	0	0	0	0	0	0	0	0	0	0	0	0	0	0	0	0	0	0	0	0	0	0
cg06534553	0	0	0	0	0	35.5	0	0	0	0	0	0	0	0	0	0	0	0	35.5	0	0	0	0	0	0	71	0	0	0	0	0	0	0	0	0	0	0	0	0	0	0	0	0	0	0	0	0	0	0
cg06669270	0	0	0	35.5	0	0	0	0	0	0	0	0	35.5	0	35.5	0	0	0	35.5	0	0	0	0	0	0	0	0	35.5	0	0	0	0	0	0	0	0	0	0	0	0	0	0	0	0	0	0	0	0	0
cg13938410	0	0	0	0	0	0	0	0	0	0	0	0	0	0	0	0	0	0	0	0	0	0	0	0	0	0	35.5	35.5	0	0	0	0	0	0	0	0	0	0	0	0	0	0	0	35.5	0	0	0	0	0
cg16881064	0	0	0	0	0	0	0	0	0	0	0	0	0	35.5	0	0	0	35.5	0	0	0	0	35.5	0	0	0	0	0	0	0	0	0	0	0	0	0	0	0	0	0	0	0	0	35.5	0	0	0	0	0
cg20728768	0	0	0	0	0	0	0	35.5	0	0	0	0	0	0	35.5	0	0	0	0	0	0	0	0	0	0	0	0	0	0	0	0	0	0	0	0	0	0	35.5	0	0	0	0	0	35.5	0	0	0	0	0
cg20885569	0	0	0	35.5	0	0	0	0	0	0	0	35.5	0	0	0	0	0	0	0	0	35.5	0	0	0	0	0	0	0	0	0	0	0	0	0	0	0	0	0	0	0	35.5	0	0	0	0	0	0	0	0
cg03570824	0	0	0	0	0	0	0	0	0	0	0	0	0	35.5	0	0	0	0	0	0	0	0	0	0	0	0	0	0	0	0	0	0	0	0	0	0	0	0	0	0	0	0	0	0	0	0	0	0	35.5
cg04336222	35.5	0	0	0	0	0	0	0	0	0	0	0	0	0	0	0	0	0	0	0	0	0	0	0	0	0	35.5	0	0	0	0	0	0	0	0	0	0	35.5	0	0	0	0	0	0	0	0	35	35.5	0
cg05593678	0	0	0	0	0	0	0	0	97	0	0	0	0	0	0	0	0	0	0	0	0	0	0	0	0	0	0	0	0	0	0	0	0	0	0	0	0	0	0	0	0	0	0	0	0	0	0	0	0
cg10954062	0	0	0	0	0	94	0	0	0	0	0	0	0	0	0	0	0	0	0	0	0	0	0	0	0	83	0	0	0	0	0	0	0	0	0	0	0	0	0	0	0	0	0	0	0	0	0	0	0
cg16509430	0	0	0	0	0	0	0	35.5	0	0	0	0	35.5	0	0	35.5	0	0	0	0	0	0	0	0	0	0	0	0	0	0	0	0	0	0	0	0	0	0	0	0	0	0	0	0	0	0	0	0	0
cg19471856	0	0	0	0	0	0	0	0	0	0	0	0	0	0	0	0	0	0	0	35	0	0	0	0	0	0	0	0	0	0	0	0	35.5	0	0	0	0	0	0	0	0	0	0	0	0	0	0	0	0
cg23747291	0	0	0	0	0	0	0	0	0	0	0	0	35.5	0	35.5	0	0	0	0	0	0	0	0	0	0	0	0	0	0	0	0	0	0	0	0	0	0	0	0	0	0	0	0	0	0	0	0	0	0
cg07796826	0	0	0	0	0	0	0	0	0	35	0	0	0	0	0	0	0	0	0	0	0	0	0	0	0	0	0	35.5	0	0	0	0	0	0	0	0	0	0	0	0	0	0	0	0	0	0	0	0	0
cg26298950	0	0	0	0	0	0	0	0	35.5	0	0	0	0	0	0	0	35	0	0	35	0	0	0	0	0	0	0	0	0	0	0	0	0	0	0	0	0	0	0	0	0	0	0	0	0	0	0	0	0
cg02024598	0	0	0	0	0	0	0	0	80	0	0	0	0	0	0	0	0	0	0	0	0	0	0	0	0	0	0	0	0	0	0	0	0	0	0	0	96	0	0	0	0	0	0	0	0	0	0	0	0
cg15450970	0	0	0	0	0	0	0	0	0	0	0	0	0	0	0	0	0	0	0	0	0	0	0	0	0	0	0	0	0	0	0	0	0	0	0	0	0	0	0	0	0	0	0	0	0	0	0	0	0
cg19366921	0	0	0	0	0	0	0	0	0	0	0	0	0	0	0	0	0	0	0	0	0	0	0	0	0	0	0	0	0	35	0	0	0	0	0	0	0	0	0	0	0	0	0	0	0	35	35	0	0
cg24425727	0	0	0	0	0	0	0	0	0	35	0	35.5	0	0	0	0	0	0	0	0	0	0	0	0	0	0	0	0	0	0	0	0	0	0	0	0	0	0	0	0	0	0	35	0	0	0	0	0	0
cg02829654	0	0	0	0	0	0	0	0	0	0	0	0	0	0	0	0	0	0	0	0	0	0	0	0	0	0	0	0	0	0	35.5	0	0	0	0	0	0	0	0	0	0	34	0	0	0	0	0	0	0
cg18278347	0	0	0	0	0	0	0	0	0	0	0	0	0	0	0	0	0	0	0	0	0	0	0	0	0	0	0	0	0	0	0	0	0	0	0	0	0	0	0	0	0	0	0	0	0	0	0	0	84
cg16747463	0	0	0	0	0	0	0	0	0	35	0	0	0	0	0	0	0	0	0	0	0	0	0	0	0	0	0	0	0	0	0	0	0	0	35	0	0	0	0	0	0	34	0	0	0	0	0	0	0
cg21803139	0	0	0	0	0	0	0	0	0	0	0	0	0	0	0	0	0	0	0	0	0	0	0	0	0	0	0	0	0	0	0	0	0	0	0	0	0	0	0	0	0	0	0	0	0	0	0	0	0
cg25019503	0	0	0	0	0	0	0	0	0	0	0	0	0	0	0	0	0	0	0	0	0	0	0	0	0	0	0	0	0	0	0	0	0	0	0	0	0	0	0	0	0	0	0	0	0	0	0	0	0
cg04221597	0	91	0	0	0	0	0	0	0	0	0	0	0	0	0	0	0	0	0	0	0	0	0	0	0	0	0	0	0	0	0	0	0	0	0	0	0	0	0	0	0	0	0	0	0	0	0	0	0
cg02106153	0	0	0	0	0	0	0	0	0	0	0	0	0	0	0	0	0	0	0	0	0	0	0	0	0	0	0	0	0	0	0	0	0	0	0	0	0	0	0	0	0	0	0	0	0	0	0	0	0
cg08605965	0	0	0	0	0	0	0	0	0	0	0	0	0	0	0	0	0	0	0	0	0	0	0	0	0	0	0	0	0	0	0	0	0	0	0	0	0	0	0	0	0	0	0	0	0	0	0	0	0
cg02188223	0	0	0	0	80	0	0	0	0	0	0	0	0	0	0	0	0	0	0	0	0	0	0	0	0	0	0	0	0	0	0	0	0	0	0	0	0	0	0	0	0	0	0	0	0	0	0	0	0
cg16233524	0	0	0	0	0	0	0	0	0	0	87	0	0	0	0	0	0	0	0	0	0	0	0	0	0	0	0	0	0	0	0	0	0	0	0	0	0	0	0	0	0	0	0	0	0	0	0	0	0
cg08497332	0	0	0	0	0	0	0	0	0	0	0	0	0	0	0	0	0	0	0	0	0	0	0	0	0	0	0	0	0	0	0	0	0	0	0	0	0	0	0	0	0	0	0	0	0	0	0	0	0
cg13362792	0	83	0	0	0	0	0	0	0	0	0	0	0	0	0	0	0	0	0	0	0	0	0	0	0	0	0	0	0	0	0	0	0	0	0	0	0	0	0	0	0	0	0	0	0	0	0	0	0
cg05920424	0	0	0	0	0	0	0	0	0	0	0	0	0	0	0	0	0	0	0	0	0	0	0	0	0	0	0	0	0	0	0	0	0	0	0	0	0	0	0	0	0	0	0	0	0	0	0	0	0
cg09286981	0	88	0	0	0	0	0	0	0	0	0	0	0	0	0	0	0	0	0	0	0	0	0	0	0	0	0	0	0	0	0	0	0	0	0	0	0	0	0	0	0	0	0	0	0	0	0	0	0
cg05497288	0	0	0	0	0	88	0	0	0	0	0	0	0	0	0	0	0	0	0	0	0	0	0	0	0	0	0	0	0	0	0	0	0	0	0	0	0	0	0	0	0	0	0	0	0	0	0	0	0
cg24229413	0	0	0	0	0	74	0	0	0	0	0	0	0	0	0	0	0	0	0	0	0	0	0	0	0	0	0	0	0	0	0	0	0	0	0	0	0	0	0	0	0	0	0	0	0	0	0	0	0
cg05917766	0	0	0	0	0	0	0	0	0	0	0	0	0	0	0	0	35	0	35.5	0	0	0	0	0	0	0	0	0	0	0	0	0	0	0	0	0	0	0	0	0	0	0	0	0	0	0	0	0	0
cg03198269	0	0	0	0	0	0	0	0	0	0	0	0	0	0	0	0	0	0	0	0	0	0	0	0	0	0	0	0	0	0	0	0	0	0	0	0	0	0	0	0	0	0	0	0	0	0	0	0	0
cg06927331	0	0	0	0	0	0	0	0	0	0	0	0	0	0	0	0	0	0	0	0	0	0	0	0	0	0	0	0	0	0	0	0	0	0	0	0	0	0	0	0	0	0	0	0	0	0	0	0	0
cg00357049	0	0	0	0	0	0	0	0	0	0	0	0	0	0	0	0	0	0	0	0	0	0	0	0	0	0	0	0	0	0	0	0	0	0	0	0	78	0	0	0	0	0	0	0	0	0	0	0	0
cg12247673	0	0	0	0	0	0	0	0	0	0	0	0	0	0	83	0	0	0	0	0	0	0	0	0	0	0	0	0	0	0	0	0	0	0	0	0	0	0	0	0	0	0	0	0	0	0	0	0	0
cg23129019	0	77	0	0	0	0	0	0	0	0	0	0	0	0	0	0	0	0	0	0	0	0	0	0	0	0	0	0	0	0	0	0	0	0	0	0	0	0	0	0	0	0	0	0	0	0	0	0	0
cg00599708	0	0	0	0	81	0	0	0	0	0	0	0	0	0	0	0	0	0	0	0	0	0	0	0	0	0	0	75	0	0	0	0	0	0	0	0	0	0	0	0	0	0	0	0	0	0	0	0	0
cg17094703	0	0	0	0	0	0	0	0	0	0	0	0	73	0	0	0	0	0	0	0	0	0	0	0	0	0	0	0	0	0	0	0	0	0	0	0	0	0	0	0	0	0	0	0	0	0	0	0	0
cg21663341	0	0	0	0	0	0	0	0	0	0	0	0	0	0	0	0	0	0	74	0	0	0	0	0	0	0	0	0	0	0	0	0	0	0	0	0	0	0	0	0	0	0	0	0	0	0	0	0	0
cg27542801	0	0	0	0	0	0	0	0	0	0	0	0	0	0	0	0	0	0	0	0	0	0	0	0	0	0	0	0	0	0	0	0	0	0	0	0	0	0	0	35.5	0	0	0	0	0	0	0	0	0
cg26864315	0	0	0	0	0	0	0	0	0	0	0	0	0	0	35.5	0	0	0	0	0	0	0	0	0	0	0	0	0	0	0	0	0	0	0	0	0	0	0	0	0	0	0	0	0	0	0	0	0	0
cg03370261	0	0	0	0	0	0	0	0	0	0	0	0	35.5	0	0	0	0	0	0	0	0	0	0	0	0	0	0	0	0	0	0	0	0	0	0	0	0	0	0	0	0	0	0	0	0	0	0	0	0
cg24130287	0	75	0	0	0	0	0	0	0	0	0	0	0	0	0	0	0	0	0	0	0	0	0	0	0	0	0	0	0	0	0	0	0	0	0	0	0	0	0	0	0	0	0	0	0	0	0	0	0
cg24351094	0	0	0	0	0	0	0	0	0	0	0	0	0	0	72	0	0	0	0	0	0	0	0	0	0	0	0	0	0	0	0	0	0	0	0	0	0	0	0	0	0	0	0	0	0	0	0	0	0
cg24286428	0	0	0	0	0	0	0	0	0	0	0	0	0	0	0	0	0	0	0	0	0	0	0	0	0	0	0	0	0	0	0	0	0	80	0	0	0	0	0	0	0	0	0	0	0	0	0	0	0
cg16653198	0	0	0	0	0	0	0	0	0	0	0	0	0	0	0	0	0	0	0	0	0	0	0	0	0	35.5	0	0	0	0	0	0	0	0	0	0	35.5	0	0	0	0	0	0	0	0	0	0	0	0
cg17762936	0	0	0	0	0	0	0	0	0	0	0	0	0	0	0	0	0	0	0	0	0	0	0	0	0	0	0	0	0	0	0	0	0	0	0	0	0	0	0	0	0	0	0	0	0	0	0	0	0
cg10711765	0	0	0	0	0	0	0	0	0	0	0	0	0	0	0	0	0	0	0	0	0	0	0	0	0	0	0	0	0	0	0	0	0	0	0	0	0	0	0	0	0	0	0	0	0	0	0	0	0
cg03196917	0	0	0	0	0	35.5	0	0	0	0	0	0	0	0	0	0	0	0	0	0	0	0	0	0	0	0	0	0	0	0	0	0	0	77	0	0	0	0	0	0	0	0	0	0	0	0	0	0	0
cg23006689	0	0	0	0	0	0	0	0	0	0	0	0	0	0	0	0	0	0	0	0	35.5	0	0	0	35	0	0	0	74	0	0	0	0	0	0	0	0	0	0	0	0	0	0	0	0	0	0	0	0
cg04943241	0	0	0	0	0	0	0	0	0	0	0	0	0	0	0	0	0	0	0	0	0	0	0	0	0	0	0	0	0	0	0	0	0	0	0	0	0	0	0	0	0	0	0	0	0	0	0	0	0
cg00510870	0	35.5	0	0	0	0	0	0	0	0	0	0	0	0	0	0	0	0	0	0	0	0	0	0	0	0	0	0	0	0	0	0	0	0	0	0	0	0	0	0	0	0	0	0	0	0	0	0	0
cg04227892	0	35.5	0	0	0	0	0	0	0	0	0	0	0	0	0	0	0	0	0	0	0	0	0	0	0	0	0	0	0	0	0	0	0	0	0	0	0	0	0	0	0	0	0	0	0	0	0	0	0
cg04318607	0	0	0	0	0	0	35.5	0	0	0	0	0	0	0	0	0	0	0	0	0	0	0	0	0	0	0	0	0	0	0	0	0	0	35.5	0	0	0	35.5	0	0	0	0	0	0	0	0	0	0	0
cg05274981	0	0	0	35.5	0	0	35.5	0	0	0	0	0	0	0	35.5	0	0	0	0	0	0	0	0	0	0	0	0	0	0	0	0	0	0	0	0	0	0	0	0	0	0	0	0	0	0	0	0	0	0
cg05872034	0	0	0	0	0	0	0	0	35.5	0	0	0	0	0	0	0	0	0	0	0	0	0	0	0	0	0	0	0	0	0	0	0	0	0	0	0	0	0	0	0	0	0	0	0	0	0	0	0	0
cg07223106	0	0	0	35.5	0	0	0	0	0	0	0	0	0	0	0	0	0	35.5	0	0	0	0	0	0	0	0	0	0	0	0	0	0	0	0	0	0	0	0	0	0	0	0	0	35.5	0	0	0	0	0
cg08697406	0	0	0	0	0	0	0	0	0	0	0	0	0	0	0	0	0	0	35.5	0	0	0	0	0	0	0	0	0	0	0	0	0	0	0	0	0	0	0	0	0	0	0	0	0	0	0	0	0	0
cg08740901	0	0	0	0	0	0	0	0	0	0	0	0	0	0	0	0	0	0	0	0	0	0	0	0	0	0	0	35.5	0	0	0	0	0	0	0	0	35.5	0	0	0	0	0	0	0	0	0	0	0	0
cg09534195	0	0	0	0	0	0	0	0	0	0	0	0	35.5	0	35.5	0	0	0	0	0	0	0	0	0	0	0	0	0	0	0	0	0	0	0	0	0	0	0	0	0	0	0	0	0	0	0	0	0	0
cg13817271	0	0	0	0	0	0	0	35.5	0	0	0	0	0	0	0	0	0	0	0	0	0	0	0	0	0	0	0	0	35.5	0	0	0	0	0	0	0	0	0	0	0	0	0	0	0	0	0	0	0	0
cg15980749	0	0	0	0	0	0	0	0	0	0	0	0	0	0	35.5	0	0	0	0	0	0	0	0	0	0	0	0	0	0	0	0	0	0	35.5	0	0	0	0	0	0	0	0	0	0	0	0	0	0	0
cg17336761	0	0	0	0	0	0	0	0	0	0	0	0	0	0	0	0	0	0	0	0	0	0	0	0	0	0	0	0	0	0	0	0	0	0	0	0	0	0	0	0	0	0	0	0	0	0	0	0	0
cg17691657	0	0	0	0	0	0	0	0	0	0	0	0	0	0	0	0	0	0	0	0	0	0	0	0	0	0	0	0	0	0	0	0	0	0	0	0	0	0	0	0	0	0	0	0	0	0	0	0	0
cg23843709	0	0	0	0	0	0	0	0	0	0	0	0	0	0	0	0	0	0	0	0	0	0	0	0	0	0	0	0	0	0	0	0	0	0	0	0	0	0	0	0	0	0	0	35.5	0	0	0	0	0
cg24561270	0	0	0	0	35.5	0	0	0	0	0	0	0	0	0	0	0	0	0	0	0	0	0	0	0	0	0	0	0	0	0	0	0	0	0	0	0	0	0	0	0	0	0	0	0	0	0	0	0	0
cg03558688	35.5	0	0	0	0	0	0	0	0	0	0	0	0	0	0	0	0	0	0	0	0	35.5	0	0	0	0	0	0	0	0	0	0	0	0	0	0	0	0	0	0	0	0	0	0	0	0	0	0	0
cg03714916	0	0	0	0	0	0	0	0	0	0	0	35.5	0	0	0	0	0	0	0	0	0	0	0	0	0	0	0	0	0	0	0	0	0	0	0	0	0	0	0	0	0	0	0	0	0	0	0	35.5	0
cg06580014	0	0	0	0	0	0	0	0	0	0	0	0	0	0	0	0	0	0	0	0	0	0	0	0	0	0	0	0	35.5	35	35.5	0	0	0	0	0	0	0	0	0	35.5	0	0	0	0	0	0	0	0
cg11427455	0	0	0	0	0	0	0	0	0	0	0	35.5	0	0	0	0	0	0	0	0	0	0	0	0	0	0	0	0	0	0	0	0	0	0	0	0	0	0	0	0	0	0	0	0	0	0	0	0	0
cg12696047	0	0	0	0	0	0	0	0	0	0	0	0	0	0	0	0	0	0	35.5	0	0	0	0	0	0	0	0	0	0	0	0	0	0	0	0	0	0	0	0	0	0	0	0	0	0	0	0	0	0
cg15859311	0	0	0	0	0	0	0	0	0	0	0	0	0	0	0	0	0	0	0	0	0	0	0	0	0	0	0	0	0	0	35.5	0	0	0	0	0	35.5	0	0	0	0	0	0	0	0	0	0	0	0
cg19016469	0	0	0	0	0	0	0	0	0	0	0	0	0	0	0	0	0	0	0	0	0	0	0	0	0	0	0	0	0	0	0	0	0	0	0	0	0	0	35.5	0	0	0	0	0	0	0	0	0	0
cg23969269	0	0	0	0	0	0	0	0	0	0	0	0	0	0	0	0	0	0	0	0	0	0	0	0	0	0	0	0	0	0	0	0	0	0	0	0	0	0	0	0	35.5	0	0	0	0	0	35	0	0
cg26690895	0	0	0	0	0	0	0	0	0	0	0	0	0	0	0	0	0	0	0	0	0	0	0	0	35	0	0	0	0	0	0	0	0	0	0	0	0	0	0	0	0	0	0	0	0	0	0	0	0
cg27069718	0	0	0	0	0	0	0	0	0	0	0	0	0	0	0	0	0	0	0	0	0	0	0	0	0	0	0	0	0	0	0	0	0	0	35	0	0	0	0	0	0	0	0	0	0	0	0	0	0
cg19100169	0	0	0	0	0	0	0	0	0	35	0	0	0	0	0	0	0	0	0	0	0	0	0	0	0	0	0	0	0	0	0	0	0	0	0	0	0	0	0	0	0	0	0	35.5	0	0	0	0	0
cg20629254	0	0	0	0	0	0	0	0	0	0	0	0	0	0	0	0	0	0	0	0	0	35.5	0	35.5	0	0	0	0	0	0	0	0	0	0	35	0	0	0	0	0	0	0	35	0	0	0	0	0	0
cg26026748	0	0	0	0	0	0	0	0	0	0	0	0	0	35.5	0	0	0	0	0	0	0	0	0	0	0	0	0	0	0	0	0	0	0	0	0	0	0	0	0	0	0	0	0	0	0	0	0	0	0
cg00909286	0	0	0	0	0	0	0	0	0	0	0	0	0	0	0	0	35	0	0	0	0	0	0	0	0	0	0	0	0	0	0	0	0	0	0	0	35.5	0	0	0	0	34	0	0	0	0	0	0	0
cg17522929	0	0	0	0	0	0	0	0	0	0	0	0	0	0	0	0	0	0	0	0	0	0	0	0	0	0	0	0	0	0	0	0	0	0	0	0	0	0	0	0	0	34	0	0	0	0	0	0	0
cg02953942	0	0	0	0	35.5	0	0	0	0	0	0	0	0	0	0	0	0	0	0	0	0	0	0	0	0	0	0	0	0	0	0	0	0	0	0	0	0	0	0	0	0	0	0	0	0	0	0	0	0
cg19222574	0	0	0	0	0	0	0	0	0	0	0	0	0	0	0	0	0	0	0	0	0	0	0	0	0	0	0	0	0	0	0	0	0	0	0	0	0	0	0	0	0	0	0	0	0	0	0	0	0
cg07609662	0	0	0	0	0	0	95	0	0	0	0	0	0	0	0	0	0	0	0	0	0	0	35.5	0	0	0	0	0	0	0	0	0	0	0	0	0	0	0	0	0	0	0	0	0	0	0	0	0	0
cg16382081	0	0	0	0	0	0	0	0	0	0	0	0	0	0	0	0	0	0	0	0	0	0	0	0	0	0	0	0	0	0	0	0	0	0	0	0	0	0	0	0	0	0	0	0	0	0	0	0	0
cg02543506	0	0	0	0	0	93	0	0	0	0	0	0	0	0	0	0	0	0	0	0	0	0	0	0	0	0	0	0	0	0	0	0	0	0	0	0	0	0	0	0	0	0	0	0	0	0	0	0	0
cg23474373	0	0	0	0	35.5	0	0	0	0	0	0	0	0	0	0	0	0	0	0	0	0	0	0	0	0	0	0	0	0	0	88	0	0	0	0	0	0	0	0	0	0	0	0	0	0	0	0	0	0
cg18153418	0	0	0	0	0	0	0	0	0	35	0	0	0	0	0	0	0	0	0	0	0	0	0	0	0	0	0	0	0	0	0	0	0	0	84	0	0	0	0	0	0	0	0	0	0	0	0	0	0
cg00482026	0	0	0	0	0	0	0	0	0	0	0	0	0	0	0	0	0	0	0	0	0	0	0	0	0	0	0	0	0	0	0	0	0	0	0	0	0	0	0	0	0	0	0	0	0	0	0	0	0
cg04274199	0	0	0	0	0	0	0	0	0	0	0	0	0	0	0	0	0	0	0	0	0	0	0	0	0	0	0	0	0	0	0	0	0	0	0	0	0	0	0	0	0	0	0	0	0	0	0	0	0
cg22958018	0	0	0	0	0	0	0	0	0	0	0	0	0	0	0	0	0	0	0	0	0	0	0	0	0	0	0	0	0	0	0	0	0	0	0	0	0	0	0	0	0	0	0	0	0	0	0	0	0
cg27019574	0	0	0	0	0	79	0	0	0	0	0	0	0	0	0	0	0	0	0	0	0	0	0	0	0	0	0	0	0	0	0	0	0	0	0	0	35.5	0	0	0	0	0	0	0	0	0	0	0	0
cg01205011	0	35.5	0	0	0	0	0	0	0	0	0	0	0	0	0	0	0	0	0	0	0	0	0	0	0	0	0	0	0	0	0	0	0	0	0	0	0	0	78	0	0	0	0	0	0	0	0	0	0
cg15803972	0	0	0	0	0	0	0	0	0	0	0	0	0	0	0	0	0	0	0	0	0	0	0	0	0	0	0	0	0	0	0	0	0	0	0	0	0	0	0	0	0	0	0	0	0	0	0	0	0
cg19104011	0	0	0	0	0	0	0	0	0	0	0	0	0	0	0	0	0	0	0	0	0	0	0	0	0	0	0	0	0	0	78	0	0	0	0	0	0	0	35.5	0	0	0	0	0	0	0	0	0	0
cg25037343	0	0	0	0	0	0	0	0	0	0	0	0	0	0	0	0	0	0	0	0	0	0	0	0	0	0	0	0	0	0	0	0	0	0	0	0	0	0	0	0	0	0	0	0	0	0	0	0	0
cg26663490	0	0	0	0	0	0	0	0	0	0	0	0	0	0	0	0	0	0	0	0	0	0	0	0	0	0	0	0	0	0	0	0	0	0	0	0	0	0	0	0	0	0	0	0	0	0	0	0	0
cg04254487	0	0	0	0	0	0	0	0	35.5	0	0	0	0	0	0	0	0	0	0	0	0	0	0	0	0	0	0	0	0	0	0	0	0	0	0	0	0	0	0	0	0	0	0	0	0	0	0	0	0
cg13725803	0	0	0	0	0	77	0	0	0	0	0	0	0	0	0	0	0	0	35.5	0	0	0	0	0	0	0	0	0	0	0	0	0	0	0	0	0	0	0	0	0	0	0	0	0	0	0	0	0	0
cg15254147	0	0	0	0	0	0	0	0	0	0	0	0	35.5	0	0	0	0	0	0	0	0	0	0	0	0	0	0	0	0	0	0	0	0	0	0	0	0	0	0	0	0	0	0	0	0	0	0	0	0
cg03006426	0	0	0	0	0	35.5	0	0	0	0	0	0	0	0	0	0	0	0	0	0	0	0	0	0	0	76	0	0	0	0	0	0	0	0	0	0	0	0	0	0	0	0	0	0	0	0	0	0	0
cg10116458	0	0	0	0	0	0	0	35.5	0	0	0	76	0	0	0	0	0	0	0	0	0	0	0	0	0	0	0	0	0	0	0	0	0	0	0	0	0	0	0	0	0	0	0	0	0	0	0	0	0
cg25509467	0	0	0	0	0	0	0	0	0	0	0	0	0	0	0	0	0	0	0	0	0	0	0	0	0	0	0	0	0	0	0	0	0	0	0	0	0	0	0	0	0	0	0	0	0	0	0	0	0
cg10648239	0	0	0	0	0	0	0	0	0	0	0	0	0	0	0	0	0	0	0	0	0	0	0	0	0	0	0	0	0	0	0	0	0	0	0	0	0	76	0	0	0	0	0	0	0	35	0	0	0
cg10696592	0	0	0	0	0	0	0	0	0	0	0	0	0	0	0	0	0	0	0	0	0	0	0	0	0	0	0	0	0	0	0	0	0	0	0	0	0	0	0	0	0	0	0	0	0	0	0	0	0
cg18320737	0	0	0	0	0	75	0	0	0	0	0	0	0	0	0	0	0	0	0	0	0	0	0	0	0	0	0	0	0	0	0	0	0	0	0	0	0	0	0	0	0	0	0	0	0	0	0	0	0
cg25666830	0	0	0	0	0	0	0	0	0	0	0	0	0	0	0	0	0	0	0	0	0	35.5	0	0	0	0	0	0	0	0	0	0	0	0	0	0	0	0	0	0	0	0	0	0	0	0	0	0	0
cg24425984	0	0	0	0	0	0	0	0	0	0	0	0	0	0	0	0	0	0	0	0	0	0	0	0	0	0	0	0	0	0	0	0	0	0	0	0	0	0	0	0	0	0	0	0	0	0	0	0	0
cg05397718	0	0	0	0	0	0	0	0	0	0	0	0	0	0	0	0	0	0	0	0	0	0	0	0	0	0	0	0	0	0	0	0	0	0	0	0	0	0	0	0	74	0	0	0	0	0	0	0	0
cg18528789	0	0	0	0	0	0	0	0	0	0	0	0	0	0	0	0	0	35.5	73	0	0	0	0	0	0	0	0	0	0	0	0	0	0	0	0	0	0	0	0	0	0	0	0	0	0	0	0	0	0
cg24690720	0	0	0	0	0	0	0	0	0	0	0	0	35.5	0	0	0	0	0	0	0	0	0	0	0	0	0	0	0	0	0	0	0	0	0	0	0	0	0	0	0	0	0	0	0	0	0	0	0	0
cg06349851	0	0	0	0	0	0	0	0	0	0	0	0	0	0	0	0	0	0	0	0	0	0	0	0	0	0	0	0	0	0	0	0	0	0	0	0	0	72	0	0	0	0	0	0	0	0	0	0	0
cg14946913	0	0	0	0	0	0	0	0	0	0	0	0	0	0	0	0	0	0	0	0	0	0	0	0	0	0	0	0	0	0	0	0	0	0	0	0	35.5	0	0	0	0	0	0	0	0	0	0	0	0
cg00273464	0	0	0	0	0	0	0	0	0	0	0	0	0	0	0	0	0	0	0	0	0	0	0	0	0	35.5	0	0	0	0	0	0	0	0	0	0	0	0	0	0	0	0	0	0	0	0	0	0	0
cg01152073	0	0	35.5	0	0	0	0	0	0	0	0	35.5	0	0	0	0	0	0	0	0	0	0	0	0	0	0	0	0	0	0	0	0	0	0	0	0	0	0	0	0	0	0	0	0	0	0	0	0	0
cg03974242	0	0	0	0	0	0	0	0	0	0	0	0	0	0	0	0	0	0	0	0	0	0	0	0	0	0	0	0	0	0	0	0	0	0	0	0	0	0	0	0	0	0	0	0	0	0	0	0	35.5
cg05365418	0	0	0	0	0	0	0	0	0	0	0	0	0	35.5	0	0	0	0	0	0	0	0	0	0	0	0	0	0	0	0	0	0	0	0	0	0	0	0	0	0	0	0	0	0	0	0	0	0	0
cg05804568	0	0	0	0	0	0	0	0	0	0	0	0	0	0	0	0	0	0	0	0	0	35.5	0	0	0	0	0	0	0	0	0	0	0	0	0	0	0	0	0	0	0	0	0	0	0	0	0	0	0
cg09241262	0	0	0	0	0	0	0	0	0	0	0	0	35.5	0	0	35.5	0	0	0	0	0	0	0	0	0	0	0	0	0	0	0	0	0	0	0	0	0	0	0	0	0	0	0	0	0	0	0	0	0
cg12301841	0	0	0	0	0	0	0	0	0	0	0	0	0	0	0	0	0	0	0	0	0	0	0	0	0	0	0	0	0	0	0	0	0	0	0	0	0	35.5	0	0	0	0	0	35.5	0	0	0	0	0
cg12776171	0	0	0	0	0	35.5	0	0	0	0	0	0	0	0	0	0	0	0	0	0	0	0	0	0	0	0	0	0	0	0	0	0	0	0	0	0	0	0	0	0	0	0	0	0	0	0	0	0	0
cg14153865	0	0	0	0	0	0	0	0	0	0	0	0	0	0	0	0	0	0	0	0	0	0	0	0	0	35.5	0	0	0	0	0	0	0	0	0	0	35.5	0	0	0	0	0	0	0	0	0	0	0	0
cg14765230	0	0	0	0	0	0	0	0	0	0	0	0	0	0	0	0	0	0	0	0	0	0	0	0	0	0	0	0	0	0	0	0	0	0	0	0	0	0	0	0	0	0	0	0	0	0	0	0	35.5
cg20628734	0	0	0	0	0	0	0	0	0	0	0	0	0	0	0	0	0	0	0	0	0	0	0	0	0	0	0	0	0	0	0	0	0	0	0	0	0	0	0	0	0	0	0	35.5	0	0	0	0	0
cg22107147	0	0	0	0	0	0	0	0	0	0	0	0	35.5	0	0	0	0	0	0	0	0	0	0	0	0	0	0	0	0	0	0	0	0	0	0	0	0	0	0	0	0	0	0	0	0	0	0	0	0
cg22907295	0	0	0	0	0	0	0	0	0	0	0	0	0	0	0	0	0	0	0	0	0	0	0	0	0	0	0	0	0	0	0	0	0	0	0	0	35.5	0	0	0	0	0	0	0	0	0	0	0	0
cg23330818	0	0	0	0	0	0	0	0	0	0	0	0	0	0	0	0	0	0	0	0	0	0	0	0	0	0	0	35.5	0	0	0	0	0	0	0	0	35.5	0	0	0	0	0	0	0	0	0	0	0	0
cg25342010	0	0	0	0	0	0	0	0	0	0	35.5	0	0	0	0	0	0	0	0	0	0	0	0	0	0	0	0	0	0	0	0	0	0	0	0	0	0	0	0	0	0	0	0	0	0	0	0	0	0
cg01588399	0	0	0	0	0	0	0	0	0	0	0	0	0	0	0	0	0	0	0	0	0	0	0	0	0	0	0	0	0	0	0	0	0	0	0	0	0	0	0	0	0	0	0	0	0	0	0	0	0
cg03031352	0	0	0	0	0	0	0	0	0	0	0	0	0	0	0	0	35	0	0	0	0	0	0	0	0	0	0	0	0	0	0	0	0	0	0	0	0	0	0	0	0	0	0	0	0	0	0	0	0
cg09167044	0	0	0	0	0	0	0	0	0	0	0	0	0	0	0	0	0	0	0	0	0	0	0	0	0	0	0	0	0	0	0	0	0	0	0	0	0	0	0	0	0	0	0	0	0	0	0	0	0
cg10455412	0	0	0	0	0	0	0	0	0	0	0	0	0	0	0	0	0	0	0	0	0	0	0	0	35	0	35.5	0	0	0	0	0	0	0	0	0	0	0	0	0	0	0	0	0	0	0	0	0	0
cg10682254	0	0	0	0	0	0	0	0	0	0	0	0	0	35.5	0	0	0	0	0	0	0	0	0	0	0	0	0	0	0	0	0	0	0	0	0	0	0	0	0	0	0	0	0	0	0	0	0	0	0
cg11665199	0	0	0	0	0	0	0	0	0	0	0	0	0	0	0	0	0	0	0	0	0	0	0	0	0	0	0	0	35.5	0	0	0	0	0	0	0	0	0	0	0	0	0	0	0	0	0	0	0	0
cg12882261	0	0	0	0	0	0	0	0	0	0	0	0	0	0	0	0	0	0	0	0	0	0	0	0	0	0	0	0	0	0	0	0	0	0	0	0	0	0	0	0	0	0	0	0	0	0	35	0	0
cg15292058	0	0	0	0	0	0	0	0	0	0	0	0	0	0	0	0	0	35.5	0	0	0	0	0	0	0	0	0	0	0	0	0	0	0	0	0	0	0	0	0	0	0	0	0	0	0	35	0	0	35.5
cg17439630	0	0	0	0	0	0	0	0	0	0	0	0	0	0	0	0	0	0	0	0	0	35.5	0	0	0	0	0	0	0	0	0	0	0	0	0	0	0	0	0	0	0	0	0	0	0	0	0	0	0
cg20506240	0	0	0	0	0	0	0	0	0	0	0	0	0	0	0	0	0	0	0	0	0	0	0	0	0	0	0	0	0	0	0	0	0	0	0	0	0	0	0	0	0	0	0	0	0	0	0	0	0
cg24999727	0	0	35.5	0	0	0	0	0	0	0	0	0	0	0	0	0	0	0	0	0	0	0	0	0	0	0	0	0	0	0	0	0	0	0	0	0	0	0	0	0	0	0	0	0	0	35	0	0	0
cg25429219	0	0	0	0	0	0	0	0	0	0	0	0	0	0	0	0	0	0	0	0	0	0	0	0	0	0	0	0	0	0	0	0	0	35.5	0	0	0	0	0	0	0	0	0	0	0	0	0	0	0
cg26350711	0	0	0	0	0	0	0	0	0	0	0	35.5	0	0	0	0	0	0	0	0	0	0	0	0	0	35.5	0	0	0	0	0	0	0	0	0	0	0	0	0	0	0	0	0	0	0	0	0	0	0
cg15141378	0	0	0	0	0	0	0	0	0	0	0	0	0	0	0	0	0	0	0	0	0	35.5	0	0	0	0	0	0	0	35	0	0	0	0	0	0	0	0	0	0	0	0	35	0	0	0	0	0	0
cg27122706	0	0	0	0	0	0	0	0	0	0	0	0	0	0	0	0	0	0	0	0	0	0	0	0	0	0	0	0	0	0	0	0	0	0	70	0	0	0	0	0	0	0	0	0	0	0	0	0	0
cg15352067	0	0	0	0	0	0	0	0	0	0	0	0	0	0	0	0	0	0	0	0	0	0	0	0	0	0	0	0	0	0	0	0	0	0	0	0	0	35.5	0	0	0	34	0	0	0	0	0	0	0
cg22732815	0	0	0	0	0	0	0	0	0	35	0	0	0	0	0	0	0	0	0	0	0	0	0	0	0	0	0	0	0	0	0	0	0	0	0	0	0	0	0	0	0	34	0	0	0	0	0	0	0
cg18274744	35.5	0	0	0	0	0	0	0	0	0	0	0	0	0	0	0	0	0	0	0	0	0	0	0	0	0	0	0	0	0	0	0	0	0	0	0	0	0	0	0	0	68	0	0	0	0	0	0	0
cg04398773	0	0	0	0	0	0	0	0	0	0	0	0	0	0	0	0	0	0	0	0	0	0	0	0	0	0	0	100	0	0	0	0	0	0	0	0	0	0	0	0	0	0	0	0	0	0	0	0	0
cg06587257	0	100	0	0	0	0	0	0	0	0	0	0	0	0	0	0	0	0	0	0	0	0	0	0	0	0	0	0	0	0	0	0	0	0	0	0	0	0	0	0	0	0	0	0	0	0	0	0	0
cg09209109	0	0	0	0	0	0	0	0	0	0	0	0	0	0	0	0	0	0	0	0	0	0	0	0	0	0	100	0	0	0	0	0	0	0	0	0	0	0	0	0	0	0	0	0	0	0	0	0	0
cg13358814	0	0	0	0	100	0	0	0	0	0	0	0	0	0	0	0	0	0	0	0	0	0	0	0	0	0	0	0	0	0	0	0	0	0	0	0	0	0	0	0	0	0	0	0	0	0	0	0	0
cg13890949	0	0	0	0	0	0	0	0	0	0	0	0	0	0	0	0	0	0	0	0	0	0	0	0	0	0	0	0	0	0	0	0	0	0	0	0	0	0	0	0	0	0	0	0	0	0	0	0	0
cg18684993	0	0	0	0	0	0	0	0	0	0	0	0	0	0	0	0	0	0	0	0	0	0	0	0	0	0	0	0	0	0	0	0	0	0	0	0	0	0	0	0	0	0	0	0	0	0	0	0	0
cg19115610	0	0	0	0	0	0	0	0	0	0	0	0	0	0	0	0	0	0	0	0	0	0	0	0	0	0	0	0	0	0	0	0	0	0	0	0	0	0	0	0	0	0	0	0	0	0	0	0	0
cg21054064	0	0	0	0	0	0	0	0	0	0	0	0	0	0	0	0	0	0	0	0	0	0	0	0	0	0	0	0	0	0	0	0	0	0	0	0	0	100	0	0	0	0	0	0	0	0	0	0	0
cg00009001	0	99	0	0	0	0	0	0	0	0	0	0	0	0	0	0	0	0	0	0	0	0	0	0	0	0	0	0	0	0	0	0	0	0	0	0	0	0	0	0	0	0	0	0	0	0	0	0	0
cg14717436	0	0	0	0	0	0	0	0	0	0	0	0	99	0	0	0	0	0	0	0	0	0	0	0	0	0	0	0	0	0	0	0	0	0	0	0	0	0	0	0	0	0	0	0	0	0	0	0	0
cg20021436	0	0	0	0	0	99	0	0	0	0	0	0	0	0	0	0	0	0	0	0	0	0	0	0	0	0	0	0	0	0	0	0	0	0	0	0	0	0	0	0	0	0	0	0	0	0	0	0	0
cg20387963	0	0	0	0	0	0	0	0	0	0	0	0	0	0	0	0	0	0	0	0	0	0	0	0	0	0	99	0	0	0	0	0	0	0	0	0	0	0	0	0	0	0	0	0	0	0	0	0	0
cg27229520	0	0	0	0	0	0	0	0	0	0	0	0	0	0	0	0	0	0	0	0	0	0	0	0	0	0	0	0	0	0	0	0	0	0	0	0	0	0	0	0	0	0	0	0	0	0	0	0	0
cg03165807	0	0	0	0	0	0	0	0	0	0	0	0	0	0	0	0	0	0	0	0	0	0	0	0	0	0	0	0	0	0	0	0	0	0	0	0	0	0	0	0	0	0	0	0	0	0	0	0	0
cg03195748	0	0	0	0	0	0	0	0	0	0	0	0	0	0	0	0	0	0	0	0	0	0	0	0	0	0	0	0	0	0	0	0	0	0	0	0	0	0	0	0	0	0	0	0	0	0	0	0	0
cg05787293	0	0	0	0	0	0	0	0	0	0	0	0	0	0	0	0	0	0	0	0	0	0	0	0	0	0	0	0	0	0	0	0	0	0	0	0	0	0	0	0	0	0	0	0	0	0	0	0	0
cg07852266	0	0	0	0	0	0	0	0	0	0	0	0	0	0	0	0	0	0	0	0	0	0	0	0	0	0	0	0	0	0	0	0	0	0	0	0	0	0	0	0	0	0	0	0	0	0	0	0	0
cg11659304	0	0	0	0	0	0	0	0	0	0	0	0	0	0	0	0	0	0	0	0	0	0	0	0	0	0	0	0	0	0	0	0	0	0	0	0	0	0	0	0	0	0	0	0	0	0	0	0	0
cg13514002	0	0	0	0	0	0	0	0	0	0	0	0	0	0	0	0	0	0	0	0	0	0	0	0	0	0	0	0	0	0	0	0	0	0	0	0	0	0	0	0	0	0	0	0	0	0	0	0	0
cg14105637	0	98	0	0	0	0	0	0	0	0	0	0	0	0	0	0	0	0	0	0	0	0	0	0	0	0	0	0	0	0	0	0	0	0	0	0	0	0	0	0	0	0	0	0	0	0	0	0	0
cg15139637	0	0	0	0	0	0	0	0	0	0	0	0	0	0	0	0	0	0	0	0	0	0	0	0	0	98	0	0	0	0	0	0	0	0	0	0	0	0	0	0	0	0	0	0	0	0	0	0	0
cg15994971	0	0	0	0	0	0	0	0	0	0	0	0	0	0	0	0	0	0	0	0	0	0	0	0	0	0	0	0	0	0	0	0	0	0	0	0	0	0	0	0	0	0	0	0	0	0	0	0	0
cg18506744	0	0	0	0	0	0	0	0	0	0	0	0	0	0	0	0	0	0	0	0	0	0	0	0	0	0	0	0	0	0	0	0	0	0	0	0	0	0	0	0	0	0	0	0	0	0	0	0	0
cg01339811	0	0	0	0	0	0	0	0	0	0	0	0	0	0	0	0	0	0	0	0	0	0	0	0	0	0	0	0	0	0	0	0	0	0	0	0	0	0	0	0	0	0	0	0	0	0	0	0	0
cg07326055	0	0	0	0	0	0	0	0	0	0	97	0	0	0	0	0	0	0	0	0	0	0	0	0	0	0	0	0	0	0	0	0	0	0	0	0	0	0	0	0	0	0	0	0	0	0	0	0	0
cg10735019	0	0	0	0	0	0	0	0	0	0	0	0	0	0	0	0	0	0	0	0	0	0	0	0	0	97	0	0	0	0	0	0	0	0	0	0	0	0	0	0	0	0	0	0	0	0	0	0	0
cg26240566	0	0	0	0	0	0	0	0	0	0	0	0	0	0	0	0	0	0	0	0	0	0	0	0	0	0	0	0	0	0	0	0	0	0	0	0	0	0	0	0	0	0	0	0	0	0	0	0	0
cg02032423	0	0	0	0	0	0	0	0	0	0	0	0	0	0	0	0	0	0	0	0	0	0	0	0	0	0	0	0	0	0	0	0	0	0	0	0	0	0	0	0	0	0	0	0	0	0	0	0	0
cg03999723	0	0	0	0	0	0	0	0	0	0	0	0	0	0	0	0	0	0	0	0	0	0	0	0	0	0	0	0	0	0	0	0	0	0	0	0	0	0	0	96	0	0	0	0	0	0	0	0	0
cg10837404	0	0	0	0	0	0	0	0	0	0	0	0	0	0	0	0	0	0	0	0	0	0	0	0	0	0	0	0	0	0	0	0	0	0	0	0	0	0	0	0	0	0	0	0	0	0	0	0	0
cg12014181	0	0	0	0	0	0	0	0	0	0	0	0	0	0	0	0	0	0	0	0	0	0	0	0	0	0	0	0	0	0	0	0	0	0	96	0	0	0	0	0	0	0	0	0	0	0	0	0	0
cg13226457	0	0	0	0	96	0	0	0	0	0	0	0	0	0	0	0	0	0	0	0	0	0	0	0	0	0	0	0	0	0	0	0	0	0	0	0	0	0	0	0	0	0	0	0	0	0	0	0	0
cg15388515	0	0	0	0	0	0	0	0	0	0	0	0	96	0	0	0	0	0	0	0	0	0	0	0	0	0	0	0	0	0	0	0	0	0	0	0	0	0	0	0	0	0	0	0	0	0	0	0	0
cg16922732	0	0	0	0	0	96	0	0	0	0	0	0	0	0	0	0	0	0	0	0	0	0	0	0	0	0	0	0	0	0	0	0	0	0	0	0	0	0	0	0	0	0	0	0	0	0	0	0	0
cg21872327	0	0	0	0	0	0	0	0	0	0	0	0	0	0	0	0	0	0	0	0	0	0	0	0	0	0	0	0	0	0	0	0	0	0	0	0	0	0	0	0	0	0	0	0	0	0	0	0	0
cg25314486	0	0	0	0	0	0	0	0	0	0	0	0	0	0	0	0	0	0	0	0	0	0	0	0	0	0	0	0	0	0	0	0	0	0	0	0	0	0	0	0	0	0	0	0	0	0	0	0	0
cg27584139	0	0	0	0	0	0	0	0	0	0	0	0	0	0	0	0	0	0	0	0	0	0	0	0	0	0	0	0	0	0	0	0	0	0	0	0	0	0	0	0	0	0	0	0	0	0	0	0	0
cg04063993	0	94	0	0	0	0	0	0	0	0	0	0	0	0	0	0	0	0	0	0	0	0	0	0	0	0	0	0	0	0	0	0	0	0	0	0	0	0	0	0	0	0	0	0	0	0	0	0	0
cg06875598	0	0	0	0	0	0	0	0	0	0	0	0	0	0	0	0	0	0	0	0	0	0	0	0	0	0	0	0	0	0	0	0	0	0	0	0	0	0	0	0	0	0	0	0	0	0	0	0	0
cg13577188	0	0	0	0	0	0	0	0	0	0	0	0	0	0	0	0	0	0	0	0	0	0	0	0	0	94	0	0	0	0	0	0	0	0	0	0	0	0	0	0	0	0	0	0	0	0	0	0	0
cg14852552	0	0	0	0	0	0	0	0	0	0	0	0	0	0	0	0	0	0	0	0	0	0	0	0	0	0	0	0	0	0	0	0	0	0	0	0	0	0	0	0	0	0	0	0	0	0	0	0	0
cg22062979	0	0	0	0	0	0	0	0	94	0	0	0	0	0	0	0	0	0	0	0	0	0	0	0	0	0	0	0	0	0	0	0	0	0	0	0	0	0	0	0	0	0	0	0	0	0	0	0	0
cg25714927	0	0	0	0	0	0	0	0	0	0	0	0	94	0	0	0	0	0	0	0	0	0	0	0	0	0	0	0	0	0	0	0	0	0	0	0	0	0	0	0	0	0	0	0	0	0	0	0	0
cg27301655	0	0	0	0	0	0	0	0	0	0	0	0	0	0	0	0	0	0	0	0	0	0	0	0	0	0	0	0	0	0	0	0	0	0	0	0	0	0	0	0	0	0	0	0	0	0	0	0	0
cg00846288	0	0	0	0	0	0	0	0	0	0	0	0	0	0	0	0	0	0	0	0	0	0	0	0	0	0	0	0	0	0	0	0	0	0	0	0	0	0	0	0	0	0	0	0	0	0	0	0	0
cg00922857	0	0	0	0	0	0	0	0	0	0	0	0	0	0	0	0	0	0	0	0	0	0	0	0	0	0	0	0	0	0	0	0	0	0	0	0	0	0	0	0	0	0	0	0	0	0	0	0	0
cg04313735	0	0	0	0	0	0	0	0	0	0	0	0	0	0	0	0	0	0	0	0	0	0	0	0	0	0	0	0	0	0	0	0	0	0	0	0	0	0	0	0	0	0	0	0	0	0	0	0	0
cg09563817	0	0	0	0	0	0	0	0	0	0	0	0	0	0	0	0	0	0	0	0	0	0	0	0	0	0	0	0	0	0	0	0	0	0	0	0	0	0	0	0	0	0	0	0	0	0	0	0	0
cg09599979	0	0	0	0	0	0	0	0	93	0	0	0	0	0	0	0	0	0	0	0	0	0	0	0	0	0	0	0	0	0	0	0	0	0	0	0	0	0	0	0	0	0	0	0	0	0	0	0	0
cg10681079	0	0	0	0	0	0	0	0	0	0	0	0	0	0	0	0	0	0	0	0	0	0	0	0	0	0	0	0	0	0	0	0	0	0	0	0	93	0	0	0	0	0	0	0	0	0	0	0	0
cg22353096	0	0	0	0	0	0	0	0	0	0	0	0	0	0	0	0	0	0	0	0	0	0	0	0	0	0	0	0	0	0	0	0	0	0	0	0	0	0	0	0	0	0	0	0	0	0	0	0	0
cg24977301	0	0	0	0	0	0	0	0	0	0	0	0	0	0	0	0	0	0	0	0	0	0	0	0	0	93	0	0	0	0	0	0	0	0	0	0	0	0	0	0	0	0	0	0	0	0	0	0	0
cg25882544	0	0	0	0	0	0	0	0	0	0	0	0	93	0	0	0	0	0	0	0	0	0	0	0	0	0	0	0	0	0	0	0	0	0	0	0	0	0	0	0	0	0	0	0	0	0	0	0	0
cg03395724	0	0	0	0	0	0	0	0	0	0	0	0	0	0	0	0	0	0	0	92	0	0	0	0	0	0	0	0	0	0	0	0	0	0	0	0	0	0	0	0	0	0	0	0	0	0	0	0	0
cg05357527	0	0	0	0	0	92	0	0	0	0	0	0	0	0	0	0	0	0	0	0	0	0	0	0	0	0	0	0	0	0	0	0	0	0	0	0	0	0	0	0	0	0	0	0	0	0	0	0	0
cg06650256	0	0	0	0	92	0	0	0	0	0	0	0	0	0	0	0	0	0	0	0	0	0	0	0	0	0	0	0	0	0	0	0	0	0	0	0	0	0	0	0	0	0	0	0	0	0	0	0	0
cg10200168	0	0	0	0	0	0	0	0	0	0	0	0	0	0	0	0	0	0	0	0	0	0	0	0	0	0	0	0	0	0	0	0	0	0	0	0	0	0	0	0	0	0	0	0	0	0	0	0	92
cg10423153	0	0	0	0	0	0	0	0	0	0	0	0	0	0	0	0	0	0	0	0	0	0	0	0	0	0	0	0	0	0	0	0	0	0	0	0	0	0	0	0	0	0	0	0	0	0	0	0	0
cg13475488	0	0	0	0	0	0	0	0	0	0	0	0	0	0	0	0	0	0	0	0	0	0	0	0	0	0	0	92	0	0	0	0	0	0	0	0	0	0	0	0	0	0	0	0	0	0	0	0	0
cg22411500	0	0	0	0	0	0	0	0	0	0	0	0	0	0	0	0	0	0	0	0	0	0	0	0	0	0	0	0	0	0	0	0	0	0	0	0	0	0	0	0	0	0	0	0	0	0	0	0	0
cg27429599	0	0	0	0	0	0	0	0	0	0	0	0	0	0	0	0	0	0	0	0	0	0	0	0	0	0	0	0	0	0	0	0	0	0	0	0	0	0	0	0	0	0	0	0	0	0	0	0	0
cg13828397	0	0	0	0	0	0	0	0	0	0	0	0	91	0	0	0	0	0	0	0	0	0	0	0	0	0	0	0	0	0	0	0	0	0	0	0	0	0	0	0	0	0	0	0	0	0	0	0	0
cg19902591	0	0	0	0	0	0	0	0	0	0	0	0	0	0	0	0	0	0	0	0	0	0	0	0	0	0	0	0	0	0	0	0	0	0	0	0	0	0	0	0	0	0	0	0	0	0	0	0	0
cg20032372	0	0	0	0	91	0	0	0	0	0	0	0	0	0	0	0	0	0	0	0	0	0	0	0	0	0	0	0	0	0	0	0	0	0	0	0	0	0	0	0	0	0	0	0	0	0	0	0	0
cg23749162	0	0	91	0	0	0	0	0	0	0	0	0	0	0	0	0	0	0	0	0	0	0	0	0	0	0	0	0	0	0	0	0	0	0	0	0	0	0	0	0	0	0	0	0	0	0	0	0	0
cg25661049	0	0	0	0	0	0	0	0	0	0	0	0	0	0	0	0	0	0	0	0	0	0	0	0	0	0	0	0	0	0	0	0	0	0	0	0	0	0	0	0	0	0	0	0	0	0	0	0	0
cg27590993	0	0	0	0	0	0	0	0	0	0	0	0	0	0	0	0	0	0	0	0	0	0	0	0	0	0	0	0	0	0	0	0	0	0	0	0	0	0	0	0	0	0	0	0	0	0	0	0	0
cg03568011	0	0	0	0	0	0	0	0	0	0	0	0	0	0	0	0	0	0	0	0	0	0	0	0	0	0	0	0	0	90	0	0	0	0	0	0	0	0	0	0	0	0	0	0	0	0	0	0	0
cg04869694	0	90	0	0	0	0	0	0	0	0	0	0	0	0	0	0	0	0	0	0	0	0	0	0	0	0	0	0	0	0	0	0	0	0	0	0	0	0	0	0	0	0	0	0	0	0	0	0	0
cg07128233	0	0	0	0	0	0	0	0	0	0	0	0	0	0	0	0	0	0	0	0	0	0	0	0	0	90	0	0	0	0	0	0	0	0	0	0	0	0	0	0	0	0	0	0	0	0	0	0	0
cg08388823	0	0	0	0	0	0	0	0	0	0	0	0	0	0	0	0	0	0	0	0	0	0	0	0	0	0	0	0	0	0	0	0	0	0	0	0	0	0	0	0	0	0	0	0	0	0	0	0	0
cg12295308	0	0	0	0	0	0	0	0	0	0	0	0	0	0	0	0	0	0	90	0	0	0	0	0	0	0	0	0	0	0	0	0	0	0	0	0	0	0	0	0	0	0	0	0	0	0	0	0	0
cg13151409	0	0	0	0	0	0	0	0	0	0	0	0	90	0	0	0	0	0	0	0	0	0	0	0	0	0	0	0	0	0	0	0	0	0	0	0	0	0	0	0	0	0	0	0	0	0	0	0	0
cg15722634	0	0	0	0	0	0	0	0	0	0	0	0	0	0	0	0	0	0	0	0	0	0	0	0	0	0	0	0	0	0	0	0	0	0	0	0	0	0	0	0	0	0	0	0	0	0	0	0	0
cg21910920	0	0	0	0	0	0	0	0	0	0	0	0	0	0	0	0	0	0	0	0	0	0	0	0	0	0	0	0	0	0	0	0	0	0	0	0	0	0	0	0	0	0	0	0	0	0	0	0	0
cg26555777	0	0	0	0	0	0	0	0	0	0	0	0	0	0	0	0	0	0	0	0	0	0	0	0	0	0	0	0	0	0	0	0	0	0	0	0	0	0	0	0	0	0	0	0	0	0	0	0	0
cg27282505	0	0	0	0	0	0	0	0	0	0	0	0	0	0	0	0	0	0	0	0	0	0	0	0	0	0	0	90	0	0	0	0	0	0	0	0	0	0	0	0	0	0	0	0	0	0	0	0	0
cg06755427	0	0	0	0	0	0	0	0	0	0	0	0	0	0	0	0	0	0	0	0	0	0	0	0	0	0	0	0	0	0	0	0	0	0	0	0	0	0	0	0	0	0	0	0	0	0	0	0	0
cg11186825	0	0	0	0	0	0	0	0	0	0	0	0	0	0	0	0	0	0	0	0	0	0	0	0	0	0	0	0	0	0	0	0	0	0	0	0	0	0	0	0	0	0	0	0	0	0	0	0	0
cg12593764	0	0	0	0	0	89	0	0	0	0	0	0	0	0	0	0	0	0	0	0	0	0	0	0	0	0	0	0	0	0	0	0	0	0	0	0	0	0	0	0	0	0	0	0	0	0	0	0	0
cg14637685	0	0	0	0	0	0	0	0	0	0	0	0	0	0	0	0	0	0	0	0	0	0	0	0	0	0	0	0	0	0	0	0	0	0	0	0	0	0	0	0	0	0	0	0	0	0	0	0	0
cg14788003	0	0	0	0	0	0	0	0	0	0	0	0	0	0	0	0	0	0	0	0	0	0	0	0	0	0	0	0	0	0	0	0	0	0	0	0	0	0	0	0	0	0	0	0	0	0	0	0	0
cg20751012	0	0	0	0	0	0	0	0	0	0	0	0	0	0	0	0	0	0	0	0	0	0	0	0	0	0	0	0	0	0	0	0	0	0	0	0	0	0	0	0	0	0	0	0	0	0	0	0	0
cg21486249	0	0	0	0	0	0	0	0	0	0	0	0	89	0	0	0	0	0	0	0	0	0	0	0	0	0	0	0	0	0	0	0	0	0	0	0	0	0	0	0	0	0	0	0	0	0	0	0	0
cg27419914	0	0	0	0	0	0	0	0	0	0	0	0	0	0	0	0	0	0	0	0	0	0	0	0	0	0	0	0	0	0	0	0	0	0	0	0	0	0	0	0	0	0	0	0	0	0	0	0	0
cg05337387	0	0	0	0	0	0	0	0	0	0	0	0	0	0	0	0	0	0	0	0	0	0	0	0	0	0	0	0	0	0	0	0	0	0	0	0	0	0	0	0	0	0	0	0	0	0	0	0	0
cg07587475	0	0	0	0	0	0	0	0	0	0	0	0	0	0	0	0	0	0	0	0	0	0	0	0	0	0	0	0	0	0	0	0	0	0	0	0	0	0	0	0	0	0	0	0	0	0	0	0	0
cg10111084	0	0	0	0	0	0	0	0	0	0	0	0	0	0	0	0	0	0	0	0	0	0	0	0	0	0	0	0	0	0	0	0	0	0	0	0	0	0	0	0	0	0	0	0	0	0	0	0	0
cg23619421	0	0	0	0	0	0	0	0	0	0	0	0	0	0	0	0	0	0	0	0	0	0	0	0	0	0	0	0	0	0	0	0	0	0	0	0	88	0	0	0	0	0	0	0	0	0	0	0	0
cg24656529	0	0	0	0	88	0	0	0	0	0	0	0	0	0	0	0	0	0	0	0	0	0	0	0	0	0	0	0	0	0	0	0	0	0	0	0	0	0	0	0	0	0	0	0	0	0	0	0	0
cg25777451	0	0	0	0	0	0	0	0	0	0	0	0	0	0	0	0	0	0	0	0	0	0	0	0	0	0	0	0	0	0	0	0	0	0	0	0	0	0	0	0	0	0	0	0	0	0	0	0	0
cg26594982	0	0	0	0	0	0	0	0	0	0	0	0	0	0	0	0	0	0	0	0	0	0	0	0	0	0	0	0	0	0	0	0	0	0	0	0	0	0	0	0	0	0	0	0	0	0	0	0	0
cg03947738	0	0	0	0	0	0	0	0	0	0	0	0	0	0	0	0	0	0	0	0	0	0	0	0	0	0	0	0	0	0	0	0	0	0	0	0	0	0	0	0	0	0	0	0	0	0	0	0	0
cg04314280	0	0	0	0	0	0	0	0	0	0	0	0	0	0	0	0	0	0	0	0	0	0	0	0	0	0	0	0	0	0	0	0	0	0	0	0	0	0	0	0	0	0	0	0	0	0	0	0	0
cg07273342	0	0	0	0	0	0	0	0	0	0	0	0	0	0	0	0	0	0	0	0	0	0	0	0	0	0	0	0	0	0	0	0	0	0	0	0	0	0	0	0	0	0	0	0	0	0	0	0	0
cg12907305	0	0	0	0	0	0	0	0	0	0	0	0	0	0	0	0	0	0	0	0	0	0	0	0	0	0	0	0	0	0	0	0	0	0	0	0	0	0	0	0	0	0	0	0	0	0	0	0	0
cg14965866	0	0	0	0	0	0	0	0	0	0	0	0	0	0	0	0	0	0	0	0	0	0	0	0	0	0	0	0	0	0	0	0	0	0	0	0	87	0	0	0	0	0	0	0	0	0	0	0	0
cg24193217	0	0	0	0	0	87	0	0	0	0	0	0	0	0	0	0	0	0	0	0	0	0	0	0	0	0	0	0	0	0	0	0	0	0	0	0	0	0	0	0	0	0	0	0	0	0	0	0	0
cg25474312	0	0	0	0	0	0	0	0	0	0	0	0	0	0	0	0	0	0	0	0	0	0	0	0	0	87	0	0	0	0	0	0	0	0	0	0	0	0	0	0	0	0	0	0	0	0	0	0	0
cg27547269	0	0	0	0	0	0	0	0	0	0	0	0	0	0	0	0	0	0	0	0	0	0	0	0	0	0	0	0	0	0	0	0	0	0	0	0	0	0	0	0	0	0	0	0	0	0	0	0	0
cg00395468	0	0	0	0	0	0	0	0	0	0	0	0	0	0	0	0	0	0	0	0	0	0	0	0	0	0	0	0	0	0	0	0	0	0	0	0	0	0	0	0	0	0	0	0	0	0	0	0	0
cg01822600	0	0	0	0	0	0	0	0	0	0	0	0	0	0	0	0	0	0	0	0	0	0	0	0	0	86	0	0	0	0	0	0	0	0	0	0	0	0	0	0	0	0	0	0	0	0	0	0	0
cg05274099	0	0	0	0	0	0	0	0	0	0	0	0	0	0	0	0	0	0	0	0	0	0	0	0	0	0	0	0	0	0	0	0	0	0	0	0	0	0	0	0	0	0	0	0	0	0	0	0	0
cg07172755	0	0	0	0	0	0	0	0	0	0	0	0	0	0	0	0	0	0	0	0	0	0	0	0	0	0	0	0	0	0	0	0	0	0	0	0	0	0	0	0	0	0	0	0	0	0	0	0	0
cg17142149	0	0	0	0	0	0	0	0	0	0	0	0	0	0	0	0	0	0	0	0	0	0	0	0	0	0	0	0	0	0	0	0	0	0	0	0	0	0	0	0	0	0	0	0	0	0	0	0	86
cg17499212	0	0	0	0	86	0	0	0	0	0	0	0	0	0	0	0	0	0	0	0	0	0	0	0	0	0	0	0	0	0	0	0	0	0	0	0	0	0	0	0	0	0	0	0	0	0	0	0	0
cg20589262	0	0	0	0	0	0	0	0	0	0	0	0	0	0	0	0	0	0	0	0	0	0	0	0	0	0	0	0	0	0	0	0	0	0	0	0	0	0	0	0	0	0	0	0	0	0	0	0	0
cg24398923	0	0	0	0	0	0	0	0	0	0	0	0	0	0	0	0	0	0	0	0	0	0	0	0	0	0	0	0	0	0	0	0	0	0	0	0	0	0	0	0	0	0	0	0	86	0	0	0	0
cg24675735	0	0	0	0	0	0	0	0	0	0	0	0	0	0	0	0	0	0	0	0	0	0	0	0	0	0	0	0	0	0	0	0	0	0	0	0	0	0	0	0	0	0	0	0	0	0	0	0	0
cg27639897	0	0	0	0	0	0	0	0	0	0	0	0	0	0	0	0	0	0	0	0	0	0	0	0	0	0	0	0	0	0	0	0	0	0	0	0	0	0	0	0	0	0	0	0	0	0	0	0	0
cg00737979	0	0	0	0	0	0	0	0	0	0	0	0	0	0	0	0	0	0	0	0	0	0	0	0	0	0	0	0	0	0	0	0	0	0	0	0	0	0	0	0	0	0	0	0	0	0	0	0	0
cg10629367	0	0	0	0	0	0	0	0	0	0	0	0	0	0	0	0	0	0	0	0	0	0	0	0	0	0	0	0	0	0	0	0	0	0	0	0	0	0	0	0	0	0	0	0	0	0	0	0	0
cg14260098	0	0	0	0	0	0	0	0	0	0	0	0	0	0	0	0	0	0	0	0	0	0	0	0	0	85	0	0	0	0	0	0	0	0	0	0	0	0	0	0	0	0	0	0	0	0	0	0	0
cg15456643	0	0	0	0	0	0	0	0	0	0	0	0	0	0	0	0	0	0	0	0	0	0	0	0	0	0	0	0	0	0	0	0	0	0	0	0	0	0	0	0	0	0	0	0	0	0	0	0	0
cg16498856	0	0	0	0	0	0	0	0	0	0	0	0	0	0	0	0	0	0	0	0	0	0	0	0	0	0	0	0	0	0	0	0	0	0	0	0	0	0	0	0	85	0	0	0	0	0	0	0	0
cg17632590	0	0	0	0	0	0	0	0	0	0	0	0	0	0	0	0	0	0	0	0	0	0	0	0	0	0	0	0	0	0	85	0	0	0	0	0	0	0	0	0	0	0	0	0	0	0	0	0	0
cg04863300	0	0	0	0	0	0	0	0	0	0	0	0	0	0	0	0	0	0	0	0	0	0	0	0	0	0	0	0	0	0	0	0	0	0	0	0	0	0	0	0	0	0	0	0	0	0	0	0	0
cg06258356	0	0	0	0	0	0	0	0	0	0	0	0	0	0	0	0	0	0	0	0	0	0	0	0	0	0	0	0	0	0	0	0	0	0	0	0	0	0	0	0	0	0	0	0	0	84	0	0	0
cg07880311	0	0	0	0	0	84	0	0	0	0	0	0	0	0	0	0	0	0	0	0	0	0	0	0	0	0	0	0	0	0	0	0	0	0	0	0	0	0	0	0	0	0	0	0	0	0	0	0	0
cg09266087	0	0	0	0	0	0	0	0	0	0	0	0	0	0	0	0	0	0	0	0	0	0	0	0	0	0	0	84	0	0	0	0	0	0	0	0	0	0	0	0	0	0	0	0	0	0	0	0	0
cg10731408	0	0	0	0	84	0	0	0	0	0	0	0	0	0	0	0	0	0	0	0	0	0	0	0	0	0	0	0	0	0	0	0	0	0	0	0	0	0	0	0	0	0	0	0	0	0	0	0	0
cg11294782	0	0	0	0	0	0	0	0	0	0	0	0	0	0	0	0	0	0	0	0	0	0	0	0	0	0	0	0	0	0	0	0	0	0	0	0	0	0	0	0	0	0	0	0	0	0	0	0	0
cg03710047	0	0	0	0	0	0	0	0	0	0	0	0	0	0	0	0	0	0	0	0	0	0	0	0	0	0	0	0	0	0	0	0	0	0	0	0	0	0	0	0	0	0	0	0	0	0	0	0	0
cg05759046	0	0	0	0	0	0	0	0	0	0	0	0	0	0	0	0	0	0	0	0	0	0	0	0	0	0	0	0	0	0	0	0	0	0	0	0	0	0	0	0	0	0	0	0	0	0	0	0	0
cg07407754	0	0	0	0	0	0	0	0	0	0	0	0	0	0	0	0	0	0	0	0	0	0	0	0	0	0	0	0	0	0	0	0	0	0	0	0	0	0	0	0	0	0	0	0	0	0	0	0	0
cg08259038	0	0	0	0	0	0	0	0	0	0	0	0	0	0	0	0	0	0	83	0	0	0	0	0	0	0	0	0	0	0	0	0	0	0	0	0	0	0	0	0	0	0	0	0	0	0	0	0	0
cg09243921	0	0	0	0	0	0	0	0	0	0	0	0	83	0	0	0	0	0	0	0	0	0	0	0	0	0	0	0	0	0	0	0	0	0	0	0	0	0	0	0	0	0	0	0	0	0	0	0	0
cg12139902	0	0	0	0	0	0	0	0	0	0	0	0	0	0	0	0	0	0	0	0	0	0	0	0	0	0	0	0	0	0	0	0	0	83	0	0	0	0	0	0	0	0	0	0	0	0	0	0	0
cg20060185	0	0	83	0	0	0	0	0	0	0	0	0	0	0	0	0	0	0	0	0	0	0	0	0	0	0	0	0	0	0	0	0	0	0	0	0	0	0	0	0	0	0	0	0	0	0	0	0	0
cg20868651	0	0	0	0	0	0	0	0	83	0	0	0	0	0	0	0	0	0	0	0	0	0	0	0	0	0	0	0	0	0	0	0	0	0	0	0	0	0	0	0	0	0	0	0	0	0	0	0	0
cg00388262	0	0	0	0	0	82	0	0	0	0	0	0	0	0	0	0	0	0	0	0	0	0	0	0	0	0	0	0	0	0	0	0	0	0	0	0	0	0	0	0	0	0	0	0	0	0	0	0	0
cg01400924	0	0	0	0	0	0	0	0	0	0	0	0	82	0	0	0	0	0	0	0	0	0	0	0	0	0	0	0	0	0	0	0	0	0	0	0	0	0	0	0	0	0	0	0	0	0	0	0	0
cg21083018	0	0	0	0	0	0	0	0	0	0	0	0	0	0	0	0	0	0	0	0	0	0	0	0	0	0	0	0	0	0	0	0	0	0	0	0	0	0	0	0	0	0	0	0	0	0	0	0	0
cg21185355	0	0	0	0	0	0	0	0	0	0	0	0	0	0	0	0	0	0	0	0	0	0	0	0	0	0	0	0	0	0	0	0	0	0	0	0	0	0	0	0	0	0	0	0	0	0	0	0	0
cg21913582	0	0	0	0	82	0	0	0	0	0	0	0	0	0	0	0	0	0	0	0	0	0	0	0	0	0	0	0	0	0	0	0	0	0	0	0	0	0	0	0	0	0	0	0	0	0	0	0	0
cg02707778	0	0	0	0	0	0	0	0	0	0	0	0	0	0	0	0	0	0	0	0	0	0	0	0	0	0	0	0	0	0	0	0	0	0	0	0	0	0	0	0	0	0	0	0	0	0	0	0	0
cg07321131	0	0	0	0	0	0	0	0	0	0	0	0	0	0	0	0	0	0	81	0	0	0	0	0	0	0	0	0	0	0	0	0	0	0	0	0	0	0	0	0	0	0	0	0	0	0	0	0	0
cg24835046	0	0	0	0	0	81	0	0	0	0	0	0	0	0	0	0	0	0	0	0	0	0	0	0	0	0	0	0	0	0	0	0	0	0	0	0	0	0	0	0	0	0	0	0	0	0	0	0	0
cg26129587	0	0	0	0	0	0	0	0	0	0	0	0	0	0	0	0	0	0	0	0	0	0	0	0	0	81	0	0	0	0	0	0	0	0	0	0	0	0	0	0	0	0	0	0	0	0	0	0	0
cg01456710	0	80	0	0	0	0	0	0	0	0	0	0	0	0	0	0	0	0	0	0	0	0	0	0	0	0	0	0	0	0	0	0	0	0	0	0	0	0	0	0	0	0	0	0	0	0	0	0	0
cg02372433	0	0	0	0	0	0	0	0	0	0	0	0	0	0	0	0	0	0	0	0	0	0	0	0	0	0	0	0	0	0	0	0	0	0	0	0	0	0	0	0	0	0	0	0	0	0	0	0	0
cg08800761	0	0	0	0	0	0	0	0	0	0	0	0	0	0	0	0	0	0	0	0	0	0	0	0	0	0	0	0	0	0	0	0	0	0	0	0	0	0	80	0	0	0	0	0	0	0	0	0	0
cg12412531	0	0	0	0	0	0	0	0	0	0	0	0	0	0	0	0	0	0	0	0	0	0	0	0	0	80	0	0	0	0	0	0	0	0	0	0	0	0	0	0	0	0	0	0	0	0	0	0	0
cg15258578	0	0	0	0	0	0	0	0	0	0	0	0	0	0	0	0	0	0	0	0	0	0	0	0	0	0	0	0	0	0	0	0	0	0	0	0	0	0	0	0	0	0	0	0	0	0	0	0	0
cg20540357	0	0	0	0	0	0	0	0	0	0	0	0	0	0	0	0	0	0	0	0	0	0	0	0	0	0	0	0	0	0	0	0	0	0	0	0	0	0	0	0	0	0	0	0	0	0	0	0	0
cg21100932	0	0	0	0	0	0	0	0	0	0	0	0	0	0	0	0	0	0	0	0	0	0	0	0	0	0	0	0	0	0	0	0	0	0	0	0	0	0	0	0	0	0	0	0	0	0	0	0	0
cg02870465	0	0	0	0	0	0	0	0	0	0	0	0	0	0	0	0	0	0	0	0	0	0	0	0	0	0	0	0	0	0	0	0	0	0	0	0	0	0	0	0	0	0	0	0	0	0	0	0	0
cg08905447	0	0	0	0	0	0	0	0	0	0	0	0	0	0	0	0	0	0	79	0	0	0	0	0	0	0	0	0	0	0	0	0	0	0	0	0	0	0	0	0	0	0	0	0	0	0	0	0	0
cg11508013	0	0	0	0	0	0	0	0	0	0	0	0	0	0	0	0	0	0	0	0	0	0	0	0	0	0	0	0	0	0	0	0	0	0	0	0	0	0	79	0	0	0	0	0	0	0	0	0	0
cg14387705	0	0	0	0	0	0	0	0	0	0	0	0	0	0	0	0	0	0	0	0	0	0	0	0	0	0	0	0	0	0	0	0	0	0	0	0	0	0	0	0	0	0	0	0	0	0	0	0	0
cg17215325	0	0	0	0	0	0	0	0	0	0	0	0	79	0	0	0	0	0	0	0	0	0	0	0	0	0	0	0	0	0	0	0	0	0	0	0	0	0	0	0	0	0	0	0	0	0	0	0	0
cg23300129	0	0	0	0	0	0	0	0	0	0	0	0	0	0	0	0	0	0	0	0	0	0	0	0	0	0	0	0	0	0	0	0	0	0	0	0	0	0	0	0	0	0	79	0	0	0	0	0	0
cg23336452	0	0	0	0	0	0	0	0	0	0	0	0	0	0	0	0	0	0	0	0	0	0	0	0	0	0	0	0	0	0	0	0	0	0	0	0	0	0	0	0	0	0	0	0	0	0	0	0	0
cg24261825	0	0	0	0	0	0	0	0	0	0	0	0	0	0	0	0	0	0	0	0	0	0	0	0	0	0	0	0	0	0	0	0	0	0	0	0	0	0	0	0	0	0	0	0	0	0	0	0	0
cg02426408	0	0	0	0	0	0	0	0	0	0	0	0	0	0	0	0	0	0	0	0	0	0	0	0	0	0	0	0	0	0	0	0	0	0	0	0	0	0	0	0	0	0	0	0	0	0	0	0	0
cg02536065	0	78	0	0	0	0	0	0	0	0	0	0	0	0	0	0	0	0	0	0	0	0	0	0	0	0	0	0	0	0	0	0	0	0	0	0	0	0	0	0	0	0	0	0	0	0	0	0	0
cg14705496	0	0	0	0	0	0	0	0	0	0	0	0	0	0	0	0	0	0	0	0	0	0	0	0	0	0	0	0	0	0	0	0	0	0	0	0	0	0	0	0	0	0	0	0	0	0	0	0	0
cg17048000	0	0	0	0	0	0	0	0	0	0	0	0	0	0	0	0	0	0	0	0	0	0	0	0	0	0	0	0	0	0	0	0	0	0	0	0	0	0	0	0	0	0	0	0	0	0	0	0	0
cg17225909	0	0	0	0	0	0	0	0	0	0	0	0	0	0	0	0	0	0	0	0	0	78	0	0	0	0	0	0	0	0	0	0	0	0	0	0	0	0	0	0	0	0	0	0	0	0	0	0	0
cg23186366	0	0	0	0	0	0	0	0	0	0	0	0	0	0	0	0	0	0	0	0	0	0	0	0	0	0	0	0	0	0	0	0	0	0	0	0	0	78	0	0	0	0	0	0	0	0	0	0	0
cg26971950	0	0	0	0	0	78	0	0	0	0	0	0	0	0	0	0	0	0	0	0	0	0	0	0	0	0	0	0	0	0	0	0	0	0	0	0	0	0	0	0	0	0	0	0	0	0	0	0	0
cg04925956	0	0	0	0	0	0	0	0	0	0	77	0	0	0	0	0	0	0	0	0	0	0	0	0	0	0	0	0	0	0	0	0	0	0	0	0	0	0	0	0	0	0	0	0	0	0	0	0	0
cg09443520	0	0	0	0	0	0	0	0	0	0	0	0	0	0	0	0	0	0	0	0	0	0	0	0	0	0	0	0	0	0	0	0	0	0	0	0	0	0	0	0	0	0	0	0	0	0	0	0	0
cg12702354	0	0	0	0	0	0	0	0	0	0	0	0	0	0	0	0	0	0	0	0	0	0	0	0	0	0	0	0	0	0	0	0	0	0	0	0	0	0	0	0	0	0	0	0	0	0	0	0	0
cg19296486	0	0	0	0	0	0	0	0	0	0	0	0	0	0	0	0	0	0	0	0	0	0	0	0	0	0	0	77	0	0	0	0	0	0	0	0	0	0	0	0	0	0	0	0	0	0	0	0	0
cg21768956	0	0	0	0	0	0	0	0	0	0	0	0	0	0	0	0	0	0	0	0	0	0	0	0	0	0	0	0	0	0	0	0	0	0	0	0	0	0	0	0	0	0	0	77	0	0	0	0	0
cg01710361	0	0	0	0	0	0	0	0	0	0	0	0	0	0	0	0	0	0	0	0	0	0	0	0	0	0	0	0	0	0	0	0	0	0	0	0	76	0	0	0	0	0	0	0	0	0	0	0	0
cg08291506	0	0	0	0	0	0	0	0	0	0	0	0	0	0	0	0	0	0	0	0	0	0	0	0	0	0	0	0	0	0	0	0	0	0	0	0	0	0	0	0	0	0	0	0	0	0	0	0	0
cg11390659	0	0	0	0	0	0	0	0	0	0	0	0	0	0	0	0	0	0	0	0	0	0	0	0	0	0	0	0	0	0	0	0	0	0	0	0	0	0	0	0	0	0	0	0	0	0	0	0	0
cg11714195	0	0	0	0	0	0	0	0	0	76	0	0	0	0	0	0	0	0	0	0	0	0	0	0	0	0	0	0	0	0	0	0	0	0	0	0	0	0	0	0	0	0	0	0	0	0	0	0	0
cg12350108	0	0	0	0	0	0	0	0	0	0	0	0	0	0	0	0	0	0	0	0	0	0	0	0	0	0	0	0	0	0	0	0	0	0	0	0	0	0	0	0	0	0	0	0	0	0	0	0	0
cg14761417	0	0	0	0	0	0	0	0	0	0	0	0	0	0	0	0	0	0	0	0	0	0	0	0	0	0	0	0	0	0	0	0	0	0	0	0	0	0	0	0	0	0	0	0	0	0	0	0	0
cg21905026	0	0	0	0	0	0	0	0	76	0	0	0	0	0	0	0	0	0	0	0	0	0	0	0	0	0	0	0	0	0	0	0	0	0	0	0	0	0	0	0	0	0	0	0	0	0	0	0	0
cg02055150	0	0	0	0	0	0	0	0	0	0	0	0	0	0	0	0	0	0	0	0	0	0	0	0	0	0	0	0	0	0	0	0	0	0	0	0	0	0	0	0	0	0	0	0	0	0	0	0	0
cg03837492	0	0	0	0	0	0	0	0	0	0	0	0	0	0	0	0	0	0	0	0	0	0	0	0	0	0	0	0	0	0	0	0	0	0	0	0	0	0	0	0	0	0	0	0	0	0	0	0	0
cg17210126	0	0	0	0	0	0	0	0	0	0	0	0	0	0	75	0	0	0	0	0	0	0	0	0	0	0	0	0	0	0	0	0	0	0	0	0	0	0	0	0	0	0	0	0	0	0	0	0	0
cg21729178	0	0	0	0	0	0	0	0	0	0	0	0	0	0	0	0	0	0	0	0	0	0	0	0	0	0	0	0	0	0	0	0	0	0	0	0	0	0	0	0	0	0	0	75	0	0	0	0	0
cg25979244	0	0	0	0	0	0	0	0	0	0	0	0	0	0	0	0	0	0	0	0	0	0	0	0	0	0	0	0	0	0	0	0	0	0	0	0	0	0	0	0	0	0	0	0	0	0	0	0	0
cg26658747	0	0	0	0	0	0	0	0	0	0	0	0	0	0	0	0	0	0	0	0	0	0	0	0	0	0	0	0	0	0	0	0	0	0	0	0	75	0	0	0	0	0	0	0	0	0	0	0	0
cg00936708	0	0	0	0	0	0	0	0	0	0	0	0	0	0	0	0	0	0	0	0	0	0	0	0	0	0	0	0	0	0	0	0	0	0	0	0	74	0	0	0	0	0	0	0	0	0	0	0	0
cg06376138	0	0	0	0	0	0	0	0	0	0	0	0	0	0	0	0	0	0	0	0	0	0	0	0	0	0	0	0	0	0	0	0	0	0	0	0	0	0	0	0	0	0	0	0	0	0	0	0	0
cg07124440	0	0	0	0	0	0	0	0	0	0	0	0	0	0	0	0	0	0	0	0	0	0	0	0	0	0	0	0	0	0	0	0	0	0	0	0	0	0	0	0	0	0	0	0	0	0	0	0	0
cg13092001	0	0	0	0	0	0	0	0	0	0	0	0	0	0	0	0	0	0	0	0	0	0	0	0	0	0	0	0	0	0	0	0	0	0	0	0	0	0	0	0	0	0	0	0	0	0	0	0	0
cg14539210	0	0	0	0	0	0	0	0	0	0	0	0	0	0	0	0	0	0	0	0	0	0	0	0	0	0	0	0	0	0	0	0	0	0	0	0	0	0	0	0	0	0	0	0	0	0	0	0	0
cg16986485	0	0	0	0	0	0	0	0	0	0	0	0	0	0	0	0	0	0	0	0	0	0	0	0	0	0	0	0	0	0	0	0	0	0	0	0	0	0	0	0	0	0	0	0	0	0	0	0	0
cg17596217	0	0	0	0	0	0	0	0	0	0	0	0	0	0	0	0	0	0	0	0	0	0	0	0	0	0	0	0	0	0	0	0	0	0	0	0	0	0	0	0	0	0	0	0	0	0	0	0	0
cg22623703	0	0	0	0	0	0	0	0	0	0	0	0	0	0	0	0	0	0	0	0	0	0	0	0	0	0	0	0	0	0	0	0	0	0	0	0	0	0	0	0	0	0	0	0	0	0	0	0	0
cg23985057	0	0	0	0	0	0	0	0	0	0	0	0	0	0	0	0	0	0	0	0	0	0	0	0	0	0	0	0	0	0	0	0	0	0	0	0	0	0	0	0	0	0	0	0	0	0	0	0	0
cg01387702	0	0	0	0	0	0	0	0	0	0	0	0	0	0	0	0	0	0	0	0	0	0	0	0	0	0	0	0	0	0	0	0	0	0	0	0	0	0	0	0	0	0	0	0	0	0	0	0	0
cg09276072	0	0	0	0	0	73	0	0	0	0	0	0	0	0	0	0	0	0	0	0	0	0	0	0	0	0	0	0	0	0	0	0	0	0	0	0	0	0	0	0	0	0	0	0	0	0	0	0	0
cg13766043	0	0	0	0	0	0	0	0	0	0	0	0	0	0	0	0	0	0	0	0	0	0	0	0	0	0	0	0	0	0	0	0	0	0	0	0	0	0	0	0	0	73	0	0	0	0	0	0	0
cg13814779	0	0	0	0	0	0	0	0	0	0	0	0	0	0	0	0	0	0	0	0	0	0	0	0	0	0	0	0	0	0	0	0	0	0	0	0	0	0	0	73	0	0	0	0	0	0	0	0	0
cg18844038	0	0	0	0	0	0	0	0	0	0	0	0	0	0	0	0	0	0	0	0	0	0	0	0	0	0	0	0	73	0	0	0	0	0	0	0	0	0	0	0	0	0	0	0	0	0	0	0	0
cg19467890	0	0	0	0	0	0	0	0	0	0	0	0	0	0	0	0	0	0	0	0	0	0	0	0	0	0	0	0	0	0	0	0	0	0	0	0	0	0	0	0	0	0	0	0	0	0	0	0	0
cg19613205	0	0	0	0	0	0	0	0	0	0	0	0	0	0	0	0	0	0	0	0	0	0	0	0	0	0	0	0	0	0	0	0	0	0	0	0	0	0	0	0	0	0	0	0	0	0	0	0	0
cg20136855	0	0	0	0	0	0	0	0	0	0	0	0	0	0	0	0	0	0	0	0	0	0	0	0	0	0	0	0	0	0	0	0	0	0	0	0	73	0	0	0	0	0	0	0	0	0	0	0	0
cg27103043	0	0	0	0	0	0	0	0	0	0	0	0	0	0	0	0	0	0	0	0	0	0	0	0	0	0	0	0	0	0	0	0	0	0	0	0	0	0	0	0	0	0	0	0	0	0	0	0	0
cg00866241	0	0	0	0	0	0	0	0	0	0	0	0	0	0	0	0	0	0	0	0	0	0	0	0	0	72	0	0	0	0	0	0	0	0	0	0	0	0	0	0	0	0	0	0	0	0	0	0	0
cg02634860	0	0	0	0	0	0	0	0	0	0	0	0	0	0	0	0	0	0	0	0	0	0	0	0	0	0	0	0	0	0	0	0	0	0	0	0	0	0	0	0	0	0	0	0	0	0	0	0	0
cg05252487	0	0	0	0	0	0	0	0	0	0	0	0	0	0	0	0	0	0	0	0	0	0	0	0	0	0	0	0	0	0	0	0	0	0	0	0	0	0	0	0	0	0	0	0	0	0	0	0	0
cg06315347	0	0	0	0	0	72	0	0	0	0	0	0	0	0	0	0	0	0	0	0	0	0	0	0	0	0	0	0	0	0	0	0	0	0	0	0	0	0	0	0	0	0	0	0	0	0	0	0	0
cg06705879	72	0	0	0	0	0	0	0	0	0	0	0	0	0	0	0	0	0	0	0	0	0	0	0	0	0	0	0	0	0	0	0	0	0	0	0	0	0	0	0	0	0	0	0	0	0	0	0	0
cg07862526	0	0	0	0	0	0	0	0	0	0	0	0	0	0	0	0	0	0	0	0	0	0	0	0	0	0	0	0	0	0	0	0	0	0	0	0	0	0	0	0	72	0	0	0	0	0	0	0	0
cg20308728	0	0	0	0	0	0	0	0	0	0	0	0	0	0	0	0	72	0	0	0	0	0	0	0	0	0	0	0	0	0	0	0	0	0	0	0	0	0	0	0	0	0	0	0	0	0	0	0	0
cg22996023	0	0	0	0	0	0	0	0	0	0	0	0	0	0	0	0	0	0	0	0	0	0	0	0	0	0	0	0	0	0	0	0	0	0	0	0	0	0	0	0	0	0	0	0	0	0	0	0	0
cg00221718	0	0	0	0	35.5	0	0	0	0	0	0	0	0	0	0	0	0	0	0	0	0	0	0	0	0	0	0	0	0	0	0	0	0	0	0	0	0	0	0	0	0	0	0	0	0	0	0	0	0
cg00389857	0	0	0	0	0	0	0	0	0	0	0	0	0	0	0	0	0	0	0	0	0	0	0	0	0	35.5	0	0	0	0	0	0	0	0	0	0	0	0	0	0	0	0	0	0	0	0	0	0	0
cg00503537	0	0	0	0	0	0	0	0	0	0	0	0	0	0	0	0	0	0	0	0	0	0	0	0	0	0	0	0	0	0	0	0	0	0	0	0	35.5	0	0	0	0	0	0	0	0	0	0	0	0
cg00552684	0	0	0	0	0	0	0	0	0	0	0	35.5	0	0	0	0	0	0	0	0	0	0	0	0	0	0	0	0	0	0	0	0	0	0	0	0	0	0	0	0	0	0	0	0	0	0	0	0	0
cg01167924	0	0	35.5	0	0	0	0	0	0	0	0	0	0	0	0	0	0	0	0	0	0	0	0	0	0	35.5	0	0	0	0	0	0	0	0	0	0	0	0	0	0	0	0	0	0	0	0	0	0	0
cg01763364	0	0	35.5	0	0	0	0	0	0	0	0	0	0	0	0	0	0	0	0	0	0	0	0	0	0	0	0	0	0	0	0	0	0	0	0	0	0	0	0	0	0	0	0	0	0	0	0	0	0
cg02281854	0	0	0	0	0	0	0	0	0	0	0	0	0	0	0	0	0	0	35.5	0	0	0	0	0	0	0	0	0	0	0	0	0	0	0	0	0	0	0	0	0	0	0	0	0	0	0	0	0	0
cg02731237	0	0	0	0	0	0	0	0	0	0	0	0	0	0	0	0	0	0	0	0	0	0	0	0	0	0	0	0	0	0	0	0	0	0	0	0	0	0	0	0	0	0	0	0	0	0	0	0	0
cg04014580	0	0	0	0	0	35.5	0	0	0	0	0	0	0	0	0	0	0	0	0	0	0	0	0	0	0	0	0	0	0	0	0	0	0	0	0	0	0	0	0	0	0	0	0	0	35.5	0	0	0	0
cg04235495	0	0	0	0	0	0	0	0	0	0	0	0	0	0	0	0	0	0	0	0	0	0	0	0	0	0	0	0	35.5	0	0	0	0	0	0	0	0	0	0	0	0	0	0	0	0	0	0	0	0
cg05697028	0	0	0	0	0	0	0	0	0	0	0	0	0	0	0	0	0	0	0	0	0	0	0	0	0	0	0	0	0	0	0	0	0	0	0	0	0	0	0	0	0	0	0	0	0	0	0	0	0
cg05839709	35.5	0	0	0	0	0	0	0	0	0	0	0	0	0	0	0	0	0	0	0	0	0	0	0	0	0	0	0	0	0	0	0	0	0	0	0	0	0	0	0	0	0	0	0	0	0	0	0	0
cg05847388	0	0	0	0	0	0	0	0	0	0	0	0	0	0	35.5	0	0	0	0	0	0	0	0	0	0	0	0	0	0	0	0	0	0	0	0	0	0	0	0	0	0	0	0	0	0	0	0	0	0
cg06202829	0	0	0	0	0	0	0	0	0	0	0	0	0	0	0	0	0	0	0	0	0	0	0	0	0	0	0	0	0	0	0	0	0	0	0	0	0	0	0	0	0	0	0	0	0	0	0	0	0
cg06592167	0	0	0	0	0	0	0	0	0	0	0	0	0	0	0	0	0	0	0	0	0	35.5	0	0	0	0	0	0	0	0	0	35.5	0	0	0	0	0	0	0	0	0	0	0	0	0	0	0	0	0
cg07991704	0	0	0	0	0	0	0	0	0	0	0	0	0	0	0	0	0	0	0	0	0	0	0	0	0	0	0	0	0	0	0	0	0	0	0	0	0	0	0	0	0	0	0	0	0	0	0	0	0
cg08042918	0	0	0	0	35.5	0	0	0	0	0	0	0	0	0	0	0	0	0	0	0	0	0	0	0	0	0	0	0	0	0	0	0	0	0	0	0	0	0	0	0	0	0	0	0	0	0	0	0	0
cg08163163	0	0	0	0	0	0	0	0	0	0	0	0	0	0	0	0	0	0	0	0	0	0	0	0	0	0	0	0	0	0	0	0	0	0	0	0	0	0	0	0	0	0	0	0	0	0	0	0	0
cg08545501	0	0	0	0	0	0	0	0	0	0	0	0	0	0	0	0	0	0	0	0	0	0	0	0	0	0	0	0	0	0	0	0	0	0	0	0	0	0	0	0	0	0	0	0	0	0	0	0	0
cg09819776	0	0	0	0	0	0	0	0	0	0	0	0	0	0	0	0	0	0	35.5	0	0	0	0	0	0	0	0	0	0	0	0	0	0	0	0	0	0	0	0	0	0	0	0	0	0	0	0	0	0
cg10101600	0	0	0	0	0	0	0	0	0	0	0	0	0	0	0	0	0	0	0	0	0	0	0	0	0	0	0	0	0	0	0	0	0	0	0	0	35.5	0	0	0	0	0	0	0	0	0	0	0	0
cg10928426	0	0	0	0	0	0	0	0	0	0	0	0	0	0	0	0	0	0	0	0	0	0	0	0	0	0	0	0	0	0	0	0	0	0	0	0	35.5	0	0	0	0	0	0	0	0	0	0	0	0
cg11701421	0	0	0	0	0	0	0	0	0	0	0	0	0	0	0	0	0	0	0	0	0	0	0	0	0	0	0	0	0	0	0	0	0	0	0	0	0	0	0	0	0	0	0	0	0	0	0	0	0
cg11888651	0	0	0	0	0	0	0	0	0	0	0	0	0	0	0	0	0	0	0	0	0	0	0	0	0	0	0	0	0	0	0	0	0	0	0	0	0	0	0	0	0	0	0	0	0	0	0	35.5	0
cg12026805	0	0	0	0	0	35.5	0	0	0	0	0	0	0	0	0	0	0	0	0	0	0	0	0	0	0	0	0	0	0	0	0	0	0	0	0	0	35.5	0	0	0	0	0	0	0	0	0	0	0	0
cg12355710	0	0	0	0	0	0	0	0	0	0	0	0	0	0	0	0	0	0	0	0	0	0	0	0	0	0	0	0	0	0	0	0	0	0	0	0	0	0	0	0	0	0	0	0	0	0	0	0	0
cg12634957	0	0	0	0	0	0	0	0	0	0	0	0	0	35.5	0	0	0	0	0	0	0	0	0	0	0	0	0	0	0	0	0	0	0	0	0	0	0	0	0	0	0	0	0	0	0	0	0	0	0
cg13513637	0	0	35.5	0	0	0	0	0	0	0	0	0	0	0	0	0	0	0	0	0	0	0	0	0	0	0	0	0	0	0	0	0	0	0	0	0	0	0	0	0	0	0	0	0	0	0	0	0	0
cg14150640	0	0	0	0	0	0	0	0	0	0	0	0	0	0	0	35.5	0	0	0	0	0	0	0	0	0	0	0	0	0	0	0	0	0	0	0	0	0	0	0	0	0	0	0	0	0	0	0	35.5	0
cg14348932	0	0	0	0	0	0	0	0	0	0	0	0	0	0	0	0	0	0	0	0	0	0	0	0	0	35.5	0	0	0	0	0	0	0	0	0	0	35.5	0	0	0	0	0	0	0	0	0	0	0	0
cg15352612	0	0	0	0	0	71	0	0	0	0	0	0	0	0	0	0	0	0	0	0	0	0	0	0	0	0	0	0	0	0	0	0	0	0	0	0	0	0	0	0	0	0	0	0	0	0	0	0	0
cg15456414	0	0	0	0	0	0	0	0	0	0	0	0	0	0	0	0	0	0	0	0	0	0	0	0	0	0	0	0	0	0	0	0	0	0	0	0	0	0	0	0	0	0	0	0	0	0	0	0	0
cg15599668	0	0	0	0	0	0	0	0	0	0	0	0	0	0	0	0	0	0	0	0	0	0	0	0	0	0	0	0	0	0	0	0	0	0	0	0	35.5	0	0	0	0	0	0	0	0	0	0	0	0
cg15848364	0	0	0	0	0	0	0	0	0	0	0	0	0	0	0	0	0	0	35.5	0	0	0	0	0	0	0	0	0	0	0	0	0	0	0	0	0	0	0	0	0	0	0	0	0	0	0	0	0	0
cg16086221	0	0	0	0	0	0	0	0	0	0	0	0	0	0	0	0	0	0	0	0	0	0	0	0	0	0	0	0	0	0	0	0	0	0	0	0	0	0	0	0	0	0	0	0	0	0	0	0	0
cg16361649	0	0	0	0	0	35.5	0	0	0	0	0	0	0	0	0	0	0	0	0	0	0	0	0	0	0	0	0	0	0	0	0	0	0	0	0	0	0	0	0	0	0	0	0	0	0	0	0	0	0
cg16824901	0	0	0	0	0	35.5	0	0	0	0	0	0	0	0	0	0	0	0	0	0	0	0	0	0	0	35.5	0	0	0	0	0	0	0	0	0	0	0	0	0	0	0	0	0	0	0	0	0	0	0
cg18958437	0	0	0	0	0	0	0	0	0	0	0	0	0	0	0	35.5	0	0	0	0	0	0	0	0	0	0	0	0	0	0	0	0	0	0	0	0	0	0	0	0	0	0	0	0	0	0	0	0	0
cg18973863	0	0	0	0	0	0	0	0	0	0	0	0	0	0	0	0	0	0	0	0	0	0	0	0	0	0	0	0	0	0	0	0	0	0	0	0	0	0	0	0	0	0	0	0	0	0	0	0	0
cg20103036	0	0	0	0	0	0	0	0	0	0	0	0	0	0	0	0	0	0	0	0	0	0	0	0	0	35.5	0	0	0	0	0	0	0	0	0	0	0	0	0	0	0	0	0	0	0	0	0	0	0
cg20399965	0	0	0	0	0	0	0	0	0	0	0	0	0	0	0	0	0	0	0	0	0	0	0	0	0	0	0	0	0	0	0	0	0	0	0	0	0	0	0	0	0	0	0	0	0	0	0	0	0
cg20468815	0	0	0	0	0	0	0	0	0	0	0	0	35.5	0	0	0	0	0	0	0	0	0	0	0	0	0	0	0	0	0	0	0	0	0	0	0	0	0	0	0	0	0	0	0	0	0	0	0	0
cg20717539	0	0	0	0	0	0	0	0	0	0	0	0	0	0	0	0	0	0	0	0	0	0	0	0	0	0	0	0	0	0	0	0	0	0	0	0	0	0	0	0	0	0	0	0	0	0	0	0	0
cg21787965	0	0	0	0	0	0	0	0	0	0	0	0	0	0	0	0	0	0	0	0	0	0	35.5	0	0	35.5	0	0	0	0	0	0	0	0	0	0	0	0	0	0	0	0	0	0	0	0	0	0	0
cg22114534	0	0	0	0	0	0	0	0	0	0	0	0	0	0	0	0	0	0	0	0	0	0	0	0	0	0	0	0	0	0	0	0	0	0	0	0	0	0	0	0	0	0	0	0	0	0	0	0	0
cg22923895	0	0	0	0	0	0	0	0	0	0	0	0	0	0	0	0	0	0	71	0	0	0	0	0	0	0	0	0	0	0	0	0	0	0	0	0	0	0	0	0	0	0	0	0	0	0	0	0	0
cg23418714	0	0	0	0	0	0	0	0	0	0	0	0	0	0	0	0	0	0	0	0	0	0	0	0	0	0	0	0	0	0	0	0	0	0	0	0	0	0	0	0	0	0	0	0	0	0	0	35.5	0
cg24737324	0	0	0	0	0	0	0	0	0	0	0	0	0	0	0	0	0	0	0	0	0	0	0	0	0	0	0	0	0	0	0	0	0	0	0	0	0	0	0	0	0	0	0	0	0	0	0	0	0
cg25461827	0	0	0	0	0	0	0	0	0	0	0	0	0	0	0	35.5	0	0	0	0	0	0	0	0	0	0	0	0	0	0	0	0	0	0	0	35.5	0	0	0	0	0	0	0	0	0	0	0	0	0
cg25598308	0	0	0	0	0	0	0	0	0	0	0	0	0	0	0	0	0	0	0	0	0	0	0	0	0	0	0	0	0	0	0	0	0	0	0	0	0	0	0	0	0	0	0	0	0	0	0	0	0
cg25651118	0	0	0	0	0	0	0	0	0	0	0	0	0	0	0	0	0	0	0	0	0	0	0	0	0	0	0	0	0	0	0	0	0	0	0	0	0	0	0	0	0	0	0	0	0	0	0	0	0
cg25904398	0	0	0	0	0	0	0	0	0	0	0	0	0	0	0	0	0	0	0	0	0	0	0	0	0	0	0	0	0	0	0	0	0	0	0	0	0	0	0	0	0	0	0	0	0	0	0	35.5	0
cg26581146	0	0	0	0	0	0	0	0	0	0	0	0	0	0	0	0	0	0	0	0	0	0	0	0	0	0	0	0	0	0	0	0	0	0	0	0	0	0	0	0	0	0	0	0	0	0	0	0	0
cg27136783	0	0	0	0	0	35.5	0	0	0	0	0	0	0	0	0	0	0	0	0	0	0	0	0	0	0	0	0	0	0	0	0	0	0	0	0	0	0	0	0	0	0	0	0	0	0	0	0	0	0
cg00387426	0	0	0	0	0	0	0	0	0	0	0	0	0	0	0	0	35	35.5	0	0	0	0	0	0	0	0	0	0	0	0	0	0	0	0	0	0	0	0	0	0	0	0	0	0	0	0	0	0	0
cg01427043	0	0	0	0	0	0	0	0	0	0	0	0	0	0	0	0	0	0	0	35	0	0	0	0	0	0	0	0	0	0	0	0	0	0	0	0	0	0	0	0	0	0	0	0	0	0	0	0	0
cg01451760	0	0	0	0	0	0	0	0	0	0	0	0	0	0	0	0	0	0	0	0	0	0	0	0	0	0	0	0	0	0	0	0	0	0	0	0	0	0	0	0	0	0	0	0	0	35	0	0	0
cg02429813	0	0	0	0	0	0	0	0	0	35	0	0	0	0	0	0	0	0	0	0	0	0	0	0	0	0	0	0	0	0	0	0	0	35.5	0	0	0	0	0	0	0	0	0	0	0	0	0	0	0
cg04561901	0	0	0	0	0	0	0	0	0	0	0	0	0	35.5	0	0	0	0	0	0	0	0	0	0	0	0	0	0	0	0	0	0	0	0	35	0	0	0	0	0	0	0	0	0	0	0	0	0	0
cg05821487	0	0	0	0	0	0	0	0	0	0	0	0	0	0	0	0	0	0	0	0	0	0	0	0	0	35.5	0	0	0	0	0	0	0	0	0	0	0	0	0	0	0	0	35	0	0	0	0	0	0
cg06211566	0	0	0	0	0	0	0	0	0	0	0	0	0	0	0	0	0	0	0	0	0	0	0	0	0	0	0	0	0	0	0	0	0	0	0	0	0	0	0	0	0	0	0	0	0	0	0	0	0
cg07725595	0	0	0	0	0	0	0	0	0	0	0	0	0	0	0	0	0	0	0	0	0	0	0	0	0	0	0	0	0	0	0	0	0	0	0	0	0	0	0	0	0	0	0	0	0	0	0	0	0
cg08196682	35.5	0	0	0	0	0	0	0	0	35	0	0	0	0	0	0	0	0	0	0	0	0	0	0	0	0	0	0	0	0	0	0	0	0	0	0	0	0	0	0	0	0	0	0	0	0	0	0	0
cg10598503	0	0	0	0	0	0	0	0	0	0	0	0	0	0	0	0	0	0	0	0	0	0	0	0	0	0	0	0	0	0	0	0	0	0	0	0	0	0	0	0	0	0	0	0	0	0	0	0	0
cg15558347	0	0	0	0	0	0	0	0	0	0	0	0	0	0	0	0	0	0	0	0	0	0	0	0	0	0	0	0	0	0	35.5	0	0	0	0	0	0	0	0	0	0	0	0	0	0	0	0	0	0
cg17116738	0	0	0	0	0	0	0	0	0	0	0	0	0	0	0	0	0	0	0	0	0	0	0	0	0	0	0	0	0	0	0	0	0	0	0	0	0	0	0	0	0	0	0	0	0	0	0	0	0
cg17849674	0	0	0	0	0	0	0	0	0	0	0	0	0	0	0	0	0	0	0	0	0	0	0	0	0	0	0	0	0	0	0	0	0	0	0	0	0	35.5	0	0	0	0	0	0	0	0	0	0	0
cg18307303	0	0	0	35.5	0	0	0	0	0	0	0	0	0	0	0	0	0	0	0	0	0	0	0	0	0	0	0	0	0	0	0	0	0	0	0	0	0	0	0	0	0	0	0	0	0	0	0	0	0
cg18356123	0	0	0	0	0	0	0	0	0	0	0	0	0	0	0	0	0	0	0	0	0	0	0	0	0	0	0	0	0	0	0	0	0	0	0	0	0	0	0	0	0	0	0	0	0	0	0	0	0
cg19498775	0	0	0	0	0	0	0	0	0	0	0	0	0	0	0	0	0	0	0	0	0	0	0	0	0	0	0	0	0	0	0	0	0	0	35	0	0	35.5	0	0	0	0	0	0	0	0	0	0	0
cg21118367	0	0	0	0	0	0	0	0	0	0	0	35.5	0	0	0	0	0	0	0	0	0	0	0	0	0	0	0	0	0	0	0	0	0	0	0	0	0	0	0	0	0	0	0	0	0	35	0	0	0
cg21258496	0	0	0	0	0	0	0	0	0	0	0	0	0	0	0	0	0	0	0	0	0	0	0	0	0	0	0	0	0	0	0	0	0	0	0	0	0	35.5	0	0	0	0	0	0	0	0	0	0	0
cg22125370	0	0	0	0	0	0	0	0	0	0	0	0	0	0	0	0	0	0	0	0	0	0	0	0	0	0	0	0	0	0	0	0	0	0	0	0	0	0	0	0	0	0	0	0	0	0	0	0	0
cg22649546	0	0	0	0	0	0	0	0	0	0	0	35.5	0	0	0	0	0	0	0	0	0	0	0	0	0	0	0	0	0	0	0	0	0	0	0	0	0	0	0	0	0	0	0	0	0	35	0	0	0
cg22853262	0	0	35.5	0	0	0	0	0	0	0	0	0	0	0	0	0	0	0	0	0	0	0	0	0	0	0	0	0	0	0	0	0	0	0	0	0	0	0	0	0	0	0	0	0	0	0	0	0	0
cg22882310	0	0	0	0	0	0	0	0	0	0	0	0	0	0	0	0	0	0	0	0	0	0	0	0	0	0	0	0	0	0	0	0	0	0	0	0	0	0	0	0	0	0	0	0	0	0	0	0	0
cg23149713	0	0	0	0	0	0	0	0	0	0	0	0	0	0	0	0	0	0	0	0	0	0	0	0	0	0	0	0	0	0	0	0	0	0	35	0	0	0	0	0	35.5	0	0	0	0	0	0	0	0
cg08432406	0	0	0	0	0	0	0	0	0	0	0	0	0	0	0	0	0	0	0	0	0	0	0	0	0	0	0	0	0	0	0	0	0	0	0	0	0	0	0	0	0	0	0	0	0	0	0	0	0
cg00014434	0	0	0	0	0	0	0	0	0	0	0	0	0	0	0	0	0	0	0	0	0	0	0	0	0	0	0	0	0	0	0	0	0	0	0	0	35.5	0	0	0	0	0	0	0	0	0	0	0	0
cg00113995	0	0	0	0	0	35.5	0	0	0	0	0	0	0	0	0	0	0	0	0	0	0	0	0	0	0	0	0	0	0	0	0	0	0	0	0	0	0	0	0	0	0	0	0	0	0	0	0	0	0
cg00276256	0	0	0	0	0	0	0	0	0	0	0	0	0	0	0	0	0	0	35.5	0	0	0	0	0	0	0	0	0	0	0	0	0	0	0	0	0	0	0	0	0	0	0	0	0	0	0	0	0	0
cg00539399	0	0	0	0	0	35.5	0	0	0	0	0	0	0	0	0	0	0	0	0	0	0	0	0	0	0	0	0	0	0	0	0	0	0	0	0	0	0	0	0	0	0	0	0	0	0	0	0	0	0
cg00624410	0	0	0	0	0	0	0	0	0	0	0	0	0	0	0	0	0	0	0	0	0	0	0	0	0	0	0	0	0	0	0	0	0	0	0	0	35.5	0	0	0	0	0	0	0	0	0	0	0	0
cg00845279	0	0	0	0	0	0	0	0	0	0	0	0	0	0	0	0	0	0	0	0	0	0	0	0	0	0	0	0	0	0	0	0	0	0	0	0	0	0	0	0	0	0	0	0	0	0	0	0	0
[truncated: 268 more rows]
[truncated: 52 more columns]

## Sheet: Comp1_GEN_FEATURES
Table S1. List of genotype component 1 features, ranked by contribution to the T2D predictive model based on PLS loading scores, for each train-test split (n=100 iterarions)
[truncated: 621 more rows]
[truncated: 52 more columns]

[truncated: 3 more sheets: Comp2_GEN_FEATURES, Comp1_PHEN_FEATURES, Comp2_PHEN_FEATURES]
