# Supplementary material for: Predicting type 2 diabetes via machine learning integration of multiple omics from human pancreatic islets
Source: Sci Rep. 2024 Jun 25;14:14637. doi: 10.1038/s41598-024-64846-3 (PMC11199577; doi:10.1038/s41598-024-64846-3)
Supplement: Supplementary file 5 — Supplementary Table 2. [file 41598_2024_64846_MOESM5_ESM.xlsx]

## Sheet: Sheet1
Supplementary Table 2. List of top ranked features identified by investigating the three individual Omics and list of top ranked features from the three omics in the integrated Diablo model. (Features marked in red are overlapping between the top 20 features for the individuals omics models and the top features for the integrated model)
Top 20 features ranked by the three individual Omics models												Top features ranked by the integrated Diablo model for the three Omics
Gene expression (RNA-seq data)				DNA methylation (Epic array)			SNP data (Illumina array)					Gene expression (RNA-seq data)				DNA methylation (Epic array)			SNP data (Illumina array)
BARX1				cg02988288			rs13279576_A					OPRD1				cg02988288			rs13279576_A
PCOLCE2				cg14527110			rs7931183_A					SLC2A2				cg02966936			rs7931183_A
CHL1				cg07175985			rs10837562_G					CHL1				cg07175985			rs7430710_A
ARG2				cg02966936			rs9296990_A					GRAMD2B				cg14527110
GABRA2				cg12220370			rs12476415_G					FOXE1				cg12220370
SLC2A2				cg13566279			rs2331992_G					ELFN1				cg13566279
FOXE1				cg14490520			rs10412466_G					GABRA2				cg14490520
GRAMD2B				cg06184251			rs16825228_G					ARG2				cg03770217
ELFN1				cg03770217			rs11257386_A					TFCP2L1				cg06184251
OPRD1				cg17826980			rs694625_A					BARX1				cg25934997
PAM				cg17083819			rs4790082_A					CLTRN				cg04577129
FAM155A				cg01475538			rs1851946_A					PCOLCE2				cg25979005
TNR				cg19102271			rs2455144_A					RASGRP1				cg09467248
HAPLN4				cg06520307			rs2455137_G					PLA1A				cg17826980
REEP1				cg04945076			rs2500278_G					COMP				cg21165486
PRUNE2				cg09781705			rs12031275_G					MPP1				cg02736232
AARD				cg05199346			rs912991_G					GLRA1				cg13336515
SHISA6				cg14923547			rs707582_G					GCNT4				cg11515284
KIAA0319				cg11511842			rs1750838_G					HCN4				cg26767974
VOPP1				cg18506744			rs2781064_G					PRELP				cg05627498
												RHOT1				cg09449232
												GAD1				cg14534405
												ARL4C				cg04255401
												CPXM2				cg21533994
												SLC24A2				cg08248985
												NOTUM				cg12451325
												LRRC2				cg15630265
												LSAMP				cg13970113
												CACNG5				cg26445440
												NIPAL4				cg09216797
												REEP1				cg00970981
												KCNA1				cg12164242
												SV2B				cg03622758
												FSTL4
												DKK3
												CNTN5
												FXYD2
												NEFL
